# Supplementary material for: First comprehensive proteome analysis of lysine crotonylation in seedling leaves of Nicotiana tabacum
Source: Sci Rep. 2017 Jun 7;7:3013. doi: 10.1038/s41598-017-03369-6 (PMC5462846; doi:10.1038/s41598-017-03369-6)
Supplement: Supplementary file 2 — supplementary table S1 [file 41598_2017_3369_MOESM2_ESM.xls]

## Sheet: Annotation_Combine
Table S1. The identified crotonylated sites in tobacco.
Protein accession	Position	Amino acid	Protein description	Score	Modified sequence	Mass error [ppm]	Charge	Localization probability	Subcellular location	Biological process	Cellular component	Molecular function	KEGG KO No.	KEGG Gene	KEGG pathway	IPR ID	Domain description
A0A024AX02	425	K	Glycosyltransferase	73.26	_LEIAK(cr)VVK_	1.6106	2	1	nuclear	metabolic process;		transferase activity, transferring glycosyl groups; transferase activity, transferring hexosyl groups; catalytic activity; transferase activity;	K08237
A0A024AX02	428	K	Glycosyltransferase	87.216	_VVK(cr)GLM(ox)EGEEGK_	-3.4406	2	1	nuclear	metabolic process;		transferase activity, transferring glycosyl groups; transferase activity, transferring hexosyl groups; catalytic activity; transferase activity;	K08237
A0A024AX02	437	K	Glycosyltransferase	53.557	_GLMEGEEGK(cr)GVR_	-0.36084	2	1	nuclear	metabolic process;		transferase activity, transferring glycosyl groups; transferase activity, transferring hexosyl groups; catalytic activity; transferase activity;	K08237
A0A024AX02	447	K	Glycosyltransferase	65.465	_DLK(cr)DAAAK_	-2.5576	2	1	nuclear	metabolic process;		transferase activity, transferring glycosyl groups; transferase activity, transferring hexosyl groups; catalytic activity; transferase activity;	K08237
A0A024AX02	452	K	Glycosyltransferase	84.046	_DAAAK(cr)VLSQDGSSTK_	-1.1527	2	1	nuclear	metabolic process;		transferase activity, transferring glycosyl groups; transferase activity, transferring hexosyl groups; catalytic activity; transferase activity;	K08237
A0A059TCI1	32	K	Cysteine proteinase inhibitor	120.15	_FAVDEHNK(cr)K_	-0.35591	3	1	cytosol			endopeptidase regulator activity; molecular function regulator; enzyme inhibitor activity; enzyme regulator activity; endopeptidase inhibitor activity; cysteine-type endopeptidase inhibitor activity; peptidase inhibitor activity; peptidase regulator activity;				IPR020381; IPR000010;	Proteinase inhibitor I25, cystatin, conserved region; Cystatin domain;
A0A059TCI1	47	K	Cysteine proteinase inhibitor	74.123	_VVNVK(cr)EQVVAGTMYYITLEATEGGK_	1.2279	3	1	cytosol			endopeptidase regulator activity; molecular function regulator; enzyme inhibitor activity; enzyme regulator activity; endopeptidase inhibitor activity; cysteine-type endopeptidase inhibitor activity; peptidase inhibitor activity; peptidase regulator activity;				IPR020381; IPR000010;	Proteinase inhibitor I25, cystatin, conserved region; Cystatin domain;
A0A059TCI1	90	K	Cysteine proteinase inhibitor	86.803	_QLEDFK(cr)LIGDAASA_	3.8337	2	1	cytosol			endopeptidase regulator activity; molecular function regulator; enzyme inhibitor activity; enzyme regulator activity; endopeptidase inhibitor activity; cysteine-type endopeptidase inhibitor activity; peptidase inhibitor activity; peptidase regulator activity;				IPR020381; IPR000010;	Proteinase inhibitor I25, cystatin, conserved region; Cystatin domain;
A0A059TCI3	32	K	Cysteine proteinase inhibitor	94.85	_FAIQDYNK(cr)K_	-0.67298	2	1	cytosol			endopeptidase regulator activity; molecular function regulator; enzyme inhibitor activity; enzyme regulator activity; endopeptidase inhibitor activity; cysteine-type endopeptidase inhibitor activity; peptidase inhibitor activity; peptidase regulator activity;				IPR020381; IPR000010;	Proteinase inhibitor I25, cystatin, conserved region; Cystatin domain;
A0A059TCM2	71	K	Cysteine proteinase inhibitor	99.139	_TNLVFK(cr)R_	-1.3653	2	1	extracellular			endopeptidase regulator activity; molecular function regulator; enzyme inhibitor activity; enzyme regulator activity; endopeptidase inhibitor activity; cysteine-type endopeptidase inhibitor activity; peptidase inhibitor activity; peptidase regulator activity;				IPR000010; IPR020381;	Cystatin domain; Proteinase inhibitor I25, cystatin, conserved region;
A0A059TCN3	91	K	Cysteine proteinase inhibitor	79.089	_LIINAK(cr)DGGSVHK_	-0.85269	2	1	extracellular			endopeptidase regulator activity; molecular function regulator; enzyme inhibitor activity; enzyme regulator activity; endopeptidase inhibitor activity; cysteine-type endopeptidase inhibitor activity; peptidase inhibitor activity; peptidase regulator activity;				IPR000010; IPR020381;	Cystatin domain; Proteinase inhibitor I25, cystatin, conserved region;
A0A059XID0	102	K	Chloroplast omega-6 fatty acid desaturase	52.712	_VTMK(cr)DITETLPK_	-1.2441	2	1	mitochondria	single-organism process; metabolic process; primary metabolic process; single-organism metabolic process; lipid metabolic process; organic substance metabolic process;			K10255			IPR005804;	Fatty acid desaturase domain;
A0A059XID0	110	K	Chloroplast omega-6 fatty acid desaturase	44.318	_DITETLPK(cr)K_	0.7753	2	1	mitochondria	single-organism process; metabolic process; primary metabolic process; single-organism metabolic process; lipid metabolic process; organic substance metabolic process;			K10255			IPR005804;	Fatty acid desaturase domain;
A0A059XN47	123	K	Polygalacturonase inhibitor protein	74.92	_LTNLK(cr)ELR_	-0.37819	2	1	chloroplast			protein binding; binding;				IPR013210; IPR032675;	Leucine-rich repeat-containing N-terminal, plant-type; Leucine-rich repeat domain, L domain-like;
A0A059XN47	227	K	Polygalacturonase inhibitor protein	88.075	_NK(cr)LEGDVSFLFGK_	0.63146	2	1	chloroplast			protein binding; binding;				IPR013210; IPR032675;	Leucine-rich repeat-containing N-terminal, plant-type; Leucine-rich repeat domain, L domain-like;
A0A067YF53	316	K	Geranylgeranyl diphosphate synthase 1	57.175	_DLVVDK(cr)TTYPK_	2.4896	2	1	chloroplast	isoprenoid metabolic process; single-organism biosynthetic process; single-organism cellular process; single-organism process; biosynthetic process; cellular lipid metabolic process; primary metabolic process; organic substance biosynthetic process; cellular metabolic process; cellular biosynthetic process; organic substance metabolic process; lipid biosynthetic process; isoprenoid biosynthetic p…			K13789	GGPS; geranylgeranyl diphosphate synthase, type II [EC:2.5.1.1 2.5.1.10 2.5.1.29]	sly01110 Biosynthesis of secondary metabolites - Solanum lycopersicum (tomato); sly00900 Terpenoid backbone biosynthesis - Solanum lycopersicum (tomato); sly01100 Metabolic pathways - Solanum lycopersicum (tomato);	IPR008949;	Isoprenoid synthase domain;
A0A068JCD2	285	K	Chloroplast fructose-1,6-bisphosphatase	97.713	_SGK(cr)IYSFNEGNYQLWDDK_	0.74209	3	1	nuclear	monosaccharide catabolic process; single-organism carbohydrate catabolic process; single-organism catabolic process; single-organism process; primary metabolic process; carbohydrate metabolic process; carbohydrate catabolic process; organic substance metabolic process; organic substance catabolic process; single-organism carbohydrate metabolic process; metabolic process; fructose metabolic proces…		carbohydrate phosphatase activity; phosphoric ester hydrolase activity; catalytic activity; phosphatase activity; hydrolase activity, acting on ester bonds; hydrolase activity; sugar-phosphatase activity; fructose 1,6-bisphosphate 1-phosphatase activity;	K03841	FBP; fructose-1,6-bisphosphatase I [EC:3.1.3.11]	sly01110 Biosynthesis of secondary metabolites - Solanum lycopersicum (tomato); sly01200 Carbon metabolism - Solanum lycopersicum (tomato); sly00710 Carbon fixation in photosynthetic organisms - Solanum lycopersicum (tomato); sly00051 Fructose and mannose metabolism - Solanum lycopersicum (tomato); sly00010 Glycolysis / Gluconeogenesis - Solanum lycopersicum (tomato); sly01100 Metabolic pathways …	IPR033391;	Fructose-1-6-bisphosphatase class I, N-terminal;
A0A068JCD2	300	K	Chloroplast fructose-1,6-bisphosphatase	157.91	_IYSFNEGNYQLWDDK(cr)LK_	-1.8884	2	1	nuclear	monosaccharide catabolic process; single-organism carbohydrate catabolic process; single-organism catabolic process; single-organism process; primary metabolic process; carbohydrate metabolic process; carbohydrate catabolic process; organic substance metabolic process; organic substance catabolic process; single-organism carbohydrate metabolic process; metabolic process; fructose metabolic proces…		carbohydrate phosphatase activity; phosphoric ester hydrolase activity; catalytic activity; phosphatase activity; hydrolase activity, acting on ester bonds; hydrolase activity; sugar-phosphatase activity; fructose 1,6-bisphosphate 1-phosphatase activity;	K03841	FBP; fructose-1,6-bisphosphatase I [EC:3.1.3.11]	sly01110 Biosynthesis of secondary metabolites - Solanum lycopersicum (tomato); sly01200 Carbon metabolism - Solanum lycopersicum (tomato); sly00710 Carbon fixation in photosynthetic organisms - Solanum lycopersicum (tomato); sly00051 Fructose and mannose metabolism - Solanum lycopersicum (tomato); sly00010 Glycolysis / Gluconeogenesis - Solanum lycopersicum (tomato); sly01100 Metabolic pathways …	IPR033391;	Fructose-1-6-bisphosphatase class I, N-terminal;
A0A068JCD2	309	K	Chloroplast fructose-1,6-bisphosphatase	165.44	_YIDDLK(cr)DPGPSGKPYSAR_	0.35588	2	1	nuclear	monosaccharide catabolic process; single-organism carbohydrate catabolic process; single-organism catabolic process; single-organism process; primary metabolic process; carbohydrate metabolic process; carbohydrate catabolic process; organic substance metabolic process; organic substance catabolic process; single-organism carbohydrate metabolic process; metabolic process; fructose metabolic proces…		carbohydrate phosphatase activity; phosphoric ester hydrolase activity; catalytic activity; phosphatase activity; hydrolase activity, acting on ester bonds; hydrolase activity; sugar-phosphatase activity; fructose 1,6-bisphosphate 1-phosphatase activity;	K03841	FBP; fructose-1,6-bisphosphatase I [EC:3.1.3.11]	sly01110 Biosynthesis of secondary metabolites - Solanum lycopersicum (tomato); sly01200 Carbon metabolism - Solanum lycopersicum (tomato); sly00710 Carbon fixation in photosynthetic organisms - Solanum lycopersicum (tomato); sly00051 Fructose and mannose metabolism - Solanum lycopersicum (tomato); sly00010 Glycolysis / Gluconeogenesis - Solanum lycopersicum (tomato); sly01100 Metabolic pathways …	IPR033391;	Fructose-1-6-bisphosphatase class I, N-terminal;
A0A068JCD2	404	K	Chloroplast fructose-1,6-bisphosphatase	99.927	_VPLYIGSTEEVEK(cr)LEK_	-1.1297	3	1	nuclear	monosaccharide catabolic process; single-organism carbohydrate catabolic process; single-organism catabolic process; single-organism process; primary metabolic process; carbohydrate metabolic process; carbohydrate catabolic process; organic substance metabolic process; organic substance catabolic process; single-organism carbohydrate metabolic process; metabolic process; fructose metabolic proces…		carbohydrate phosphatase activity; phosphoric ester hydrolase activity; catalytic activity; phosphatase activity; hydrolase activity, acting on ester bonds; hydrolase activity; sugar-phosphatase activity; fructose 1,6-bisphosphate 1-phosphatase activity;	K03841	FBP; fructose-1,6-bisphosphatase I [EC:3.1.3.11]	sly01110 Biosynthesis of secondary metabolites - Solanum lycopersicum (tomato); sly01200 Carbon metabolism - Solanum lycopersicum (tomato); sly00710 Carbon fixation in photosynthetic organisms - Solanum lycopersicum (tomato); sly00051 Fructose and mannose metabolism - Solanum lycopersicum (tomato); sly00010 Glycolysis / Gluconeogenesis - Solanum lycopersicum (tomato); sly01100 Metabolic pathways …	IPR033391;	Fructose-1-6-bisphosphatase class I, N-terminal;
A0A068JCD7	156	K	Fructokinase	50.149	_SAHLK(cr)AMEVAK_	0.2452	3	1	extracellular	single-organism carbohydrate metabolic process; metabolic process; single-organism metabolic process; monosaccharide metabolic process; single-organism process; primary metabolic process; carbohydrate metabolic process; pentose metabolic process; D-ribose metabolic process; organic substance metabolic process;		carbohydrate kinase activity; kinase activity; ribokinase activity; phosphotransferase activity, alcohol group as acceptor; catalytic activity; transferase activity; transferase activity, transferring phosphorus-containing groups;	K00847	E2.7.1.4; fructokinase [EC:2.7.1.4]	sly00500 Starch and sucrose metabolism - Solanum lycopersicum (tomato); sly00051 Fructose and mannose metabolism - Solanum lycopersicum (tomato); sly01100 Metabolic pathways - Solanum lycopersicum (tomato); sly00520 Amino sugar and nucleotide sugar metabolism - Solanum lycopersicum (tomato);	IPR011611; IPR029056;	Carbohydrate kinase PfkB; Ribokinase-like;
A0A068JCD7	162	K	Fructokinase	135.29	_AMEVAK(cr)EAGALLSYDPNLR_	-1.5325	3	1	extracellular	single-organism carbohydrate metabolic process; metabolic process; single-organism metabolic process; monosaccharide metabolic process; single-organism process; primary metabolic process; carbohydrate metabolic process; pentose metabolic process; D-ribose metabolic process; organic substance metabolic process;		carbohydrate kinase activity; kinase activity; ribokinase activity; phosphotransferase activity, alcohol group as acceptor; catalytic activity; transferase activity; transferase activity, transferring phosphorus-containing groups;	K00847	E2.7.1.4; fructokinase [EC:2.7.1.4]	sly00500 Starch and sucrose metabolism - Solanum lycopersicum (tomato); sly00051 Fructose and mannose metabolism - Solanum lycopersicum (tomato); sly01100 Metabolic pathways - Solanum lycopersicum (tomato); sly00520 Amino sugar and nucleotide sugar metabolism - Solanum lycopersicum (tomato);	IPR011611; IPR029056;	Carbohydrate kinase PfkB; Ribokinase-like;
A0A068JCD7	195	K	Fructokinase	45.433	_SIWDK(cr)ADVIK_	-0.74157	2	1	extracellular	single-organism carbohydrate metabolic process; metabolic process; single-organism metabolic process; monosaccharide metabolic process; single-organism process; primary metabolic process; carbohydrate metabolic process; pentose metabolic process; D-ribose metabolic process; organic substance metabolic process;		carbohydrate kinase activity; kinase activity; ribokinase activity; phosphotransferase activity, alcohol group as acceptor; catalytic activity; transferase activity; transferase activity, transferring phosphorus-containing groups;	K00847	E2.7.1.4; fructokinase [EC:2.7.1.4]	sly00500 Starch and sucrose metabolism - Solanum lycopersicum (tomato); sly00051 Fructose and mannose metabolism - Solanum lycopersicum (tomato); sly01100 Metabolic pathways - Solanum lycopersicum (tomato); sly00520 Amino sugar and nucleotide sugar metabolism - Solanum lycopersicum (tomato);	IPR011611; IPR029056;	Carbohydrate kinase PfkB; Ribokinase-like;
A0A068JD04	55	K	Fructose-bisphosphate aldolase	67.234	_ASSYADELVK(cr)TAK_	0.55923	2	1	chloroplast	single-organism carbohydrate catabolic process; glycolytic process; single-organism catabolic process; small molecule metabolic process; single-organism cellular process; single-organism process; carbohydrate metabolic process; primary metabolic process; cellular metabolic process; organic substance metabolic process; carbohydrate catabolic process; single-organism carbohydrate metabolic process;…		lyase activity; fructose-bisphosphate aldolase activity; aldehyde-lyase activity; catalytic activity; carbon-carbon lyase activity;	K01623	ALDO; fructose-bisphosphate aldolase, class I [EC:4.1.2.13]	sly01110 Biosynthesis of secondary metabolites - Solanum lycopersicum (tomato); sly01200 Carbon metabolism - Solanum lycopersicum (tomato); sly00710 Carbon fixation in photosynthetic organisms - Solanum lycopersicum (tomato); sly00051 Fructose and mannose metabolism - Solanum lycopersicum (tomato); sly00010 Glycolysis / Gluconeogenesis - Solanum lycopersicum (tomato); sly01230 Biosynthesis of ami…	IPR013785;	Aldolase-type TIM barrel;
A0A068JD04	58	K	Fructose-bisphosphate aldolase	88.134	_TAK(cr)TIASPGR_	-0.49719	2	1	chloroplast	single-organism carbohydrate catabolic process; glycolytic process; single-organism catabolic process; small molecule metabolic process; single-organism cellular process; single-organism process; carbohydrate metabolic process; primary metabolic process; cellular metabolic process; organic substance metabolic process; carbohydrate catabolic process; single-organism carbohydrate metabolic process;…		lyase activity; fructose-bisphosphate aldolase activity; aldehyde-lyase activity; catalytic activity; carbon-carbon lyase activity;	K01623	ALDO; fructose-bisphosphate aldolase, class I [EC:4.1.2.13]	sly01110 Biosynthesis of secondary metabolites - Solanum lycopersicum (tomato); sly01200 Carbon metabolism - Solanum lycopersicum (tomato); sly00710 Carbon fixation in photosynthetic organisms - Solanum lycopersicum (tomato); sly00051 Fructose and mannose metabolism - Solanum lycopersicum (tomato); sly00010 Glycolysis / Gluconeogenesis - Solanum lycopersicum (tomato); sly01230 Biosynthesis of ami…	IPR013785;	Aldolase-type TIM barrel;
A0A068JD04	230	K	Fructose-bisphosphate aldolase	55.676	_TFEVAK(cr)K_	0.63345	2	1	chloroplast	single-organism carbohydrate catabolic process; glycolytic process; single-organism catabolic process; small molecule metabolic process; single-organism cellular process; single-organism process; carbohydrate metabolic process; primary metabolic process; cellular metabolic process; organic substance metabolic process; carbohydrate catabolic process; single-organism carbohydrate metabolic process;…		lyase activity; fructose-bisphosphate aldolase activity; aldehyde-lyase activity; catalytic activity; carbon-carbon lyase activity;	K01623	ALDO; fructose-bisphosphate aldolase, class I [EC:4.1.2.13]	sly01110 Biosynthesis of secondary metabolites - Solanum lycopersicum (tomato); sly01200 Carbon metabolism - Solanum lycopersicum (tomato); sly00710 Carbon fixation in photosynthetic organisms - Solanum lycopersicum (tomato); sly00051 Fructose and mannose metabolism - Solanum lycopersicum (tomato); sly00010 Glycolysis / Gluconeogenesis - Solanum lycopersicum (tomato); sly01230 Biosynthesis of ami…	IPR013785;	Aldolase-type TIM barrel;
A0A068JD04	363	K	Fructose-bisphosphate aldolase	149.12	_ANSLAQLGK(cr)YAGEGESEEAK_	2.7553	2	1	chloroplast	single-organism carbohydrate catabolic process; glycolytic process; single-organism catabolic process; small molecule metabolic process; single-organism cellular process; single-organism process; carbohydrate metabolic process; primary metabolic process; cellular metabolic process; organic substance metabolic process; carbohydrate catabolic process; single-organism carbohydrate metabolic process;…		lyase activity; fructose-bisphosphate aldolase activity; aldehyde-lyase activity; catalytic activity; carbon-carbon lyase activity;	K01623	ALDO; fructose-bisphosphate aldolase, class I [EC:4.1.2.13]	sly01110 Biosynthesis of secondary metabolites - Solanum lycopersicum (tomato); sly01200 Carbon metabolism - Solanum lycopersicum (tomato); sly00710 Carbon fixation in photosynthetic organisms - Solanum lycopersicum (tomato); sly00051 Fructose and mannose metabolism - Solanum lycopersicum (tomato); sly00010 Glycolysis / Gluconeogenesis - Solanum lycopersicum (tomato); sly01230 Biosynthesis of ami…	IPR013785;	Aldolase-type TIM barrel;
A0A068JD95	25	K	Fructose-1,6-bisphosphatase	66.708	_FVLNEQSK(cr)YPESR_	-1.2374	2	1	chloroplast	monosaccharide catabolic process; single-organism carbohydrate catabolic process; single-organism catabolic process; single-organism process; primary metabolic process; carbohydrate metabolic process; carbohydrate catabolic process; organic substance metabolic process; organic substance catabolic process; single-organism carbohydrate metabolic process; metabolic process; fructose metabolic proces…		carbohydrate phosphatase activity; catalytic activity; phosphoric ester hydrolase activity; phosphatase activity; hydrolase activity, acting on ester bonds; hydrolase activity; sugar-phosphatase activity; fructose 1,6-bisphosphate 1-phosphatase activity;	K03841	FBP; fructose-1,6-bisphosphatase I [EC:3.1.3.11]	sly01110 Biosynthesis of secondary metabolites - Solanum lycopersicum (tomato); sly01200 Carbon metabolism - Solanum lycopersicum (tomato); sly00710 Carbon fixation in photosynthetic organisms - Solanum lycopersicum (tomato); sly00051 Fructose and mannose metabolism - Solanum lycopersicum (tomato); sly00010 Glycolysis / Gluconeogenesis - Solanum lycopersicum (tomato); sly01100 Metabolic pathways …	IPR033391;	Fructose-1-6-bisphosphatase class I, N-terminal;
A0A068JD95	208	K	Fructose-1,6-bisphosphatase	60.345	_K(cr)GKIYSVNEGNAK_	0.023907	3	0.847644	chloroplast	monosaccharide catabolic process; single-organism carbohydrate catabolic process; single-organism catabolic process; single-organism process; primary metabolic process; carbohydrate metabolic process; carbohydrate catabolic process; organic substance metabolic process; organic substance catabolic process; single-organism carbohydrate metabolic process; metabolic process; fructose metabolic proces…		carbohydrate phosphatase activity; catalytic activity; phosphoric ester hydrolase activity; phosphatase activity; hydrolase activity, acting on ester bonds; hydrolase activity; sugar-phosphatase activity; fructose 1,6-bisphosphate 1-phosphatase activity;	K03841	FBP; fructose-1,6-bisphosphatase I [EC:3.1.3.11]	sly01110 Biosynthesis of secondary metabolites - Solanum lycopersicum (tomato); sly01200 Carbon metabolism - Solanum lycopersicum (tomato); sly00710 Carbon fixation in photosynthetic organisms - Solanum lycopersicum (tomato); sly00051 Fructose and mannose metabolism - Solanum lycopersicum (tomato); sly00010 Glycolysis / Gluconeogenesis - Solanum lycopersicum (tomato); sly01100 Metabolic pathways …	IPR033391;	Fructose-1-6-bisphosphatase class I, N-terminal;
A0A068JD95	311	K	Fructose-1,6-bisphosphatase	51.346	_ALDLVPK(cr)K_	2.0369	2	1	chloroplast	monosaccharide catabolic process; single-organism carbohydrate catabolic process; single-organism catabolic process; single-organism process; primary metabolic process; carbohydrate metabolic process; carbohydrate catabolic process; organic substance metabolic process; organic substance catabolic process; single-organism carbohydrate metabolic process; metabolic process; fructose metabolic proces…		carbohydrate phosphatase activity; catalytic activity; phosphoric ester hydrolase activity; phosphatase activity; hydrolase activity, acting on ester bonds; hydrolase activity; sugar-phosphatase activity; fructose 1,6-bisphosphate 1-phosphatase activity;	K03841	FBP; fructose-1,6-bisphosphatase I [EC:3.1.3.11]	sly01110 Biosynthesis of secondary metabolites - Solanum lycopersicum (tomato); sly01200 Carbon metabolism - Solanum lycopersicum (tomato); sly00710 Carbon fixation in photosynthetic organisms - Solanum lycopersicum (tomato); sly00051 Fructose and mannose metabolism - Solanum lycopersicum (tomato); sly00010 Glycolysis / Gluconeogenesis - Solanum lycopersicum (tomato); sly01100 Metabolic pathways …	IPR033391;	Fructose-1-6-bisphosphatase class I, N-terminal;
A0A068JFR3	187	K	Fructokinase	52.683	_DLIQK(cr)AR_	0.77277	2	1	chloroplast	single-organism carbohydrate metabolic process; metabolic process; single-organism metabolic process; monosaccharide metabolic process; single-organism process; primary metabolic process; carbohydrate metabolic process; pentose metabolic process; D-ribose metabolic process; organic substance metabolic process;		carbohydrate kinase activity; kinase activity; ribokinase activity; phosphotransferase activity, alcohol group as acceptor; catalytic activity; transferase activity; transferase activity, transferring phosphorus-containing groups;	K00847	E2.7.1.4; fructokinase [EC:2.7.1.4]	sly00500 Starch and sucrose metabolism - Solanum lycopersicum (tomato); sly00051 Fructose and mannose metabolism - Solanum lycopersicum (tomato); sly01100 Metabolic pathways - Solanum lycopersicum (tomato); sly00520 Amino sugar and nucleotide sugar metabolism - Solanum lycopersicum (tomato);	IPR011611; IPR029056;	Carbohydrate kinase PfkB; Ribokinase-like;
A0A068JFR6	112	K	Triosephosphate isomerase	108.96	_AILGESDEFVGDK(cr)VAYAISQGLK_	0.49012	2	1	cytosol	single-organism carbohydrate catabolic process; glycolytic process; single-organism catabolic process; small molecule metabolic process; single-organism cellular process; single-organism process; primary metabolic process; carbohydrate metabolic process; cellular metabolic process; organic substance metabolic process; carbohydrate catabolic process; single-organism carbohydrate metabolic process;…		isomerase activity; intramolecular oxidoreductase activity; triose-phosphate isomerase activity; catalytic activity; intramolecular oxidoreductase activity, interconverting aldoses and ketoses;	K01803	TPI; triosephosphate isomerase (TIM) [EC:5.3.1.1]	sly01110 Biosynthesis of secondary metabolites - Solanum lycopersicum (tomato); sly00562 Inositol phosphate metabolism - Solanum lycopersicum (tomato); sly01200 Carbon metabolism - Solanum lycopersicum (tomato); sly00710 Carbon fixation in photosynthetic organisms - Solanum lycopersicum (tomato); sly00010 Glycolysis / Gluconeogenesis - Solanum lycopersicum (tomato); sly01230 Biosynthesis of amino…	IPR013785;	Aldolase-type TIM barrel;
A0A068JFR6	148	K	Triosephosphate isomerase	145.71	_ESGSTIDVVAAQTK(cr)AIADR_	1.2932	2	1	cytosol	single-organism carbohydrate catabolic process; glycolytic process; single-organism catabolic process; small molecule metabolic process; single-organism cellular process; single-organism process; primary metabolic process; carbohydrate metabolic process; cellular metabolic process; organic substance metabolic process; carbohydrate catabolic process; single-organism carbohydrate metabolic process;…		isomerase activity; intramolecular oxidoreductase activity; triose-phosphate isomerase activity; catalytic activity; intramolecular oxidoreductase activity, interconverting aldoses and ketoses;	K01803	TPI; triosephosphate isomerase (TIM) [EC:5.3.1.1]	sly01110 Biosynthesis of secondary metabolites - Solanum lycopersicum (tomato); sly00562 Inositol phosphate metabolism - Solanum lycopersicum (tomato); sly01200 Carbon metabolism - Solanum lycopersicum (tomato); sly00710 Carbon fixation in photosynthetic organisms - Solanum lycopersicum (tomato); sly00010 Glycolysis / Gluconeogenesis - Solanum lycopersicum (tomato); sly01230 Biosynthesis of amino…	IPR013785;	Aldolase-type TIM barrel;
A0A068JFR6	174	K	Triosephosphate isomerase	101.73	_VVIAYEPVWAIGTGK(cr)VASPAQAQEVHAELR_	-0.25321	3	1	cytosol	single-organism carbohydrate catabolic process; glycolytic process; single-organism catabolic process; small molecule metabolic process; single-organism cellular process; single-organism process; primary metabolic process; carbohydrate metabolic process; cellular metabolic process; organic substance metabolic process; carbohydrate catabolic process; single-organism carbohydrate metabolic process;…		isomerase activity; intramolecular oxidoreductase activity; triose-phosphate isomerase activity; catalytic activity; intramolecular oxidoreductase activity, interconverting aldoses and ketoses;	K01803	TPI; triosephosphate isomerase (TIM) [EC:5.3.1.1]	sly01110 Biosynthesis of secondary metabolites - Solanum lycopersicum (tomato); sly00562 Inositol phosphate metabolism - Solanum lycopersicum (tomato); sly01200 Carbon metabolism - Solanum lycopersicum (tomato); sly00710 Carbon fixation in photosynthetic organisms - Solanum lycopersicum (tomato); sly00010 Glycolysis / Gluconeogenesis - Solanum lycopersicum (tomato); sly01230 Biosynthesis of amino…	IPR013785;	Aldolase-type TIM barrel;
A0A068JIB0	57	K	Fructose-bisphosphate aldolase	88.134	_TAK(cr)TIASPGR_	-0.49719	2	1	chloroplast	single-organism carbohydrate catabolic process; glycolytic process; single-organism catabolic process; small molecule metabolic process; single-organism cellular process; single-organism process; carbohydrate metabolic process; primary metabolic process; cellular metabolic process; organic substance metabolic process; carbohydrate catabolic process; single-organism carbohydrate metabolic process;…		lyase activity; fructose-bisphosphate aldolase activity; aldehyde-lyase activity; catalytic activity; carbon-carbon lyase activity;	K01623	ALDO; fructose-bisphosphate aldolase, class I [EC:4.1.2.13]	sly01110 Biosynthesis of secondary metabolites - Solanum lycopersicum (tomato); sly01200 Carbon metabolism - Solanum lycopersicum (tomato); sly00710 Carbon fixation in photosynthetic organisms - Solanum lycopersicum (tomato); sly00051 Fructose and mannose metabolism - Solanum lycopersicum (tomato); sly00010 Glycolysis / Gluconeogenesis - Solanum lycopersicum (tomato); sly01230 Biosynthesis of ami…	IPR013785;	Aldolase-type TIM barrel;
A0A068JIB0	175	K	Fructose-bisphosphate aldolase	120.31	_SAEYYK(cr)QGAR_	-2.2913	2	1	chloroplast	single-organism carbohydrate catabolic process; glycolytic process; single-organism catabolic process; small molecule metabolic process; single-organism cellular process; single-organism process; carbohydrate metabolic process; primary metabolic process; cellular metabolic process; organic substance metabolic process; carbohydrate catabolic process; single-organism carbohydrate metabolic process;…		lyase activity; fructose-bisphosphate aldolase activity; aldehyde-lyase activity; catalytic activity; carbon-carbon lyase activity;	K01623	ALDO; fructose-bisphosphate aldolase, class I [EC:4.1.2.13]	sly01110 Biosynthesis of secondary metabolites - Solanum lycopersicum (tomato); sly01200 Carbon metabolism - Solanum lycopersicum (tomato); sly00710 Carbon fixation in photosynthetic organisms - Solanum lycopersicum (tomato); sly00051 Fructose and mannose metabolism - Solanum lycopersicum (tomato); sly00010 Glycolysis / Gluconeogenesis - Solanum lycopersicum (tomato); sly01230 Biosynthesis of ami…	IPR013785;	Aldolase-type TIM barrel;
A0A068JIB0	385	K	Fructose-bisphosphate aldolase	116.03	_YSAAGESEEAK(cr)K_	0.075201	2	1	chloroplast	single-organism carbohydrate catabolic process; glycolytic process; single-organism catabolic process; small molecule metabolic process; single-organism cellular process; single-organism process; carbohydrate metabolic process; primary metabolic process; cellular metabolic process; organic substance metabolic process; carbohydrate catabolic process; single-organism carbohydrate metabolic process;…		lyase activity; fructose-bisphosphate aldolase activity; aldehyde-lyase activity; catalytic activity; carbon-carbon lyase activity;	K01623	ALDO; fructose-bisphosphate aldolase, class I [EC:4.1.2.13]	sly01110 Biosynthesis of secondary metabolites - Solanum lycopersicum (tomato); sly01200 Carbon metabolism - Solanum lycopersicum (tomato); sly00710 Carbon fixation in photosynthetic organisms - Solanum lycopersicum (tomato); sly00051 Fructose and mannose metabolism - Solanum lycopersicum (tomato); sly00010 Glycolysis / Gluconeogenesis - Solanum lycopersicum (tomato); sly01230 Biosynthesis of ami…	IPR013785;	Aldolase-type TIM barrel;
A0A075EYP9	104	K	Translation initiation factor IF1	98.062	_VK(cr)LDNADVVLGYISGK_	-0.42735	2	1	chloroplast	cellular protein metabolic process; biosynthetic process; primary metabolic process; organic substance biosynthetic process; cellular metabolic process; cellular biosynthetic process; organic substance metabolic process; metabolic process; cellular macromolecule biosynthetic process; translational initiation; cellular macromolecule metabolic process; gene expression; macromolecule metabolic proce…		organic cyclic compound binding; heterocyclic compound binding; RNA binding; translation factor activity, nucleic acid binding; binding; nucleic acid binding; translation initiation factor activity;	K02518			IPR012340; IPR006196; IPR022967;	Nucleic acid-binding, OB-fold; RNA-binding domain, S1, IF1 type; RNA-binding domain, S1;
A0A075EYP9	133	K	Translation initiation factor IF1	71.141	_VK(cr)IEVSR_	-1.0002	2	1	chloroplast	cellular protein metabolic process; biosynthetic process; primary metabolic process; organic substance biosynthetic process; cellular metabolic process; cellular biosynthetic process; organic substance metabolic process; metabolic process; cellular macromolecule biosynthetic process; translational initiation; cellular macromolecule metabolic process; gene expression; macromolecule metabolic proce…		organic cyclic compound binding; heterocyclic compound binding; RNA binding; translation factor activity, nucleic acid binding; binding; nucleic acid binding; translation initiation factor activity;	K02518			IPR012340; IPR006196; IPR022967;	Nucleic acid-binding, OB-fold; RNA-binding domain, S1, IF1 type; RNA-binding domain, S1;
A0A075EYQ6	11	K	Eukaryotic translation initiation factor 5A	170.79	_(ac)SDEEHQFESK(cr)ADAGASK_	-1.5475	3	1	cytosol	regulation of cellular process; positive regulation of cellular protein metabolic process; regulation of macromolecule metabolic process; posttranscriptional regulation of gene expression; positive regulation of protein complex disassembly; regulation of translational termination; positive regulation of biosynthetic process; cellular protein metabolic process; biosynthetic process; translational …		organic cyclic compound binding; heterocyclic compound binding; ribosome binding; translation factor activity, nucleic acid binding; RNA binding; translation elongation factor activity; binding; nucleic acid binding; macromolecular complex binding; ribonucleoprotein complex binding;	K03263			IPR008991; IPR012340; IPR014722; IPR020189;	Translation protein SH3-like domain; Nucleic acid-binding, OB-fold; Ribosomal protein L2 domain 2; Translation elongation factor, IF5A C-terminal;
A0A075EYQ6	18	K	Eukaryotic translation initiation factor 5A	124.46	_ADAGASK(cr)TYPQQAGTIR_	-0.11149	2	1	cytosol	regulation of cellular process; positive regulation of cellular protein metabolic process; regulation of macromolecule metabolic process; posttranscriptional regulation of gene expression; positive regulation of protein complex disassembly; regulation of translational termination; positive regulation of biosynthetic process; cellular protein metabolic process; biosynthetic process; translational …		organic cyclic compound binding; heterocyclic compound binding; ribosome binding; translation factor activity, nucleic acid binding; RNA binding; translation elongation factor activity; binding; nucleic acid binding; macromolecular complex binding; ribonucleoprotein complex binding;	K03263			IPR008991; IPR012340; IPR014722; IPR020189;	Translation protein SH3-like domain; Nucleic acid-binding, OB-fold; Ribosomal protein L2 domain 2; Translation elongation factor, IF5A C-terminal;
A0A075EYQ6	128	K	Eukaryotic translation initiation factor 5A	155.49	_LPTDDNLLTQIK(cr)DGFAEGK_	-0.86715	2	1	cytosol	regulation of cellular process; positive regulation of cellular protein metabolic process; regulation of macromolecule metabolic process; posttranscriptional regulation of gene expression; positive regulation of protein complex disassembly; regulation of translational termination; positive regulation of biosynthetic process; cellular protein metabolic process; biosynthetic process; translational …		organic cyclic compound binding; heterocyclic compound binding; ribosome binding; translation factor activity, nucleic acid binding; RNA binding; translation elongation factor activity; binding; nucleic acid binding; macromolecular complex binding; ribonucleoprotein complex binding;	K03263			IPR008991; IPR012340; IPR014722; IPR020189;	Translation protein SH3-like domain; Nucleic acid-binding, OB-fold; Ribosomal protein L2 domain 2; Translation elongation factor, IF5A C-terminal;
A0A075EYT9	47	K	Xyloglucan endotransglucosylase/hydrolase	48.216	_VSWSDSHIK(cr)QIDGGR_	-1.013	3	1	chloroplast	cellular component biogenesis; cellular glucan metabolic process; cell wall macromolecule metabolic process; glucan metabolic process; carbohydrate metabolic process; primary metabolic process; cellular metabolic process; hemicellulose metabolic process; cellular polysaccharide metabolic process; organic substance metabolic process; cell wall organization or biogenesis; metabolic process; cell wa…	apoplast; external encapsulating structure; cell part; cell periphery; cell wall; cell; extracellular region;	xyloglucan:xyloglucosyl transferase activity; transferase activity, transferring hexosyl groups; catalytic activity; hydrolase activity, acting on glycosyl bonds; hydrolase activity, hydrolyzing O-glycosyl compounds; transferase activity, transferring glycosyl groups; hydrolase activity; transferase activity;	K08235			IPR010713; IPR013320; IPR000757;	Xyloglucan endo-transglycosylase, C-terminal; Concanavalin A-like lectin/glucanase domain; Glycoside hydrolase family 16;
A0A075EYT9	175	K	Xyloglucan endotransglucosylase/hydrolase	95.909	_VYK(cr)NNEAK_	-0.312	2	1	chloroplast	cellular component biogenesis; cellular glucan metabolic process; cell wall macromolecule metabolic process; glucan metabolic process; carbohydrate metabolic process; primary metabolic process; cellular metabolic process; hemicellulose metabolic process; cellular polysaccharide metabolic process; organic substance metabolic process; cell wall organization or biogenesis; metabolic process; cell wa…	apoplast; external encapsulating structure; cell part; cell periphery; cell wall; cell; extracellular region;	xyloglucan:xyloglucosyl transferase activity; transferase activity, transferring hexosyl groups; catalytic activity; hydrolase activity, acting on glycosyl bonds; hydrolase activity, hydrolyzing O-glycosyl compounds; transferase activity, transferring glycosyl groups; hydrolase activity; transferase activity;	K08235			IPR010713; IPR013320; IPR000757;	Xyloglucan endo-transglycosylase, C-terminal; Concanavalin A-like lectin/glucanase domain; Glycoside hydrolase family 16;
A0A075EYT9	180	K	Xyloglucan endotransglucosylase/hydrolase	68.536	_NNEAK(cr)GIPFPK_	1.9706	2	1	chloroplast	cellular component biogenesis; cellular glucan metabolic process; cell wall macromolecule metabolic process; glucan metabolic process; carbohydrate metabolic process; primary metabolic process; cellular metabolic process; hemicellulose metabolic process; cellular polysaccharide metabolic process; organic substance metabolic process; cell wall organization or biogenesis; metabolic process; cell wa…	apoplast; external encapsulating structure; cell part; cell periphery; cell wall; cell; extracellular region;	xyloglucan:xyloglucosyl transferase activity; transferase activity, transferring hexosyl groups; catalytic activity; hydrolase activity, acting on glycosyl bonds; hydrolase activity, hydrolyzing O-glycosyl compounds; transferase activity, transferring glycosyl groups; hydrolase activity; transferase activity;	K08235			IPR010713; IPR013320; IPR000757;	Xyloglucan endo-transglycosylase, C-terminal; Concanavalin A-like lectin/glucanase domain; Glycoside hydrolase family 16;
A0A075EYT9	210	K	Xyloglucan endotransglucosylase/hydrolase	58.592	_GGLEK(cr)INWSK_	-0.65939	2	1	chloroplast	cellular component biogenesis; cellular glucan metabolic process; cell wall macromolecule metabolic process; glucan metabolic process; carbohydrate metabolic process; primary metabolic process; cellular metabolic process; hemicellulose metabolic process; cellular polysaccharide metabolic process; organic substance metabolic process; cell wall organization or biogenesis; metabolic process; cell wa…	apoplast; external encapsulating structure; cell part; cell periphery; cell wall; cell; extracellular region;	xyloglucan:xyloglucosyl transferase activity; transferase activity, transferring hexosyl groups; catalytic activity; hydrolase activity, acting on glycosyl bonds; hydrolase activity, hydrolyzing O-glycosyl compounds; transferase activity, transferring glycosyl groups; hydrolase activity; transferase activity;	K08235			IPR010713; IPR013320; IPR000757;	Xyloglucan endo-transglycosylase, C-terminal; Concanavalin A-like lectin/glucanase domain; Glycoside hydrolase family 16;
A0A075EYT9	278	K	Xyloglucan endotransglucosylase/hydrolase	59.864	_MNHMIYDYCTDK(cr)SR_	-0.11294	3	1	chloroplast	cellular component biogenesis; cellular glucan metabolic process; cell wall macromolecule metabolic process; glucan metabolic process; carbohydrate metabolic process; primary metabolic process; cellular metabolic process; hemicellulose metabolic process; cellular polysaccharide metabolic process; organic substance metabolic process; cell wall organization or biogenesis; metabolic process; cell wa…	apoplast; external encapsulating structure; cell part; cell periphery; cell wall; cell; extracellular region;	xyloglucan:xyloglucosyl transferase activity; transferase activity, transferring hexosyl groups; catalytic activity; hydrolase activity, acting on glycosyl bonds; hydrolase activity, hydrolyzing O-glycosyl compounds; transferase activity, transferring glycosyl groups; hydrolase activity; transferase activity;	K08235			IPR010713; IPR013320; IPR000757;	Xyloglucan endo-transglycosylase, C-terminal; Concanavalin A-like lectin/glucanase domain; Glycoside hydrolase family 16;
A0A075EZS4	185	K	Glyoxisomal malate dehydrogenase	79.474	_AGTYDPK(cr)K_	0.87776	2	1	cytosol	dicarboxylic acid metabolic process; oxidation-reduction process; small molecule metabolic process; single-organism cellular process; single-organism process; carbohydrate metabolic process; primary metabolic process; cellular metabolic process; organic substance metabolic process; metabolic process; single-organism metabolic process; malate metabolic process; carboxylic acid metabolic process; o…		oxidoreductase activity, acting on CH-OH group of donors; oxidoreductase activity, acting on the CH-OH group of donors, NAD or NADP as acceptor; malate dehydrogenase activity; catalytic activity; L-malate dehydrogenase activity; oxidoreductase activity;	K00026	MDH2; malate dehydrogenase [EC:1.1.1.37]	sly00620 Pyruvate metabolism - Solanum lycopersicum (tomato); sly01110 Biosynthesis of secondary metabolites - Solanum lycopersicum (tomato); sly00630 Glyoxylate and dicarboxylate metabolism - Solanum lycopersicum (tomato); sly00270 Cysteine and methionine metabolism - Solanum lycopersicum (tomato); sly01200 Carbon metabolism - Solanum lycopersicum (tomato); sly00710 Carbon fixation in photosynth…	IPR022383; IPR016040; IPR001236; IPR015955;	Lactate/malate dehydrogenase, C-terminal; NAD(P)-binding domain; Lactate/malate dehydrogenase, N-terminal; Lactate dehydrogenase/glycoside hydrolase, family 4, C-terminal;
A0A075EZS4	262	K	Glyoxisomal malate dehydrogenase	119.39	_IQDGGTEVVEAK(cr)K_	1.5599	2	1	cytosol	dicarboxylic acid metabolic process; oxidation-reduction process; small molecule metabolic process; single-organism cellular process; single-organism process; carbohydrate metabolic process; primary metabolic process; cellular metabolic process; organic substance metabolic process; metabolic process; single-organism metabolic process; malate metabolic process; carboxylic acid metabolic process; o…		oxidoreductase activity, acting on CH-OH group of donors; oxidoreductase activity, acting on the CH-OH group of donors, NAD or NADP as acceptor; malate dehydrogenase activity; catalytic activity; L-malate dehydrogenase activity; oxidoreductase activity;	K00026	MDH2; malate dehydrogenase [EC:1.1.1.37]	sly00620 Pyruvate metabolism - Solanum lycopersicum (tomato); sly01110 Biosynthesis of secondary metabolites - Solanum lycopersicum (tomato); sly00630 Glyoxylate and dicarboxylate metabolism - Solanum lycopersicum (tomato); sly00270 Cysteine and methionine metabolism - Solanum lycopersicum (tomato); sly01200 Carbon metabolism - Solanum lycopersicum (tomato); sly00710 Carbon fixation in photosynth…	IPR022383; IPR016040; IPR001236; IPR015955;	Lactate/malate dehydrogenase, C-terminal; NAD(P)-binding domain; Lactate/malate dehydrogenase, N-terminal; Lactate dehydrogenase/glycoside hydrolase, family 4, C-terminal;
A0A075EZS4	350	K	Glyoxisomal malate dehydrogenase	163.09	_ELAESIQK(cr)GVSFIR_	1.4839	2	1	cytosol	dicarboxylic acid metabolic process; oxidation-reduction process; small molecule metabolic process; single-organism cellular process; single-organism process; carbohydrate metabolic process; primary metabolic process; cellular metabolic process; organic substance metabolic process; metabolic process; single-organism metabolic process; malate metabolic process; carboxylic acid metabolic process; o…		oxidoreductase activity, acting on CH-OH group of donors; oxidoreductase activity, acting on the CH-OH group of donors, NAD or NADP as acceptor; malate dehydrogenase activity; catalytic activity; L-malate dehydrogenase activity; oxidoreductase activity;	K00026	MDH2; malate dehydrogenase [EC:1.1.1.37]	sly00620 Pyruvate metabolism - Solanum lycopersicum (tomato); sly01110 Biosynthesis of secondary metabolites - Solanum lycopersicum (tomato); sly00630 Glyoxylate and dicarboxylate metabolism - Solanum lycopersicum (tomato); sly00270 Cysteine and methionine metabolism - Solanum lycopersicum (tomato); sly01200 Carbon metabolism - Solanum lycopersicum (tomato); sly00710 Carbon fixation in photosynth…	IPR022383; IPR016040; IPR001236; IPR015955;	Lactate/malate dehydrogenase, C-terminal; NAD(P)-binding domain; Lactate/malate dehydrogenase, N-terminal; Lactate dehydrogenase/glycoside hydrolase, family 4, C-terminal;
A0A075F1U0	145	K	Constitutive plastid-lipid associated protein	116.24	_TTILLADLK(cr)DFK_	-0.44479	2	1	chloroplast							IPR013813;	Endoribonuclease L-PSP/chorismate mutase-like;
A0A075F1U0	148	K	Constitutive plastid-lipid associated protein	52.735	_DFK(cr)TVNEIYAK_	0.87262	2	1	chloroplast							IPR013813;	Endoribonuclease L-PSP/chorismate mutase-like;
A0A075F1V0	168	K	Malate dehydrogenase	85.161	_AGTYDEK(cr)R_	-0.48537	2	1	mitochondria	dicarboxylic acid metabolic process; oxidation-reduction process; small molecule metabolic process; single-organism cellular process; single-organism process; carbohydrate metabolic process; primary metabolic process; cellular metabolic process; organic substance metabolic process; metabolic process; single-organism metabolic process; malate metabolic process; carboxylic acid metabolic process; o…		oxidoreductase activity, acting on CH-OH group of donors; oxidoreductase activity, acting on the CH-OH group of donors, NAD or NADP as acceptor; malate dehydrogenase activity; catalytic activity; L-malate dehydrogenase activity; oxidoreductase activity;	K00026	MDH2; malate dehydrogenase [EC:1.1.1.37]	sly00620 Pyruvate metabolism - Solanum lycopersicum (tomato); sly01110 Biosynthesis of secondary metabolites - Solanum lycopersicum (tomato); sly00630 Glyoxylate and dicarboxylate metabolism - Solanum lycopersicum (tomato); sly00270 Cysteine and methionine metabolism - Solanum lycopersicum (tomato); sly01200 Carbon metabolism - Solanum lycopersicum (tomato); sly00710 Carbon fixation in photosynth…	IPR022383; IPR016040; IPR001236; IPR015955;	Lactate/malate dehydrogenase, C-terminal; NAD(P)-binding domain; Lactate/malate dehydrogenase, N-terminal; Lactate dehydrogenase/glycoside hydrolase, family 4, C-terminal;
A0A075F1V0	182	K	Malate dehydrogenase	58.596	_AK(cr)TFYAGK_	-1.2812	2	1	mitochondria	dicarboxylic acid metabolic process; oxidation-reduction process; small molecule metabolic process; single-organism cellular process; single-organism process; carbohydrate metabolic process; primary metabolic process; cellular metabolic process; organic substance metabolic process; metabolic process; single-organism metabolic process; malate metabolic process; carboxylic acid metabolic process; o…		oxidoreductase activity, acting on CH-OH group of donors; oxidoreductase activity, acting on the CH-OH group of donors, NAD or NADP as acceptor; malate dehydrogenase activity; catalytic activity; L-malate dehydrogenase activity; oxidoreductase activity;	K00026	MDH2; malate dehydrogenase [EC:1.1.1.37]	sly00620 Pyruvate metabolism - Solanum lycopersicum (tomato); sly01110 Biosynthesis of secondary metabolites - Solanum lycopersicum (tomato); sly00630 Glyoxylate and dicarboxylate metabolism - Solanum lycopersicum (tomato); sly00270 Cysteine and methionine metabolism - Solanum lycopersicum (tomato); sly01200 Carbon metabolism - Solanum lycopersicum (tomato); sly00710 Carbon fixation in photosynth…	IPR022383; IPR016040; IPR001236; IPR015955;	Lactate/malate dehydrogenase, C-terminal; NAD(P)-binding domain; Lactate/malate dehydrogenase, N-terminal; Lactate dehydrogenase/glycoside hydrolase, family 4, C-terminal;
A0A075F1V0	232	K	Malate dehydrogenase	178.67	_ANLGDEEIEALTK(cr)R_	-1.7361	2	1	mitochondria	dicarboxylic acid metabolic process; oxidation-reduction process; small molecule metabolic process; single-organism cellular process; single-organism process; carbohydrate metabolic process; primary metabolic process; cellular metabolic process; organic substance metabolic process; metabolic process; single-organism metabolic process; malate metabolic process; carboxylic acid metabolic process; o…		oxidoreductase activity, acting on CH-OH group of donors; oxidoreductase activity, acting on the CH-OH group of donors, NAD or NADP as acceptor; malate dehydrogenase activity; catalytic activity; L-malate dehydrogenase activity; oxidoreductase activity;	K00026	MDH2; malate dehydrogenase [EC:1.1.1.37]	sly00620 Pyruvate metabolism - Solanum lycopersicum (tomato); sly01110 Biosynthesis of secondary metabolites - Solanum lycopersicum (tomato); sly00630 Glyoxylate and dicarboxylate metabolism - Solanum lycopersicum (tomato); sly00270 Cysteine and methionine metabolism - Solanum lycopersicum (tomato); sly01200 Carbon metabolism - Solanum lycopersicum (tomato); sly00710 Carbon fixation in photosynth…	IPR022383; IPR016040; IPR001236; IPR015955;	Lactate/malate dehydrogenase, C-terminal; NAD(P)-binding domain; Lactate/malate dehydrogenase, N-terminal; Lactate dehydrogenase/glycoside hydrolase, family 4, C-terminal;
A0A075F1V0	245	K	Malate dehydrogenase	104.95	_TQDGGTEVVEAK(cr)AGK_	-1.4054	2	1	mitochondria	dicarboxylic acid metabolic process; oxidation-reduction process; small molecule metabolic process; single-organism cellular process; single-organism process; carbohydrate metabolic process; primary metabolic process; cellular metabolic process; organic substance metabolic process; metabolic process; single-organism metabolic process; malate metabolic process; carboxylic acid metabolic process; o…		oxidoreductase activity, acting on CH-OH group of donors; oxidoreductase activity, acting on the CH-OH group of donors, NAD or NADP as acceptor; malate dehydrogenase activity; catalytic activity; L-malate dehydrogenase activity; oxidoreductase activity;	K00026	MDH2; malate dehydrogenase [EC:1.1.1.37]	sly00620 Pyruvate metabolism - Solanum lycopersicum (tomato); sly01110 Biosynthesis of secondary metabolites - Solanum lycopersicum (tomato); sly00630 Glyoxylate and dicarboxylate metabolism - Solanum lycopersicum (tomato); sly00270 Cysteine and methionine metabolism - Solanum lycopersicum (tomato); sly01200 Carbon metabolism - Solanum lycopersicum (tomato); sly00710 Carbon fixation in photosynth…	IPR022383; IPR016040; IPR001236; IPR015955;	Lactate/malate dehydrogenase, C-terminal; NAD(P)-binding domain; Lactate/malate dehydrogenase, N-terminal; Lactate dehydrogenase/glycoside hydrolase, family 4, C-terminal;
A0A075F1V0	300	K	Malate dehydrogenase	103.9	_LGK(cr)NGVEEVLGLGPLSDFEK_	2.2635	3	1	mitochondria	dicarboxylic acid metabolic process; oxidation-reduction process; small molecule metabolic process; single-organism cellular process; single-organism process; carbohydrate metabolic process; primary metabolic process; cellular metabolic process; organic substance metabolic process; metabolic process; single-organism metabolic process; malate metabolic process; carboxylic acid metabolic process; o…		oxidoreductase activity, acting on CH-OH group of donors; oxidoreductase activity, acting on the CH-OH group of donors, NAD or NADP as acceptor; malate dehydrogenase activity; catalytic activity; L-malate dehydrogenase activity; oxidoreductase activity;	K00026	MDH2; malate dehydrogenase [EC:1.1.1.37]	sly00620 Pyruvate metabolism - Solanum lycopersicum (tomato); sly01110 Biosynthesis of secondary metabolites - Solanum lycopersicum (tomato); sly00630 Glyoxylate and dicarboxylate metabolism - Solanum lycopersicum (tomato); sly00270 Cysteine and methionine metabolism - Solanum lycopersicum (tomato); sly01200 Carbon metabolism - Solanum lycopersicum (tomato); sly00710 Carbon fixation in photosynth…	IPR022383; IPR016040; IPR001236; IPR015955;	Lactate/malate dehydrogenase, C-terminal; NAD(P)-binding domain; Lactate/malate dehydrogenase, N-terminal; Lactate dehydrogenase/glycoside hydrolase, family 4, C-terminal;
A0A075F1V0	333	K	Malate dehydrogenase	53.775	_SSIEK(cr)GIK_	0.034387	2	1	mitochondria	dicarboxylic acid metabolic process; oxidation-reduction process; small molecule metabolic process; single-organism cellular process; single-organism process; carbohydrate metabolic process; primary metabolic process; cellular metabolic process; organic substance metabolic process; metabolic process; single-organism metabolic process; malate metabolic process; carboxylic acid metabolic process; o…		oxidoreductase activity, acting on CH-OH group of donors; oxidoreductase activity, acting on the CH-OH group of donors, NAD or NADP as acceptor; malate dehydrogenase activity; catalytic activity; L-malate dehydrogenase activity; oxidoreductase activity;	K00026	MDH2; malate dehydrogenase [EC:1.1.1.37]	sly00620 Pyruvate metabolism - Solanum lycopersicum (tomato); sly01110 Biosynthesis of secondary metabolites - Solanum lycopersicum (tomato); sly00630 Glyoxylate and dicarboxylate metabolism - Solanum lycopersicum (tomato); sly00270 Cysteine and methionine metabolism - Solanum lycopersicum (tomato); sly01200 Carbon metabolism - Solanum lycopersicum (tomato); sly00710 Carbon fixation in photosynth…	IPR022383; IPR016040; IPR001236; IPR015955;	Lactate/malate dehydrogenase, C-terminal; NAD(P)-binding domain; Lactate/malate dehydrogenase, N-terminal; Lactate dehydrogenase/glycoside hydrolase, family 4, C-terminal;
A0A075F2G1	117	K	Gamma-glutamylhydrolase 2	43.717	_VK(cr)DGLYFEVVK_	2.2288	2	1	extracellular	glutamine family amino acid metabolic process; small molecule metabolic process; single-organism cellular process; glutamine metabolic process; nitrogen compound metabolic process; single-organism process; primary metabolic process; alpha-amino acid metabolic process; cellular metabolic process; organic substance metabolic process; metabolic process; cellular amino acid metabolic process; single-…		peptidase activity, acting on L-amino acid peptides; peptidase activity; exopeptidase activity; hydrolase activity; catalytic activity; omega peptidase activity;	K01307	GGH; gamma-glutamyl hydrolase [EC:3.4.19.9]	sly00790 Folate biosynthesis - Solanum lycopersicum (tomato);	IPR029062;	Class I glutamine amidotransferase-like;
A0A075F2G1	242	K	Gamma-glutamylhydrolase 2	87.184	_NK(cr)VYVSTAQAR_	-1.5819	2	1	extracellular	glutamine family amino acid metabolic process; small molecule metabolic process; single-organism cellular process; glutamine metabolic process; nitrogen compound metabolic process; single-organism process; primary metabolic process; alpha-amino acid metabolic process; cellular metabolic process; organic substance metabolic process; metabolic process; cellular amino acid metabolic process; single-…		peptidase activity, acting on L-amino acid peptides; peptidase activity; exopeptidase activity; hydrolase activity; catalytic activity; omega peptidase activity;	K01307	GGH; gamma-glutamyl hydrolase [EC:3.4.19.9]	sly00790 Folate biosynthesis - Solanum lycopersicum (tomato);	IPR029062;	Class I glutamine amidotransferase-like;
A0A075F2G5	497	K	GRAS10 protein	56.122	_VK(cr)GLSPK_	0.81945	2	1	chloroplast							IPR005202;	Transcription factor GRAS;
A0A075F2H0	239	K	Succinic semialdehyde reductase isoform 1	74.255	_HQQK(cr)DMR_	0.71508	2	1	cytosol	single-organism process; metabolic process; oxidation-reduction process; single-organism metabolic process;		organic cyclic compound binding; heterocyclic compound binding; oxidoreductase activity, acting on CH-OH group of donors; oxidoreductase activity, acting on the CH-OH group of donors, NAD or NADP as acceptor; phosphogluconate dehydrogenase (decarboxylating) activity; nucleoside phosphate binding; NAD binding; catalytic activity; binding; nucleotide binding; cofactor binding; small molecule bindin…	K18121	GLYR; glyoxylate/succinic semialdehyde reductase [EC:1.1.1.79 1.1.1.-]	sly00650 Butanoate metabolism - Solanum lycopersicum (tomato); sly00630 Glyoxylate and dicarboxylate metabolism - Solanum lycopersicum (tomato); sly01200 Carbon metabolism - Solanum lycopersicum (tomato); sly01100 Metabolic pathways - Solanum lycopersicum (tomato);	IPR006115; IPR013328; IPR008927; IPR016040; IPR029154;	6-phosphogluconate dehydrogenase, NADP-binding; 6-phosphogluconate dehydrogenase, domain 2; 6-phosphogluconate dehydrogenase C-terminal domain-like; NAD(P)-binding domain; 3-hydroxyisobutyrate dehydrogenase, NAD-binding domain;
A0A075F2H0	266	K	Succinic semialdehyde reductase isoform 1	74.876	_LALALGDENAVPM(ox)PVAAAANEAFK(cr)K_	2.379	3	1	cytosol	single-organism process; metabolic process; oxidation-reduction process; single-organism metabolic process;		organic cyclic compound binding; heterocyclic compound binding; oxidoreductase activity, acting on CH-OH group of donors; oxidoreductase activity, acting on the CH-OH group of donors, NAD or NADP as acceptor; phosphogluconate dehydrogenase (decarboxylating) activity; nucleoside phosphate binding; NAD binding; catalytic activity; binding; nucleotide binding; cofactor binding; small molecule bindin…	K18121	GLYR; glyoxylate/succinic semialdehyde reductase [EC:1.1.1.79 1.1.1.-]	sly00650 Butanoate metabolism - Solanum lycopersicum (tomato); sly00630 Glyoxylate and dicarboxylate metabolism - Solanum lycopersicum (tomato); sly01200 Carbon metabolism - Solanum lycopersicum (tomato); sly01100 Metabolic pathways - Solanum lycopersicum (tomato);	IPR006115; IPR013328; IPR008927; IPR016040; IPR029154;	6-phosphogluconate dehydrogenase, NADP-binding; 6-phosphogluconate dehydrogenase, domain 2; 6-phosphogluconate dehydrogenase C-terminal domain-like; NAD(P)-binding domain; 3-hydroxyisobutyrate dehydrogenase, NAD-binding domain;
A0A075F2H1	5	K	Peptidyl-prolyl cis-trans isomerase	77.732	_GVEK(cr)EVVR_	-2.8252	2	1	chloroplast	protein folding; metabolic process; cellular protein metabolic process; cellular macromolecule metabolic process; macromolecule metabolic process; protein metabolic process; primary metabolic process; cellular process; cellular metabolic process; organic substance metabolic process;			K01802			IPR001179;	FKBP-type peptidyl-prolyl cis-trans isomerase domain;
A0A075F2H1	53	K	Peptidyl-prolyl cis-trans isomerase	76.01	_DPGQQPFSFK(cr)IGQGK_	1.443	2	1	chloroplast	protein folding; metabolic process; cellular protein metabolic process; cellular macromolecule metabolic process; macromolecule metabolic process; protein metabolic process; primary metabolic process; cellular process; cellular metabolic process; organic substance metabolic process;			K01802			IPR001179;	FKBP-type peptidyl-prolyl cis-trans isomerase domain;
A0A075F2H1	58	K	Peptidyl-prolyl cis-trans isomerase	96.492	_IGQGK(cr)VIK_	-0.64115	2	1	chloroplast	protein folding; metabolic process; cellular protein metabolic process; cellular macromolecule metabolic process; macromolecule metabolic process; protein metabolic process; primary metabolic process; cellular process; cellular metabolic process; organic substance metabolic process;			K01802			IPR001179;	FKBP-type peptidyl-prolyl cis-trans isomerase domain;
A0A075F2H4	70	K	Ubiquitin-conjugating enzyme E2 36-like protein	100.23	_LELFLPEEYPMAAPK(cr)VR_	-0.21395	2	1	mitochondria				K10580	UBE2N; ubiquitin-conjugating enzyme E2 N [EC:2.3.2.23]	sly04120 Ubiquitin mediated proteolysis - Solanum lycopersicum (tomato);	IPR016135; IPR000608;	Ubiquitin-conjugating enzyme/RWD-like; Ubiquitin-conjugating enzyme E2;
A0A075F2H4	84	K	Ubiquitin-conjugating enzyme E2 36-like protein	87.184	_IYHPNIDK(cr)LGR_	-0.078163	2	1	mitochondria				K10580	UBE2N; ubiquitin-conjugating enzyme E2 N [EC:2.3.2.23]	sly04120 Ubiquitin mediated proteolysis - Solanum lycopersicum (tomato);	IPR016135; IPR000608;	Ubiquitin-conjugating enzyme/RWD-like; Ubiquitin-conjugating enzyme E2;
A0A075F2H4	94	K	Ubiquitin-conjugating enzyme E2 36-like protein	66.056	_ICLDILK(cr)DK_	0.55057	2	1	mitochondria				K10580	UBE2N; ubiquitin-conjugating enzyme E2 N [EC:2.3.2.23]	sly04120 Ubiquitin mediated proteolysis - Solanum lycopersicum (tomato);	IPR016135; IPR000608;	Ubiquitin-conjugating enzyme/RWD-like; Ubiquitin-conjugating enzyme E2;
A0A075F2H4	96	K	Ubiquitin-conjugating enzyme E2 36-like protein	99.973	_DK(cr)WSPALQIR_	1.9377	2	1	mitochondria				K10580	UBE2N; ubiquitin-conjugating enzyme E2 N [EC:2.3.2.23]	sly04120 Ubiquitin mediated proteolysis - Solanum lycopersicum (tomato);	IPR016135; IPR000608;	Ubiquitin-conjugating enzyme/RWD-like; Ubiquitin-conjugating enzyme E2;
A0A075F2H4	132	K	Ubiquitin-conjugating enzyme E2 36-like protein	112.67	_HWK(cr)SNEAEAVETAK_	-0.72717	2	1	mitochondria				K10580	UBE2N; ubiquitin-conjugating enzyme E2 N [EC:2.3.2.23]	sly04120 Ubiquitin mediated proteolysis - Solanum lycopersicum (tomato);	IPR016135; IPR000608;	Ubiquitin-conjugating enzyme/RWD-like; Ubiquitin-conjugating enzyme E2;
A0A075F2H4	143	K	Ubiquitin-conjugating enzyme E2 36-like protein	99.238	_SNEAEAVETAK(cr)EWTR_	-1.1226	2	1	mitochondria				K10580	UBE2N; ubiquitin-conjugating enzyme E2 N [EC:2.3.2.23]	sly04120 Ubiquitin mediated proteolysis - Solanum lycopersicum (tomato);	IPR016135; IPR000608;	Ubiquitin-conjugating enzyme/RWD-like; Ubiquitin-conjugating enzyme E2;
A0A075F933	116	K	Cysteine proteinase inhibitor	40.137	_EQVVAGTLHHLTLEVIDAGK(cr)K_	-2.0938	3	1	chloroplast			endopeptidase regulator activity; molecular function regulator; enzyme inhibitor activity; enzyme regulator activity; endopeptidase inhibitor activity; cysteine-type endopeptidase inhibitor activity; peptidase inhibitor activity; peptidase regulator activity;				IPR000010; IPR020381;	Cystatin domain; Proteinase inhibitor I25, cystatin, conserved region;
A0A075F9G5	91	K	Cysteine proteinase inhibitor	92.295	_LVINAK(cr)DGGSVHK_	-1.8876	2	1	vacuolar membrane			endopeptidase regulator activity; molecular function regulator; enzyme inhibitor activity; enzyme regulator activity; endopeptidase inhibitor activity; cysteine-type endopeptidase inhibitor activity; peptidase inhibitor activity; peptidase regulator activity;				IPR000010; IPR020381;	Cystatin domain; Proteinase inhibitor I25, cystatin, conserved region;
A0A075M5E6	133	K	Ribulose bisphosphate carboxylase small chain (Fragment)	59.339	_LPMFGCTDATQVLAEVGEAK(cr)K_	-1.1636	3	1	chloroplast							IPR024680; IPR000894;	Ribulose-1,5-bisphosphate carboxylase small subunit, N-terminal; Ribulose bisphosphate carboxylase small chain, domain;
A0A075M5E6	134	K	Ribulose bisphosphate carboxylase small chain (Fragment)	95.608	_K(cr)AYPEAWIR_	-0.82926	2	1	chloroplast							IPR024680; IPR000894;	Ribulose-1,5-bisphosphate carboxylase small subunit, N-terminal; Ribulose bisphosphate carboxylase small chain, domain;
A0A075M9F5	99	K	Ribulose bisphosphate carboxylase small chain (Fragment)	132.86	_ENNK(cr)SPGYYDGR_	-0.68168	2	1	chloroplast							IPR024680; IPR000894;	Ribulose-1,5-bisphosphate carboxylase small subunit, N-terminal; Ribulose bisphosphate carboxylase small chain, domain;
A0A075M9F5	133	K	Ribulose bisphosphate carboxylase small chain (Fragment)	100.02	_LPM(ox)FGCTDATQVLAEVEEAK(cr)K_	3.5565	3	1	chloroplast							IPR024680; IPR000894;	Ribulose-1,5-bisphosphate carboxylase small subunit, N-terminal; Ribulose bisphosphate carboxylase small chain, domain;
A0A075M9F5	134	K	Ribulose bisphosphate carboxylase small chain (Fragment)	88.37	_K(cr)AYPQAWIR_	1.0386	2	1	chloroplast							IPR024680; IPR000894;	Ribulose-1,5-bisphosphate carboxylase small subunit, N-terminal; Ribulose bisphosphate carboxylase small chain, domain;
A0A075QPA9	167	K	Eukaryotic initiation factor iso4E	71.221	_WK(cr)EIIDAEK_	0.22079	2	1	nuclear	cellular protein metabolic process; biosynthetic process; primary metabolic process; organic substance biosynthetic process; cellular metabolic process; cellular biosynthetic process; organic substance metabolic process; metabolic process; cellular macromolecule biosynthetic process; translational initiation; cellular macromolecule metabolic process; gene expression; macromolecule metabolic proce…	intracellular part; cell; cell part; intracellular; cytoplasm;	organic cyclic compound binding; heterocyclic compound binding; RNA binding; translation factor activity, nucleic acid binding; binding; nucleic acid binding; translation initiation factor activity;
A0A075QVP3	7	K	Eukaryotic translation initiation factor NCBP-like protein	50.703	_M(ox)EVTAEK(cr)R_	-2.2735	2	1	cytosol	cellular protein metabolic process; biosynthetic process; primary metabolic process; organic substance biosynthetic process; cellular metabolic process; cellular biosynthetic process; organic substance metabolic process; metabolic process; cellular macromolecule biosynthetic process; translational initiation; cellular macromolecule metabolic process; gene expression; macromolecule metabolic proce…	intracellular part; cell; cell part; intracellular; cytoplasm;	organic cyclic compound binding; heterocyclic compound binding; RNA binding; translation factor activity, nucleic acid binding; binding; nucleic acid binding; translation initiation factor activity;	K03259	EIF4E; translation initiation factor 4E	sly03013 RNA transport - Solanum lycopersicum (tomato);
A0A076FNH2	142	K	Solanesyl diphosphate synthase 1-like protein	135.02	_ATAAISGLK(cr)ELTIEHR_	0.093332	3	1	chloroplast	isoprenoid metabolic process; single-organism biosynthetic process; single-organism cellular process; single-organism process; biosynthetic process; cellular lipid metabolic process; primary metabolic process; organic substance biosynthetic process; cellular metabolic process; cellular biosynthetic process; organic substance metabolic process; lipid biosynthetic process; isoprenoid biosynthetic p…		transferase activity, transferring alkyl or aryl (other than methyl) groups; catalytic activity; transferase activity;	K05356	SPS; all-trans-nonaprenyl-diphosphate synthase [EC:2.5.1.84 2.5.1.85]	sly01110 Biosynthesis of secondary metabolites - Solanum lycopersicum (tomato); sly00900 Terpenoid backbone biosynthesis - Solanum lycopersicum (tomato);	IPR008949;	Isoprenoid synthase domain;
A0A076FNH2	328	K	Solanesyl diphosphate synthase 1-like protein	65.949	_GNLTAPVLFALEK(cr)EPK_	-2.4846	2	1	chloroplast	isoprenoid metabolic process; single-organism biosynthetic process; single-organism cellular process; single-organism process; biosynthetic process; cellular lipid metabolic process; primary metabolic process; organic substance biosynthetic process; cellular metabolic process; cellular biosynthetic process; organic substance metabolic process; lipid biosynthetic process; isoprenoid biosynthetic p…		transferase activity, transferring alkyl or aryl (other than methyl) groups; catalytic activity; transferase activity;	K05356	SPS; all-trans-nonaprenyl-diphosphate synthase [EC:2.5.1.84 2.5.1.85]	sly01110 Biosynthesis of secondary metabolites - Solanum lycopersicum (tomato); sly00900 Terpenoid backbone biosynthesis - Solanum lycopersicum (tomato);	IPR008949;	Isoprenoid synthase domain;
A0A076FNH2	367	K	Solanesyl diphosphate synthase 1-like protein	76.1	_AQDLAK(cr)EK_	-0.52189	2	1	chloroplast	isoprenoid metabolic process; single-organism biosynthetic process; single-organism cellular process; single-organism process; biosynthetic process; cellular lipid metabolic process; primary metabolic process; organic substance biosynthetic process; cellular metabolic process; cellular biosynthetic process; organic substance metabolic process; lipid biosynthetic process; isoprenoid biosynthetic p…		transferase activity, transferring alkyl or aryl (other than methyl) groups; catalytic activity; transferase activity;	K05356	SPS; all-trans-nonaprenyl-diphosphate synthase [EC:2.5.1.84 2.5.1.85]	sly01110 Biosynthesis of secondary metabolites - Solanum lycopersicum (tomato); sly00900 Terpenoid backbone biosynthesis - Solanum lycopersicum (tomato);	IPR008949;	Isoprenoid synthase domain;
A0A076FNJ9	167	K	Delta-aminolevulinic acid dehydratase	129.82	_HGLVEEVSK(cr)AR_	0.67634	3	1	chloroplast	heterocycle biosynthetic process; cellular aromatic compound metabolic process; nitrogen compound metabolic process; organic cyclic compound metabolic process; biosynthetic process; organonitrogen compound biosynthetic process; organic substance biosynthetic process; cellular metabolic process; cellular biosynthetic process; organic substance metabolic process; metabolic process; cellular nitroge…		catalytic activity; binding; ion binding; cation binding; metal ion binding; lyase activity; hydro-lyase activity; porphobilinogen synthase activity; carbon-oxygen lyase activity;	K01698	hemB; porphobilinogen synthase [EC:4.2.1.24]	sly00860 Porphyrin and chlorophyll metabolism - Solanum lycopersicum (tomato); sly01110 Biosynthesis of secondary metabolites - Solanum lycopersicum (tomato); sly01100 Metabolic pathways - Solanum lycopersicum (tomato);	IPR013785;	Aldolase-type TIM barrel;
A0A076FNJ9	181	K	Delta-aminolevulinic acid dehydratase	73.432	_DVGVNSIVLFPK(cr)VPDALK_	-1.2644	2	1	chloroplast	heterocycle biosynthetic process; cellular aromatic compound metabolic process; nitrogen compound metabolic process; organic cyclic compound metabolic process; biosynthetic process; organonitrogen compound biosynthetic process; organic substance biosynthetic process; cellular metabolic process; cellular biosynthetic process; organic substance metabolic process; metabolic process; cellular nitroge…		catalytic activity; binding; ion binding; cation binding; metal ion binding; lyase activity; hydro-lyase activity; porphobilinogen synthase activity; carbon-oxygen lyase activity;	K01698	hemB; porphobilinogen synthase [EC:4.2.1.24]	sly00860 Porphyrin and chlorophyll metabolism - Solanum lycopersicum (tomato); sly01110 Biosynthesis of secondary metabolites - Solanum lycopersicum (tomato); sly01100 Metabolic pathways - Solanum lycopersicum (tomato);	IPR013785;	Aldolase-type TIM barrel;
A0A076FNJ9	366	K	Delta-aminolevulinic acid dehydratase	141.31	_DK(cr)SALPIAAYQVSGEYSMIK_	-0.27875	2	1	chloroplast	heterocycle biosynthetic process; cellular aromatic compound metabolic process; nitrogen compound metabolic process; organic cyclic compound metabolic process; biosynthetic process; organonitrogen compound biosynthetic process; organic substance biosynthetic process; cellular metabolic process; cellular biosynthetic process; organic substance metabolic process; metabolic process; cellular nitroge…		catalytic activity; binding; ion binding; cation binding; metal ion binding; lyase activity; hydro-lyase activity; porphobilinogen synthase activity; carbon-oxygen lyase activity;	K01698	hemB; porphobilinogen synthase [EC:4.2.1.24]	sly00860 Porphyrin and chlorophyll metabolism - Solanum lycopersicum (tomato); sly01110 Biosynthesis of secondary metabolites - Solanum lycopersicum (tomato); sly01100 Metabolic pathways - Solanum lycopersicum (tomato);	IPR013785;	Aldolase-type TIM barrel;
A0A076FNJ9	390	K	Delta-aminolevulinic acid dehydratase	74.698	_AGGVLK(cr)M(ox)IDEER_	-1.627	2	1	chloroplast	heterocycle biosynthetic process; cellular aromatic compound metabolic process; nitrogen compound metabolic process; organic cyclic compound metabolic process; biosynthetic process; organonitrogen compound biosynthetic process; organic substance biosynthetic process; cellular metabolic process; cellular biosynthetic process; organic substance metabolic process; metabolic process; cellular nitroge…		catalytic activity; binding; ion binding; cation binding; metal ion binding; lyase activity; hydro-lyase activity; porphobilinogen synthase activity; carbon-oxygen lyase activity;	K01698	hemB; porphobilinogen synthase [EC:4.2.1.24]	sly00860 Porphyrin and chlorophyll metabolism - Solanum lycopersicum (tomato); sly01110 Biosynthesis of secondary metabolites - Solanum lycopersicum (tomato); sly01100 Metabolic pathways - Solanum lycopersicum (tomato);	IPR013785;	Aldolase-type TIM barrel;
A0A076FQ17	76	K	Protein pelota homolog	53.3	_VENVEYDK(cr)EGSALR_	-0.35467	2	1	chloroplast	cellular macromolecule catabolic process; cellular aromatic compound metabolic process; organic cyclic compound metabolic process; nitrogen compound metabolic process; nuclear-transcribed mRNA catabolic process, non-stop decay; primary metabolic process; cellular metabolic process; organic substance metabolic process; nuclear-transcribed mRNA catabolic process, no-go decay; RNA metabolic process;…			K06965	PELO; protein pelota	sly03015 mRNA surveillance pathway - Solanum lycopersicum (tomato);	IPR005141; IPR029064; IPR005142; IPR005140;	eRF1 domain 2; 50S ribosomal protein L30e-like; eRF1 domain 3; eRF1 domain 1/Pelota-like;
A0A076FU21	145	K	Temperature-induced lipocalin	62.466	_AK(cr)EEGYDVSK_	0.9838	2	1	cytosol			transporter activity;	K03098			IPR000566; IPR012674; IPR011038;	Lipocalin/cytosolic fatty-acid binding domain; Calycin; Calycin-like;
A0A076FU21	171	K	Temperature-induced lipocalin	94.958	_TPHTNPPPENDDAPK(cr)DTK_	0.33022	3	1	cytosol			transporter activity;	K03098			IPR000566; IPR012674; IPR011038;	Lipocalin/cytosolic fatty-acid binding domain; Calycin; Calycin-like;
A0A076FU26	184	K	CONSTANS interacting protein 2b	92.039	_EDLK(cr)DEVLASIPR_	-0.8307	2	1	nuclear			protein binding; protein heterodimerization activity; binding; protein dimerization activity;	K08066			IPR009072; IPR003958;	Histone-fold; Transcription factor CBF/NF-Y/archaeal histone domain;
A0A076KWG2	306	K	Malate dehydrogenase	60.489	_EVIKDTK(cr)WLEEEFTEK_	0.2607	3	0.806833	chloroplast	dicarboxylic acid metabolic process; oxidation-reduction process; small molecule metabolic process; single-organism cellular process; single-organism process; carbohydrate metabolic process; primary metabolic process; cellular metabolic process; organic substance metabolic process; metabolic process; single-organism metabolic process; malate metabolic process; carboxylic acid metabolic process; o…		oxidoreductase activity, acting on CH-OH group of donors; malate dehydrogenase (NADP+) activity; oxidoreductase activity, acting on the CH-OH group of donors, NAD or NADP as acceptor; malate dehydrogenase activity; catalytic activity; oxidoreductase activity;	K00051	E1.1.1.82; malate dehydrogenase (NADP+) [EC:1.1.1.82]	sly00620 Pyruvate metabolism - Solanum lycopersicum (tomato); sly01200 Carbon metabolism - Solanum lycopersicum (tomato); sly00710 Carbon fixation in photosynthetic organisms - Solanum lycopersicum (tomato); sly01100 Metabolic pathways - Solanum lycopersicum (tomato);	IPR022383; IPR016040; IPR001236; IPR015955;	Lactate/malate dehydrogenase, C-terminal; NAD(P)-binding domain; Lactate/malate dehydrogenase, N-terminal; Lactate dehydrogenase/glycoside hydrolase, family 4, C-terminal;
A0A076KWG2	315	K	Malate dehydrogenase	79.492	_WLEEEFTEK(cr)VQK_	-0.48328	2	1	chloroplast	dicarboxylic acid metabolic process; oxidation-reduction process; small molecule metabolic process; single-organism cellular process; single-organism process; carbohydrate metabolic process; primary metabolic process; cellular metabolic process; organic substance metabolic process; metabolic process; single-organism metabolic process; malate metabolic process; carboxylic acid metabolic process; o…		oxidoreductase activity, acting on CH-OH group of donors; malate dehydrogenase (NADP+) activity; oxidoreductase activity, acting on the CH-OH group of donors, NAD or NADP as acceptor; malate dehydrogenase activity; catalytic activity; oxidoreductase activity;	K00051	E1.1.1.82; malate dehydrogenase (NADP+) [EC:1.1.1.82]	sly00620 Pyruvate metabolism - Solanum lycopersicum (tomato); sly01200 Carbon metabolism - Solanum lycopersicum (tomato); sly00710 Carbon fixation in photosynthetic organisms - Solanum lycopersicum (tomato); sly01100 Metabolic pathways - Solanum lycopersicum (tomato);	IPR022383; IPR016040; IPR001236; IPR015955;	Lactate/malate dehydrogenase, C-terminal; NAD(P)-binding domain; Lactate/malate dehydrogenase, N-terminal; Lactate dehydrogenase/glycoside hydrolase, family 4, C-terminal;
A0A076KWG2	382	K	Malate dehydrogenase	57.175	_SK(cr)GDGDYELVK_	-0.93206	2	1	chloroplast	dicarboxylic acid metabolic process; oxidation-reduction process; small molecule metabolic process; single-organism cellular process; single-organism process; carbohydrate metabolic process; primary metabolic process; cellular metabolic process; organic substance metabolic process; metabolic process; single-organism metabolic process; malate metabolic process; carboxylic acid metabolic process; o…		oxidoreductase activity, acting on CH-OH group of donors; malate dehydrogenase (NADP+) activity; oxidoreductase activity, acting on the CH-OH group of donors, NAD or NADP as acceptor; malate dehydrogenase activity; catalytic activity; oxidoreductase activity;	K00051	E1.1.1.82; malate dehydrogenase (NADP+) [EC:1.1.1.82]	sly00620 Pyruvate metabolism - Solanum lycopersicum (tomato); sly01200 Carbon metabolism - Solanum lycopersicum (tomato); sly00710 Carbon fixation in photosynthetic organisms - Solanum lycopersicum (tomato); sly01100 Metabolic pathways - Solanum lycopersicum (tomato);	IPR022383; IPR016040; IPR001236; IPR015955;	Lactate/malate dehydrogenase, C-terminal; NAD(P)-binding domain; Lactate/malate dehydrogenase, N-terminal; Lactate dehydrogenase/glycoside hydrolase, family 4, C-terminal;
A0A076KWG2	414	K	Malate dehydrogenase	98.337	_SEDELLAEK(cr)R_	-0.62031	2	1	chloroplast	dicarboxylic acid metabolic process; oxidation-reduction process; small molecule metabolic process; single-organism cellular process; single-organism process; carbohydrate metabolic process; primary metabolic process; cellular metabolic process; organic substance metabolic process; metabolic process; single-organism metabolic process; malate metabolic process; carboxylic acid metabolic process; o…		oxidoreductase activity, acting on CH-OH group of donors; malate dehydrogenase (NADP+) activity; oxidoreductase activity, acting on the CH-OH group of donors, NAD or NADP as acceptor; malate dehydrogenase activity; catalytic activity; oxidoreductase activity;	K00051	E1.1.1.82; malate dehydrogenase (NADP+) [EC:1.1.1.82]	sly00620 Pyruvate metabolism - Solanum lycopersicum (tomato); sly01200 Carbon metabolism - Solanum lycopersicum (tomato); sly00710 Carbon fixation in photosynthetic organisms - Solanum lycopersicum (tomato); sly01100 Metabolic pathways - Solanum lycopersicum (tomato);	IPR022383; IPR016040; IPR001236; IPR015955;	Lactate/malate dehydrogenase, C-terminal; NAD(P)-binding domain; Lactate/malate dehydrogenase, N-terminal; Lactate dehydrogenase/glycoside hydrolase, family 4, C-terminal;
A0A076KWG3	285	K	Transaldolase	77.597	_VDTLVDK(cr)MLEK_	-2.0218	2	1	chloroplast	NADP metabolic process; pyridine nucleotide metabolic process; cellular aromatic compound metabolic process; nicotinamide nucleotide metabolic process; organophosphate catabolic process; nucleotide metabolic process; single-organism process; cellular metabolic process; pyridine-containing compound metabolic process; phosphate-containing compound metabolic process; organic substance metabolic proc…	intracellular part; cell; cell part; intracellular; cytoplasm;	sedoheptulose-7-phosphate:D-glyceraldehyde-3-phosphate glyceronetransferase activity; catalytic activity; transferase activity; transferase activity, transferring aldehyde or ketonic groups;	K00616	E2.2.1.2; transaldolase [EC:2.2.1.2]	sly01110 Biosynthesis of secondary metabolites - Solanum lycopersicum (tomato); sly01200 Carbon metabolism - Solanum lycopersicum (tomato); sly01230 Biosynthesis of amino acids - Solanum lycopersicum (tomato); sly01100 Metabolic pathways - Solanum lycopersicum (tomato); sly00030 Pentose phosphate pathway - Solanum lycopersicum (tomato);	IPR013785;	Aldolase-type TIM barrel;
A0A076KWG3	289	K	Transaldolase	95.264	_MLEK(cr)IGTPEALDLR_	1.478	3	1	chloroplast	NADP metabolic process; pyridine nucleotide metabolic process; cellular aromatic compound metabolic process; nicotinamide nucleotide metabolic process; organophosphate catabolic process; nucleotide metabolic process; single-organism process; cellular metabolic process; pyridine-containing compound metabolic process; phosphate-containing compound metabolic process; organic substance metabolic proc…	intracellular part; cell; cell part; intracellular; cytoplasm;	sedoheptulose-7-phosphate:D-glyceraldehyde-3-phosphate glyceronetransferase activity; catalytic activity; transferase activity; transferase activity, transferring aldehyde or ketonic groups;	K00616	E2.2.1.2; transaldolase [EC:2.2.1.2]	sly01110 Biosynthesis of secondary metabolites - Solanum lycopersicum (tomato); sly01200 Carbon metabolism - Solanum lycopersicum (tomato); sly01230 Biosynthesis of amino acids - Solanum lycopersicum (tomato); sly01100 Metabolic pathways - Solanum lycopersicum (tomato); sly00030 Pentose phosphate pathway - Solanum lycopersicum (tomato);	IPR013785;	Aldolase-type TIM barrel;
A0A076KWG4	359	K	CLB1	161.08	_LPLNELVAETAK(cr)EIELR_	-0.27361	3	1	plasma membrane			lipid binding; protein binding; binding;				IPR031468; IPR000008;	Synaptotagmin-like mitochondrial-lipid-binding domain; C2 domain;
A0A076KWG9	90	K	Chloroplast sedoheptulose-1,7-bisphosphatase	101.72	_STSDK(cr)GLIR_	0.39753	2	1	chloroplast	metabolic process; carbohydrate metabolic process; primary metabolic process; organic substance metabolic process;		hydrolase activity; phosphoric ester hydrolase activity; catalytic activity; phosphatase activity; hydrolase activity, acting on ester bonds;	K01100	E3.1.3.37; sedoheptulose-bisphosphatase [EC:3.1.3.37]	sly01200 Carbon metabolism - Solanum lycopersicum (tomato); sly00710 Carbon fixation in photosynthetic organisms - Solanum lycopersicum (tomato); sly01100 Metabolic pathways - Solanum lycopersicum (tomato);	IPR033391;	Fructose-1-6-bisphosphatase class I, N-terminal;
A0A076KWG9	109	K	Chloroplast sedoheptulose-1,7-bisphosphatase	97.071	_TIAFK(cr)VR_	-0.8143	2	1	chloroplast	metabolic process; carbohydrate metabolic process; primary metabolic process; organic substance metabolic process;		hydrolase activity; phosphoric ester hydrolase activity; catalytic activity; phosphatase activity; hydrolase activity, acting on ester bonds;	K01100	E3.1.3.37; sedoheptulose-bisphosphatase [EC:3.1.3.37]	sly01200 Carbon metabolism - Solanum lycopersicum (tomato); sly00710 Carbon fixation in photosynthetic organisms - Solanum lycopersicum (tomato); sly01100 Metabolic pathways - Solanum lycopersicum (tomato);	IPR033391;	Fructose-1-6-bisphosphatase class I, N-terminal;
A0A076KWG9	244	K	Chloroplast sedoheptulose-1,7-bisphosphatase	134.93	_DVPGTHEFLLLDEGK(cr)WQHVK_	0.15452	4	1	chloroplast	metabolic process; carbohydrate metabolic process; primary metabolic process; organic substance metabolic process;		hydrolase activity; phosphoric ester hydrolase activity; catalytic activity; phosphatase activity; hydrolase activity, acting on ester bonds;	K01100	E3.1.3.37; sedoheptulose-bisphosphatase [EC:3.1.3.37]	sly01200 Carbon metabolism - Solanum lycopersicum (tomato); sly00710 Carbon fixation in photosynthetic organisms - Solanum lycopersicum (tomato); sly01100 Metabolic pathways - Solanum lycopersicum (tomato);	IPR033391;	Fructose-1-6-bisphosphatase class I, N-terminal;
A0A076KWG9	258	K	Chloroplast sedoheptulose-1,7-bisphosphatase	120.77	_DTTEIEEGK(cr)MFSPGNLR_	-1.5506	2	1	chloroplast	metabolic process; carbohydrate metabolic process; primary metabolic process; organic substance metabolic process;		hydrolase activity; phosphoric ester hydrolase activity; catalytic activity; phosphatase activity; hydrolase activity, acting on ester bonds;	K01100	E3.1.3.37; sedoheptulose-bisphosphatase [EC:3.1.3.37]	sly01200 Carbon metabolism - Solanum lycopersicum (tomato); sly00710 Carbon fixation in photosynthetic organisms - Solanum lycopersicum (tomato); sly01100 Metabolic pathways - Solanum lycopersicum (tomato);	IPR033391;	Fructose-1-6-bisphosphatase class I, N-terminal;
A0A076KWG9	276	K	Chloroplast sedoheptulose-1,7-bisphosphatase	56.121	_ATFDNADYAK(cr)LIDYYVK_	0.036806	2	1	chloroplast	metabolic process; carbohydrate metabolic process; primary metabolic process; organic substance metabolic process;		hydrolase activity; phosphoric ester hydrolase activity; catalytic activity; phosphatase activity; hydrolase activity, acting on ester bonds;	K01100	E3.1.3.37; sedoheptulose-bisphosphatase [EC:3.1.3.37]	sly01200 Carbon metabolism - Solanum lycopersicum (tomato); sly00710 Carbon fixation in photosynthetic organisms - Solanum lycopersicum (tomato); sly01100 Metabolic pathways - Solanum lycopersicum (tomato);	IPR033391;	Fructose-1-6-bisphosphatase class I, N-terminal;
A0A076KWG9	283	K	Chloroplast sedoheptulose-1,7-bisphosphatase	87.806	_LIDYYVK(cr)EK_	-2.6648	2	1	chloroplast	metabolic process; carbohydrate metabolic process; primary metabolic process; organic substance metabolic process;		hydrolase activity; phosphoric ester hydrolase activity; catalytic activity; phosphatase activity; hydrolase activity, acting on ester bonds;	K01100	E3.1.3.37; sedoheptulose-bisphosphatase [EC:3.1.3.37]	sly01200 Carbon metabolism - Solanum lycopersicum (tomato); sly00710 Carbon fixation in photosynthetic organisms - Solanum lycopersicum (tomato); sly01100 Metabolic pathways - Solanum lycopersicum (tomato);	IPR033391;	Fructose-1-6-bisphosphatase class I, N-terminal;
A0A076KWG9	304	K	Chloroplast sedoheptulose-1,7-bisphosphatase	64.385	_YTGGMVPDVNQIIVK(cr)EK_	1.665	3	1	chloroplast	metabolic process; carbohydrate metabolic process; primary metabolic process; organic substance metabolic process;		hydrolase activity; phosphoric ester hydrolase activity; catalytic activity; phosphatase activity; hydrolase activity, acting on ester bonds;	K01100	E3.1.3.37; sedoheptulose-bisphosphatase [EC:3.1.3.37]	sly01200 Carbon metabolism - Solanum lycopersicum (tomato); sly00710 Carbon fixation in photosynthetic organisms - Solanum lycopersicum (tomato); sly01100 Metabolic pathways - Solanum lycopersicum (tomato);	IPR033391;	Fructose-1-6-bisphosphatase class I, N-terminal;
A0A076KWG9	306	K	Chloroplast sedoheptulose-1,7-bisphosphatase	115.91	_EK(cr)GIFTNVTSPTAK_	-0.48459	2	1	chloroplast	metabolic process; carbohydrate metabolic process; primary metabolic process; organic substance metabolic process;		hydrolase activity; phosphoric ester hydrolase activity; catalytic activity; phosphatase activity; hydrolase activity, acting on ester bonds;	K01100	E3.1.3.37; sedoheptulose-bisphosphatase [EC:3.1.3.37]	sly01200 Carbon metabolism - Solanum lycopersicum (tomato); sly00710 Carbon fixation in photosynthetic organisms - Solanum lycopersicum (tomato); sly01100 Metabolic pathways - Solanum lycopersicum (tomato);	IPR033391;	Fructose-1-6-bisphosphatase class I, N-terminal;
A0A076KWG9	336	K	Chloroplast sedoheptulose-1,7-bisphosphatase	117.35	_LLFEVAPLGFLIEK(cr)AGGYSSDGK_	0.51631	2	1	chloroplast	metabolic process; carbohydrate metabolic process; primary metabolic process; organic substance metabolic process;		hydrolase activity; phosphoric ester hydrolase activity; catalytic activity; phosphatase activity; hydrolase activity, acting on ester bonds;	K01100	E3.1.3.37; sedoheptulose-bisphosphatase [EC:3.1.3.37]	sly01200 Carbon metabolism - Solanum lycopersicum (tomato); sly00710 Carbon fixation in photosynthetic organisms - Solanum lycopersicum (tomato); sly01100 Metabolic pathways - Solanum lycopersicum (tomato);	IPR033391;	Fructose-1-6-bisphosphatase class I, N-terminal;
A0A076KWG9	345	K	Chloroplast sedoheptulose-1,7-bisphosphatase	67.326	_AGGYSSDGK(cr)QSVLDK_	3.1472	2	1	chloroplast	metabolic process; carbohydrate metabolic process; primary metabolic process; organic substance metabolic process;		hydrolase activity; phosphoric ester hydrolase activity; catalytic activity; phosphatase activity; hydrolase activity, acting on ester bonds;	K01100	E3.1.3.37; sedoheptulose-bisphosphatase [EC:3.1.3.37]	sly01200 Carbon metabolism - Solanum lycopersicum (tomato); sly00710 Carbon fixation in photosynthetic organisms - Solanum lycopersicum (tomato); sly01100 Metabolic pathways - Solanum lycopersicum (tomato);	IPR033391;	Fructose-1-6-bisphosphatase class I, N-terminal;
A0A076KWG9	351	K	Chloroplast sedoheptulose-1,7-bisphosphatase	158.93	_QSVLDK(cr)VIGTLDER_	1.2093	2	1	chloroplast	metabolic process; carbohydrate metabolic process; primary metabolic process; organic substance metabolic process;		hydrolase activity; phosphoric ester hydrolase activity; catalytic activity; phosphatase activity; hydrolase activity, acting on ester bonds;	K01100	E3.1.3.37; sedoheptulose-bisphosphatase [EC:3.1.3.37]	sly01200 Carbon metabolism - Solanum lycopersicum (tomato); sly00710 Carbon fixation in photosynthetic organisms - Solanum lycopersicum (tomato); sly01100 Metabolic pathways - Solanum lycopersicum (tomato);	IPR033391;	Fructose-1-6-bisphosphatase class I, N-terminal;
A0A076KWH0	355	K	Succinic semialdehyde dehydrogenase	50.986	_AVQSMK(cr)VGDGFSEGVEQGPLINEAAVK_	-1.1838	3	1	chloroplast	oxidation-reduction process; single-organism catabolic process; small molecule metabolic process; single-organism cellular process; monocarboxylic acid catabolic process; nitrogen compound metabolic process; single-organism process; small molecule catabolic process; primary metabolic process; cellular metabolic process; organic substance metabolic process; carboxylic acid catabolic process; organ…		oxidoreductase activity, acting on the aldehyde or oxo group of donors, NAD or NADP as acceptor; succinate-semialdehyde dehydrogenase [NAD(P)+] activity; catalytic activity; oxidoreductase activity; oxidoreductase activity, acting on the aldehyde or oxo group of donors;	K17761	SSADH; succinate-semialdehyde dehydrogenase, mitochondrial [EC:1.2.1.24]	sly00650 Butanoate metabolism - Solanum lycopersicum (tomato); sly00250 Alanine, aspartate and glutamate metabolism - Solanum lycopersicum (tomato); sly01100 Metabolic pathways - Solanum lycopersicum (tomato);	IPR016161; IPR015590; IPR016162; IPR016163;	Aldehyde/histidinol dehydrogenase; Aldehyde dehydrogenase domain; Aldehyde dehydrogenase N-terminal domain; Aldehyde dehydrogenase, C-terminal;
A0A076KX89	235	K	Biotin carboxylase carrier protein	121.29	_VGDK(cr)VQK_	-0.2531	2	1	chloroplast	single-organism biosynthetic process; organic acid biosynthetic process; small molecule metabolic process; single-organism cellular process; single-organism process; biosynthetic process; cellular lipid metabolic process; fatty acid metabolic process; primary metabolic process; cellular metabolic process; fatty acid biosynthetic process; organic substance biosynthetic process; cellular biosynthet…	catalytic complex; acetyl-CoA carboxylase complex; cell part; intracellular; cytoplasm; macromolecular complex; intracellular part; cell; protein complex; cytoplasmic part;	acetyl-CoA carboxylase activity; CoA carboxylase activity; catalytic activity; ligase activity, forming carbon-carbon bonds; ligase activity;	K02160	accB; acetyl-CoA carboxylase biotin carboxyl carrier protein	sly00640 Propanoate metabolism - Solanum lycopersicum (tomato); sly00061 Fatty acid biosynthesis - Solanum lycopersicum (tomato); sly00620 Pyruvate metabolism - Solanum lycopersicum (tomato); sly01110 Biosynthesis of secondary metabolites - Solanum lycopersicum (tomato); sly01212 Fatty acid metabolism - Solanum lycopersicum (tomato); sly01200 Carbon metabolism - Solanum lycopersicum (tomato); sly…	IPR011053; IPR000089;	Single hybrid motif; Biotin/lipoyl attachment;
A0A076KXA0	6	K	Putative DNA repair protein RAD23-3-like protein	72.789	_IFVK(cr)TLK_	1.541	2	1	cytosol	cellular response to stress; proteolysis involved in cellular protein catabolic process; cellular protein catabolic process; cellular aromatic compound metabolic process; DNA metabolic process; nucleotide-excision repair; cellular protein metabolic process; single-organism process; response to stimulus; cellular metabolic process; proteasomal protein catabolic process; organic substance metabolic…	organelle; intracellular membrane-bounded organelle; intracellular organelle; nucleus; cell part; intracellular; intracellular part; membrane-bounded organelle; cell;	organic cyclic compound binding; heterocyclic compound binding; DNA binding; binding; nucleic acid binding; damaged DNA binding; protein binding;	K10839	RAD23; UV excision repair protein RAD23	sly03420 Nucleotide excision repair - Solanum lycopersicum (tomato); sly04141 Protein processing in endoplasmic reticulum - Solanum lycopersicum (tomato);	IPR006636; IPR015940; IPR029071; IPR000626; IPR015360; IPR009060;	Heat shock chaperonin-binding; Ubiquitin-associated domain; Ubiquitin-related domain; Ubiquitin domain; XPC-binding domain; UBA-like;
A0A076KXA0	51	K	Putative DNA repair protein RAD23-3-like protein	78.272	_NIESVQGQDVYPAAQQMLIHQGK(cr)VLK_	2.2841	3	1	cytosol	cellular response to stress; proteolysis involved in cellular protein catabolic process; cellular protein catabolic process; cellular aromatic compound metabolic process; DNA metabolic process; nucleotide-excision repair; cellular protein metabolic process; single-organism process; response to stimulus; cellular metabolic process; proteasomal protein catabolic process; organic substance metabolic…	organelle; intracellular membrane-bounded organelle; intracellular organelle; nucleus; cell part; intracellular; intracellular part; membrane-bounded organelle; cell;	organic cyclic compound binding; heterocyclic compound binding; DNA binding; binding; nucleic acid binding; damaged DNA binding; protein binding;	K10839	RAD23; UV excision repair protein RAD23	sly03420 Nucleotide excision repair - Solanum lycopersicum (tomato); sly04141 Protein processing in endoplasmic reticulum - Solanum lycopersicum (tomato);	IPR006636; IPR015940; IPR029071; IPR000626; IPR015360; IPR009060;	Heat shock chaperonin-binding; Ubiquitin-associated domain; Ubiquitin-related domain; Ubiquitin domain; XPC-binding domain; UBA-like;
A0A076KXA0	54	K	Putative DNA repair protein RAD23-3-like protein	98.105	_VLK(cr)DSTTLEENK_	0.79496	2	1	cytosol	cellular response to stress; proteolysis involved in cellular protein catabolic process; cellular protein catabolic process; cellular aromatic compound metabolic process; DNA metabolic process; nucleotide-excision repair; cellular protein metabolic process; single-organism process; response to stimulus; cellular metabolic process; proteasomal protein catabolic process; organic substance metabolic…	organelle; intracellular membrane-bounded organelle; intracellular organelle; nucleus; cell part; intracellular; intracellular part; membrane-bounded organelle; cell;	organic cyclic compound binding; heterocyclic compound binding; DNA binding; binding; nucleic acid binding; damaged DNA binding; protein binding;	K10839	RAD23; UV excision repair protein RAD23	sly03420 Nucleotide excision repair - Solanum lycopersicum (tomato); sly04141 Protein processing in endoplasmic reticulum - Solanum lycopersicum (tomato);	IPR006636; IPR015940; IPR029071; IPR000626; IPR015360; IPR009060;	Heat shock chaperonin-binding; Ubiquitin-associated domain; Ubiquitin-related domain; Ubiquitin domain; XPC-binding domain; UBA-like;
A0A076KXA6	46	K	Glycerate dehydrogenase HPR, peroxisomal	72.038	_LEICTEK(cr)K_	-1.4806	2	1	chloroplast	single-organism process; metabolic process; oxidation-reduction process; single-organism metabolic process;		organic cyclic compound binding; heterocyclic compound binding; oxidoreductase activity, acting on CH-OH group of donors; oxidoreductase activity, acting on the CH-OH group of donors, NAD or NADP as acceptor; nucleoside phosphate binding; NAD binding; catalytic activity; binding; nucleotide binding; cofactor binding; small molecule binding; coenzyme binding; oxidoreductase activity;	K15893	HPR1; hydroxypyruvate reductase 1	sly00260 Glycine, serine and threonine metabolism - Solanum lycopersicum (tomato); sly01110 Biosynthesis of secondary metabolites - Solanum lycopersicum (tomato); sly00630 Glyoxylate and dicarboxylate metabolism - Solanum lycopersicum (tomato); sly01200 Carbon metabolism - Solanum lycopersicum (tomato); sly01100 Metabolic pathways - Solanum lycopersicum (tomato);	IPR006139; IPR006140; IPR016040;	D-isomer specific 2-hydroxyacid dehydrogenase, catalytic domain; D-isomer specific 2-hydroxyacid dehydrogenase, NAD-binding domain; NAD(P)-binding domain;
A0A076KXA6	205	K	Glycerate dehydrogenase HPR, peroxisomal	92.906	_LEK(cr)FVTAYGQFLK_	1.6006	2	1	chloroplast	single-organism process; metabolic process; oxidation-reduction process; single-organism metabolic process;		organic cyclic compound binding; heterocyclic compound binding; oxidoreductase activity, acting on CH-OH group of donors; oxidoreductase activity, acting on the CH-OH group of donors, NAD or NADP as acceptor; nucleoside phosphate binding; NAD binding; catalytic activity; binding; nucleotide binding; cofactor binding; small molecule binding; coenzyme binding; oxidoreductase activity;	K15893	HPR1; hydroxypyruvate reductase 1	sly00260 Glycine, serine and threonine metabolism - Solanum lycopersicum (tomato); sly01110 Biosynthesis of secondary metabolites - Solanum lycopersicum (tomato); sly00630 Glyoxylate and dicarboxylate metabolism - Solanum lycopersicum (tomato); sly01200 Carbon metabolism - Solanum lycopersicum (tomato); sly01100 Metabolic pathways - Solanum lycopersicum (tomato);	IPR006139; IPR006140; IPR016040;	D-isomer specific 2-hydroxyacid dehydrogenase, catalytic domain; D-isomer specific 2-hydroxyacid dehydrogenase, NAD-binding domain; NAD(P)-binding domain;
A0A076KXA6	215	K	Glycerate dehydrogenase HPR, peroxisomal	69.256	_FVTAYGQFLK(cr)ASGEQPVTWK_	1.6255	3	1	chloroplast	single-organism process; metabolic process; oxidation-reduction process; single-organism metabolic process;		organic cyclic compound binding; heterocyclic compound binding; oxidoreductase activity, acting on CH-OH group of donors; oxidoreductase activity, acting on the CH-OH group of donors, NAD or NADP as acceptor; nucleoside phosphate binding; NAD binding; catalytic activity; binding; nucleotide binding; cofactor binding; small molecule binding; coenzyme binding; oxidoreductase activity;	K15893	HPR1; hydroxypyruvate reductase 1	sly00260 Glycine, serine and threonine metabolism - Solanum lycopersicum (tomato); sly01110 Biosynthesis of secondary metabolites - Solanum lycopersicum (tomato); sly00630 Glyoxylate and dicarboxylate metabolism - Solanum lycopersicum (tomato); sly01200 Carbon metabolism - Solanum lycopersicum (tomato); sly01100 Metabolic pathways - Solanum lycopersicum (tomato);	IPR006139; IPR006140; IPR016040;	D-isomer specific 2-hydroxyacid dehydrogenase, catalytic domain; D-isomer specific 2-hydroxyacid dehydrogenase, NAD-binding domain; NAD(P)-binding domain;
A0A076KXA6	225	K	Glycerate dehydrogenase HPR, peroxisomal	139.86	_ASGEQPVTWK(cr)R_	1.0695	2	1	chloroplast	single-organism process; metabolic process; oxidation-reduction process; single-organism metabolic process;		organic cyclic compound binding; heterocyclic compound binding; oxidoreductase activity, acting on CH-OH group of donors; oxidoreductase activity, acting on the CH-OH group of donors, NAD or NADP as acceptor; nucleoside phosphate binding; NAD binding; catalytic activity; binding; nucleotide binding; cofactor binding; small molecule binding; coenzyme binding; oxidoreductase activity;	K15893	HPR1; hydroxypyruvate reductase 1	sly00260 Glycine, serine and threonine metabolism - Solanum lycopersicum (tomato); sly01110 Biosynthesis of secondary metabolites - Solanum lycopersicum (tomato); sly00630 Glyoxylate and dicarboxylate metabolism - Solanum lycopersicum (tomato); sly01200 Carbon metabolism - Solanum lycopersicum (tomato); sly01100 Metabolic pathways - Solanum lycopersicum (tomato);	IPR006139; IPR006140; IPR016040;	D-isomer specific 2-hydroxyacid dehydrogenase, catalytic domain; D-isomer specific 2-hydroxyacid dehydrogenase, NAD-binding domain; NAD(P)-binding domain;
A0A076L1Z5	28	K	Remorin 2	45.873	_ADDSK(cr)ALATVPPPK_	1.5634	2	1	mitochondria							IPR005516; IPR005518;	Remorin, C-terminal; Remorin, N-terminal;
A0A076L1Z5	46	K	Remorin 2	78.264	_SSK(cr)GSLDR_	-0.046451	2	1	mitochondria							IPR005516; IPR005518;	Remorin, C-terminal; Remorin, N-terminal;
A0A076L1Z5	68	K	Remorin 2	91.202	_NSYIK(cr)AWEESEK_	0.50604	2	1	mitochondria							IPR005516; IPR005518;	Remorin, C-terminal; Remorin, N-terminal;
A0A076L1Z5	75	K	Remorin 2	82.287	_AWEESEK(cr)SK_	1.4541	2	1	mitochondria							IPR005516; IPR005518;	Remorin, C-terminal; Remorin, N-terminal;
A0A076L1Z5	114	K	Remorin 2	92.112	_KLEEQLEEK(cr)K_	0.62702	2	1	mitochondria							IPR005516; IPR005518;	Remorin, C-terminal; Remorin, N-terminal;
A0A076L1Z5	121	K	Remorin 2	86.189	_KAEYAEK(cr)IK_	-1.8474	3	0.999995	mitochondria							IPR005516; IPR005518;	Remorin, C-terminal; Remorin, N-terminal;
A0A076L1Z5	131	K	Remorin 2	140.01	_VASVHK(cr)EADEK_	0.048075	2	1	mitochondria							IPR005516; IPR005518;	Remorin, C-terminal; Remorin, N-terminal;
A0A076L1Z5	150	K	Remorin 2	117.07	_KGEELLK(cr)ADEMAAK_	1.1362	2	0.999997	mitochondria							IPR005516; IPR005518;	Remorin, C-terminal; Remorin, N-terminal;
A0A076L1Z7	195	K	Peptide methionine sulfoxide reductase-like protein	139.46	_SGIYFYTPEQEK(cr)AALESR_	2.024	2	1	chloroplast	single-organism process; metabolic process; oxidation-reduction process; single-organism metabolic process;		oxidoreductase activity, acting on a sulfur group of donors; peptide-methionine (S)-S-oxide reductase activity; oxidoreductase activity, acting on a sulfur group of donors, disulfide as acceptor; catalytic activity; oxidoreductase activity;	K07304			IPR002569;	Peptide methionine sulphoxide reductase MsrA;
A0A076L1Z7	235	K	Peptide methionine sulfoxide reductase-like protein	116.19	_AEEYHQQYLAK(cr)GGR_	0.30543	3	1	chloroplast	single-organism process; metabolic process; oxidation-reduction process; single-organism metabolic process;		oxidoreductase activity, acting on a sulfur group of donors; peptide-methionine (S)-S-oxide reductase activity; oxidoreductase activity, acting on a sulfur group of donors, disulfide as acceptor; catalytic activity; oxidoreductase activity;	K07304			IPR002569;	Peptide methionine sulphoxide reductase MsrA;
A0A076L2E1	5	K	Nascent polypeptide-associated complex subunit beta	86.794	_(ac)MNVEK(cr)LR_	0.30704	2	1	nuclear				K01527			IPR002715;	Nascent polypeptide-associated complex NAC domain;
A0A076L2E1	18	K	Nascent polypeptide-associated complex subunit beta	60.828	_TGGK(cr)GTMR_	-1.0788	2	1	nuclear				K01527			IPR002715;	Nascent polypeptide-associated complex NAC domain;
A0A076L2E1	30	K	Nascent polypeptide-associated complex subunit beta	160.22	_AVHK(cr)TTTTDDKR_	-0.35745	4	1	nuclear				K01527			IPR002715;	Nascent polypeptide-associated complex NAC domain;
A0A076L2E1	37	K	Nascent polypeptide-associated complex subunit beta	93.162	_TTTTDDK(cr)R_	0.47564	2	1	nuclear				K01527			IPR002715;	Nascent polypeptide-associated complex NAC domain;
A0A076L2E1	44	K	Nascent polypeptide-associated complex subunit beta	134.44	_LQSTLK(cr)R_	0.28434	2	1	nuclear				K01527			IPR002715;	Nascent polypeptide-associated complex NAC domain;
A0A076L2E2	44	K	Ribosomal protein S25	54.812	_VNNMVLFDK(cr)ATYDK_	-0.39593	2	1	nuclear				K02975	RP-S25e; small subunit ribosomal protein S25e	sly03010 Ribosome - Solanum lycopersicum (tomato);
A0A076L2E2	58	K	Ribosomal protein S25	71.632	_YK(cr)LITPSVLSDR_	1.717	2	1	nuclear				K02975	RP-S25e; small subunit ribosomal protein S25e	sly03010 Ribosome - Solanum lycopersicum (tomato);
A0A076L2E7	40	K	3-desoxy-D-manno octulosonic acid-8-phosphate synthase	125.82	_HLK(cr)DTTSK_	-0.1955	2	1	chloroplast	biosynthetic process; metabolic process;	intracellular part; cell; cell part; intracellular; cytoplasm;	transferase activity, transferring alkyl or aryl (other than methyl) groups; 3-deoxy-8-phosphooctulonate synthase activity; catalytic activity; transferase activity;	K01627	kdsA; 2-dehydro-3-deoxyphosphooctonate aldolase (KDO 8-P synthase) [EC:2.5.1.55]	sly01100 Metabolic pathways - Solanum lycopersicum (tomato);	IPR006218; IPR013785;	DAHP synthetase I/KDSA; Aldolase-type TIM barrel;
A0A076L2E7	53	K	3-desoxy-D-manno octulosonic acid-8-phosphate synthase	90.15	_FVFK(cr)SSFDK_	1.059	2	1	chloroplast	biosynthetic process; metabolic process;	intracellular part; cell; cell part; intracellular; cytoplasm;	transferase activity, transferring alkyl or aryl (other than methyl) groups; 3-deoxy-8-phosphooctulonate synthase activity; catalytic activity; transferase activity;	K01627	kdsA; 2-dehydro-3-deoxyphosphooctonate aldolase (KDO 8-P synthase) [EC:2.5.1.55]	sly01100 Metabolic pathways - Solanum lycopersicum (tomato);	IPR006218; IPR013785;	DAHP synthetase I/KDSA; Aldolase-type TIM barrel;
A0A076L2E7	77	K	3-desoxy-D-manno octulosonic acid-8-phosphate synthase	58.268	_GPGLAEGLK(cr)ILEK_	-0.56433	2	1	chloroplast	biosynthetic process; metabolic process;	intracellular part; cell; cell part; intracellular; cytoplasm;	transferase activity, transferring alkyl or aryl (other than methyl) groups; 3-deoxy-8-phosphooctulonate synthase activity; catalytic activity; transferase activity;	K01627	kdsA; 2-dehydro-3-deoxyphosphooctonate aldolase (KDO 8-P synthase) [EC:2.5.1.55]	sly01100 Metabolic pathways - Solanum lycopersicum (tomato);	IPR006218; IPR013785;	DAHP synthetase I/KDSA; Aldolase-type TIM barrel;
A0A076L2F1	13	K	Remorin 1	130.4	_KVESEK(cr)VVDPTPPAAAK_	-0.36921	2	0.861357	mitochondria							IPR005516; IPR005518;	Remorin, C-terminal; Remorin, N-terminal;
A0A076L2F1	24	K	Remorin 1	99.409	_VVDPTPPAAAK(cr)EAEPAVESPK_	0.035742	2	1	mitochondria							IPR005516; IPR005518;	Remorin, C-terminal; Remorin, N-terminal;
A0A076L2F1	34	K	Remorin 1	109.14	_EAEPAVESPK(cr)EVADEK_	1.3344	2	1	mitochondria							IPR005516; IPR005518;	Remorin, C-terminal; Remorin, N-terminal;
A0A076L2F1	40	K	Remorin 1	66.448	_EVADEK(cr)AIVAPALPPPEQVK_	0.57908	2	1	mitochondria							IPR005516; IPR005518;	Remorin, C-terminal; Remorin, N-terminal;
A0A076L2F1	54	K	Remorin 1	71.08	_AIVAPALPPPEQVK(cr)EK_	-2.366	2	1	mitochondria							IPR005516; IPR005518;	Remorin, C-terminal; Remorin, N-terminal;
A0A076L2F1	61	K	Remorin 1	156.49	_TDDSK(cr)ALVVVEDK_	2.324	2	1	mitochondria							IPR005516; IPR005518;	Remorin, C-terminal; Remorin, N-terminal;
A0A076L2F1	69	K	Remorin 1	119.54	_ALVVVEDK(cr)AAEPAEEK_	0.29823	2	1	mitochondria							IPR005516; IPR005518;	Remorin, C-terminal; Remorin, N-terminal;
A0A076L2F1	108	K	Remorin 1	82.287	_AWEESEK(cr)SK_	1.4541	2	1	mitochondria							IPR005516; IPR005518;	Remorin, C-terminal; Remorin, N-terminal;
A0A076L2F1	158	K	Remorin 1	71.877	_NK(cr)IALLHK_	0.010108	2	1	mitochondria							IPR005516; IPR005518;	Remorin, C-terminal; Remorin, N-terminal;
A0A076L2F1	164	K	Remorin 1	124.21	_IALLHK(cr)EAEEK_	2.2613	2	1	mitochondria							IPR005516; IPR005518;	Remorin, C-terminal; Remorin, N-terminal;
A0A076L2F1	176	K	Remorin 1	97.068	_AMIEAK(cr)R_	1.4757	2	1	mitochondria							IPR005516; IPR005518;	Remorin, C-terminal; Remorin, N-terminal;
A0A076L2F1	183	K	Remorin 1	57.788	_RGEDLLK(cr)AEELAAK_	1.2565	3	1	mitochondria							IPR005516; IPR005518;	Remorin, C-terminal; Remorin, N-terminal;
A0A076L2F1	190	K	Remorin 1	97.431	_AEELAAK(cr)YR_	0.77254	2	1	mitochondria							IPR005516; IPR005518;	Remorin, C-terminal; Remorin, N-terminal;
A0A076L2G4	355	K	Mevalonate disphosphate decarboxylase	56.295	_SILK(cr)DAGIQDIK_	-0.3378	2	1	cytosol	sulfur compound metabolic process; isopentenyl diphosphate biosynthetic process, mevalonate pathway; isoprenoid metabolic process; single-organism biosynthetic process; thioester metabolic process; phospholipid biosynthetic process; single-organism cellular process; single-organism process; coenzyme metabolic process; biosynthetic process; cellular lipid metabolic process; acetyl-CoA metabolic pr…	cell part; intracellular; cytoplasm; intracellular part; cytosol; cell; cytoplasmic part;	ATP binding; nucleoside phosphate binding; nucleoside binding; ion binding; lyase activity; nucleotide binding; organic cyclic compound binding; heterocyclic compound binding; ribonucleoside binding; carbohydrate derivative binding; catalytic activity; ribonucleotide binding; diphosphomevalonate decarboxylase activity; carbon-carbon lyase activity; binding; purine ribonucleoside binding; carboxy-…	K01597	MVD; diphosphomevalonate decarboxylase [EC:4.1.1.33]	sly01110 Biosynthesis of secondary metabolites - Solanum lycopersicum (tomato); sly00900 Terpenoid backbone biosynthesis - Solanum lycopersicum (tomato); sly01100 Metabolic pathways - Solanum lycopersicum (tomato);	IPR020568; IPR006204; IPR014721; IPR013750;	Ribosomal protein S5 domain 2-type fold; GHMP kinase N-terminal domain; Ribosomal protein S5 domain 2-type fold, subgroup; GHMP kinase, C-terminal domain;
A0A076L2G4	363	K	Mevalonate disphosphate decarboxylase	99.407	_DAGIQDIK(cr)DVEALPPPPEIK_	-3.3303	2	1	cytosol	sulfur compound metabolic process; isopentenyl diphosphate biosynthetic process, mevalonate pathway; isoprenoid metabolic process; single-organism biosynthetic process; thioester metabolic process; phospholipid biosynthetic process; single-organism cellular process; single-organism process; coenzyme metabolic process; biosynthetic process; cellular lipid metabolic process; acetyl-CoA metabolic pr…	cell part; intracellular; cytoplasm; intracellular part; cytosol; cell; cytoplasmic part;	ATP binding; nucleoside phosphate binding; nucleoside binding; ion binding; lyase activity; nucleotide binding; organic cyclic compound binding; heterocyclic compound binding; ribonucleoside binding; carbohydrate derivative binding; catalytic activity; ribonucleotide binding; diphosphomevalonate decarboxylase activity; carbon-carbon lyase activity; binding; purine ribonucleoside binding; carboxy-…	K01597	MVD; diphosphomevalonate decarboxylase [EC:4.1.1.33]	sly01110 Biosynthesis of secondary metabolites - Solanum lycopersicum (tomato); sly00900 Terpenoid backbone biosynthesis - Solanum lycopersicum (tomato); sly01100 Metabolic pathways - Solanum lycopersicum (tomato);	IPR020568; IPR006204; IPR014721; IPR013750;	Ribosomal protein S5 domain 2-type fold; GHMP kinase N-terminal domain; Ribosomal protein S5 domain 2-type fold, subgroup; GHMP kinase, C-terminal domain;
A0A076L2G4	377	K	Mevalonate disphosphate decarboxylase	80.462	_DK(cr)VPAQK_	-1.2732	2	1	cytosol	sulfur compound metabolic process; isopentenyl diphosphate biosynthetic process, mevalonate pathway; isoprenoid metabolic process; single-organism biosynthetic process; thioester metabolic process; phospholipid biosynthetic process; single-organism cellular process; single-organism process; coenzyme metabolic process; biosynthetic process; cellular lipid metabolic process; acetyl-CoA metabolic pr…	cell part; intracellular; cytoplasm; intracellular part; cytosol; cell; cytoplasmic part;	ATP binding; nucleoside phosphate binding; nucleoside binding; ion binding; lyase activity; nucleotide binding; organic cyclic compound binding; heterocyclic compound binding; ribonucleoside binding; carbohydrate derivative binding; catalytic activity; ribonucleotide binding; diphosphomevalonate decarboxylase activity; carbon-carbon lyase activity; binding; purine ribonucleoside binding; carboxy-…	K01597	MVD; diphosphomevalonate decarboxylase [EC:4.1.1.33]	sly01110 Biosynthesis of secondary metabolites - Solanum lycopersicum (tomato); sly00900 Terpenoid backbone biosynthesis - Solanum lycopersicum (tomato); sly01100 Metabolic pathways - Solanum lycopersicum (tomato);	IPR020568; IPR006204; IPR014721; IPR013750;	Ribosomal protein S5 domain 2-type fold; GHMP kinase N-terminal domain; Ribosomal protein S5 domain 2-type fold, subgroup; GHMP kinase, C-terminal domain;
A0A076L4N7	64	K	Cytoplasmic ribosomal protein S13	129.05	_DSHGIAQVK(cr)SVTGSK_	1.8149	2	1	nuclear	cellular protein metabolic process; biosynthetic process; primary metabolic process; cellular metabolic process; organic substance biosynthetic process; cellular biosynthetic process; organic substance metabolic process; metabolic process; cellular macromolecule biosynthetic process; cellular macromolecule metabolic process; gene expression; macromolecule metabolic process; protein metabolic proc…	ribosome; organelle; intracellular organelle; intracellular non-membrane-bounded organelle; cell part; intracellular; cytoplasm; macromolecular complex; intracellular part; cell; ribonucleoprotein complex; cytoplasmic part; non-membrane-bounded organelle;	structural constituent of ribosome; structural molecule activity;	K02953	RP-S13e; small subunit ribosomal protein S13e	sly03010 Ribosome - Solanum lycopersicum (tomato);	IPR012606; IPR009068;	Ribosomal protein S13/S15, N-terminal; S15/NS1, RNA-binding;
A0A076L4N7	70	K	Cytoplasmic ribosomal protein S13	56.916	_SVTGSK(cr)ILR_	0.30638	2	1	nuclear	cellular protein metabolic process; biosynthetic process; primary metabolic process; cellular metabolic process; organic substance biosynthetic process; cellular biosynthetic process; organic substance metabolic process; metabolic process; cellular macromolecule biosynthetic process; cellular macromolecule metabolic process; gene expression; macromolecule metabolic process; protein metabolic proc…	ribosome; organelle; intracellular organelle; intracellular non-membrane-bounded organelle; cell part; intracellular; cytoplasm; macromolecular complex; intracellular part; cell; ribonucleoprotein complex; cytoplasmic part; non-membrane-bounded organelle;	structural constituent of ribosome; structural molecule activity;	K02953	RP-S13e; small subunit ribosomal protein S13e	sly03010 Ribosome - Solanum lycopersicum (tomato);	IPR012606; IPR009068;	Ribosomal protein S13/S15, N-terminal; S15/NS1, RNA-binding;
A0A076L4P6	17	K	Importin subunit alpha	114.72	_YK(cr)VAVDAEEGRR_	-0.047507	2	1	nuclear	intracellular transport; establishment of protein localization to organelle; protein import; single-organism nuclear import; single-organism process; nuclear transport; organic substance transport; protein transport; single-organism intracellular transport; establishment of localization; cellular localization; protein targeting; establishment of protein localization; transport; cellular macromole…	organelle; intracellular membrane-bounded organelle; intracellular organelle; nucleus; cell part; intracellular; cytoplasm; intracellular part; membrane-bounded organelle; cell;	substrate-specific transporter activity; protein binding; protein transporter activity; binding; transporter activity;				IPR002652; IPR011989; IPR016024;	Importin-alpha, importin-beta-binding domain; Armadillo-like helical; Armadillo-type fold;
A0A076L4P6	484	K	Importin subunit alpha	93.812	_IENLQSHDNNEIYEK(cr)AVK_	-1.1894	3	1	nuclear	intracellular transport; establishment of protein localization to organelle; protein import; single-organism nuclear import; single-organism process; nuclear transport; organic substance transport; protein transport; single-organism intracellular transport; establishment of localization; cellular localization; protein targeting; establishment of protein localization; transport; cellular macromole…	organelle; intracellular membrane-bounded organelle; intracellular organelle; nucleus; cell part; intracellular; cytoplasm; intracellular part; membrane-bounded organelle; cell;	substrate-specific transporter activity; protein binding; protein transporter activity; binding; transporter activity;				IPR002652; IPR011989; IPR016024;	Importin-alpha, importin-beta-binding domain; Armadillo-like helical; Armadillo-type fold;
A0A076L4Q6	84	K	Aminoaldehyde dehydrogenase 2	61.78	_AIAAK(cr)ILER_	-0.066753	2	1	chloroplast	single-organism process; metabolic process; oxidation-reduction process; single-organism metabolic process;		oxidoreductase activity, acting on the aldehyde or oxo group of donors, NAD or NADP as acceptor; catalytic activity; oxidoreductase activity; oxidoreductase activity, acting on the aldehyde or oxo group of donors;	K00130	betB; betaine-aldehyde dehydrogenase [EC:1.2.1.8]	sly00260 Glycine, serine and threonine metabolism - Solanum lycopersicum (tomato); sly01100 Metabolic pathways - Solanum lycopersicum (tomato);	IPR016161; IPR015590; IPR016162; IPR016163;	Aldehyde/histidinol dehydrogenase; Aldehyde dehydrogenase domain; Aldehyde dehydrogenase N-terminal domain; Aldehyde dehydrogenase, C-terminal;
A0A077D7Q3	239	K	Cytoplasmic asparagine-tRNA ligase 1	59.013	_VVEQLVK(cr)EK_	-0.30386	2	1	chloroplast	cellular aromatic compound metabolic process; cellular protein metabolic process; single-organism process; biosynthetic process; asparaginyl-tRNA aminoacylation; tRNA aminoacylation; cellular metabolic process; organic substance metabolic process; metabolic process; cellular amino acid metabolic process; heterocycle metabolic process; nucleobase-containing compound metabolic process; cellular nit…	intracellular part; cell; cell part; intracellular; cytoplasm;	ligase activity, forming aminoacyl-tRNA and related compounds; ATP binding; nucleoside phosphate binding; ligase activity, forming carbon-oxygen bonds; ligase activity; nucleoside binding; ion binding; nucleotide binding; organic cyclic compound binding; heterocyclic compound binding; ribonucleoside binding; carbohydrate derivative binding; catalytic activity; ribonucleotide binding; binding; nuc…	K01893	NARS; asparaginyl-tRNA synthetase [EC:6.1.1.22]	sly00970 Aminoacyl-tRNA biosynthesis - Solanum lycopersicum (tomato);	IPR004364; IPR012340; IPR004365; IPR006195;	Aminoacyl-tRNA synthetase, class II (D/K/N); Nucleic acid-binding, OB-fold; OB-fold nucleic acid binding domain, AA-tRNA synthetase-type; Aminoacyl-tRNA synthetase, class II;
A0A077D7Q3	241	K	Cytoplasmic asparagine-tRNA ligase 1	69.198	_EK(cr)GEAVAR_	-0.57891	2	1	chloroplast	cellular aromatic compound metabolic process; cellular protein metabolic process; single-organism process; biosynthetic process; asparaginyl-tRNA aminoacylation; tRNA aminoacylation; cellular metabolic process; organic substance metabolic process; metabolic process; cellular amino acid metabolic process; heterocycle metabolic process; nucleobase-containing compound metabolic process; cellular nit…	intracellular part; cell; cell part; intracellular; cytoplasm;	ligase activity, forming aminoacyl-tRNA and related compounds; ATP binding; nucleoside phosphate binding; ligase activity, forming carbon-oxygen bonds; ligase activity; nucleoside binding; ion binding; nucleotide binding; organic cyclic compound binding; heterocyclic compound binding; ribonucleoside binding; carbohydrate derivative binding; catalytic activity; ribonucleotide binding; binding; nuc…	K01893	NARS; asparaginyl-tRNA synthetase [EC:6.1.1.22]	sly00970 Aminoacyl-tRNA biosynthesis - Solanum lycopersicum (tomato);	IPR004364; IPR012340; IPR004365; IPR006195;	Aminoacyl-tRNA synthetase, class II (D/K/N); Nucleic acid-binding, OB-fold; OB-fold nucleic acid binding domain, AA-tRNA synthetase-type; Aminoacyl-tRNA synthetase, class II;
A0A077D7Q3	446	K	Cytoplasmic asparagine-tRNA ligase 1	45.347	_TFENK(cr)VEWGIDLASEHER_	1.6638	3	1	chloroplast	cellular aromatic compound metabolic process; cellular protein metabolic process; single-organism process; biosynthetic process; asparaginyl-tRNA aminoacylation; tRNA aminoacylation; cellular metabolic process; organic substance metabolic process; metabolic process; cellular amino acid metabolic process; heterocycle metabolic process; nucleobase-containing compound metabolic process; cellular nit…	intracellular part; cell; cell part; intracellular; cytoplasm;	ligase activity, forming aminoacyl-tRNA and related compounds; ATP binding; nucleoside phosphate binding; ligase activity, forming carbon-oxygen bonds; ligase activity; nucleoside binding; ion binding; nucleotide binding; organic cyclic compound binding; heterocyclic compound binding; ribonucleoside binding; carbohydrate derivative binding; catalytic activity; ribonucleotide binding; binding; nuc…	K01893	NARS; asparaginyl-tRNA synthetase [EC:6.1.1.22]	sly00970 Aminoacyl-tRNA biosynthesis - Solanum lycopersicum (tomato);	IPR004364; IPR012340; IPR004365; IPR006195;	Aminoacyl-tRNA synthetase, class II (D/K/N); Nucleic acid-binding, OB-fold; OB-fold nucleic acid binding domain, AA-tRNA synthetase-type; Aminoacyl-tRNA synthetase, class II;
A0A077D7Q3	502	K	Cytoplasmic asparagine-tRNA ligase 1	113.73	_TVAAMDLLVPK(cr)VGELIGGSQR_	-0.87754	3	1	chloroplast	cellular aromatic compound metabolic process; cellular protein metabolic process; single-organism process; biosynthetic process; asparaginyl-tRNA aminoacylation; tRNA aminoacylation; cellular metabolic process; organic substance metabolic process; metabolic process; cellular amino acid metabolic process; heterocycle metabolic process; nucleobase-containing compound metabolic process; cellular nit…	intracellular part; cell; cell part; intracellular; cytoplasm;	ligase activity, forming aminoacyl-tRNA and related compounds; ATP binding; nucleoside phosphate binding; ligase activity, forming carbon-oxygen bonds; ligase activity; nucleoside binding; ion binding; nucleotide binding; organic cyclic compound binding; heterocyclic compound binding; ribonucleoside binding; carbohydrate derivative binding; catalytic activity; ribonucleotide binding; binding; nuc…	K01893	NARS; asparaginyl-tRNA synthetase [EC:6.1.1.22]	sly00970 Aminoacyl-tRNA biosynthesis - Solanum lycopersicum (tomato);	IPR004364; IPR012340; IPR004365; IPR006195;	Aminoacyl-tRNA synthetase, class II (D/K/N); Nucleic acid-binding, OB-fold; OB-fold nucleic acid binding domain, AA-tRNA synthetase-type; Aminoacyl-tRNA synthetase, class II;
A0A077D830	296	K	Superoxide dismutase copper chaperone isoform 1	57.149	_SAGVGENYK(cr)K_	-1.013	2	1	chloroplast	superoxide metabolic process; oxidation-reduction process; metal ion transport; single-organism process; cellular metabolic process; establishment of localization; transport; metabolic process; single-organism localization; reactive oxygen species metabolic process; cation transport; ion transport; single-organism metabolic process; localization; cellular process; single-organism transport;		metal ion binding; cation binding; binding; ion binding;	K04569			IPR006121; IPR001424;	Heavy metal-associated domain, HMA; Superoxide dismutase, copper/zinc binding domain;
A0A077D849	11	K	Eukaryotic translation initiation factor 5A	205.78	_(ac)SDEEHHFESK(cr)ADAGASK_	0.33547	3	1	cytosol	regulation of cellular process; positive regulation of cellular protein metabolic process; regulation of macromolecule metabolic process; posttranscriptional regulation of gene expression; positive regulation of protein complex disassembly; regulation of translational termination; positive regulation of biosynthetic process; cellular protein metabolic process; biosynthetic process; translational …		organic cyclic compound binding; heterocyclic compound binding; ribosome binding; translation factor activity, nucleic acid binding; RNA binding; translation elongation factor activity; binding; nucleic acid binding; macromolecular complex binding; ribonucleoprotein complex binding;	K03263			IPR008991; IPR012340; IPR014722; IPR020189;	Translation protein SH3-like domain; Nucleic acid-binding, OB-fold; Ribosomal protein L2 domain 2; Translation elongation factor, IF5A C-terminal;
A0A077D849	18	K	Eukaryotic translation initiation factor 5A	124.46	_ADAGASK(cr)TYPQQAGTIR_	-0.11149	2	1	cytosol	regulation of cellular process; positive regulation of cellular protein metabolic process; regulation of macromolecule metabolic process; posttranscriptional regulation of gene expression; positive regulation of protein complex disassembly; regulation of translational termination; positive regulation of biosynthetic process; cellular protein metabolic process; biosynthetic process; translational …		organic cyclic compound binding; heterocyclic compound binding; ribosome binding; translation factor activity, nucleic acid binding; RNA binding; translation elongation factor activity; binding; nucleic acid binding; macromolecular complex binding; ribonucleoprotein complex binding;	K03263			IPR008991; IPR012340; IPR014722; IPR020189;	Translation protein SH3-like domain; Nucleic acid-binding, OB-fold; Ribosomal protein L2 domain 2; Translation elongation factor, IF5A C-terminal;
A0A077D849	125	K	Eukaryotic translation initiation factor 5A	92.19	_LPTDEALLK(cr)QVK_	0.54965	2	1	cytosol	regulation of cellular process; positive regulation of cellular protein metabolic process; regulation of macromolecule metabolic process; posttranscriptional regulation of gene expression; positive regulation of protein complex disassembly; regulation of translational termination; positive regulation of biosynthetic process; cellular protein metabolic process; biosynthetic process; translational …		organic cyclic compound binding; heterocyclic compound binding; ribosome binding; translation factor activity, nucleic acid binding; RNA binding; translation elongation factor activity; binding; nucleic acid binding; macromolecular complex binding; ribonucleoprotein complex binding;	K03263			IPR008991; IPR012340; IPR014722; IPR020189;	Translation protein SH3-like domain; Nucleic acid-binding, OB-fold; Ribosomal protein L2 domain 2; Translation elongation factor, IF5A C-terminal;
A0A077D849	128	K	Eukaryotic translation initiation factor 5A	73.841	_QVK(cr)DGFQEGK_	0.47671	2	1	cytosol	regulation of cellular process; positive regulation of cellular protein metabolic process; regulation of macromolecule metabolic process; posttranscriptional regulation of gene expression; positive regulation of protein complex disassembly; regulation of translational termination; positive regulation of biosynthetic process; cellular protein metabolic process; biosynthetic process; translational …		organic cyclic compound binding; heterocyclic compound binding; ribosome binding; translation factor activity, nucleic acid binding; RNA binding; translation elongation factor activity; binding; nucleic acid binding; macromolecular complex binding; ribonucleoprotein complex binding;	K03263			IPR008991; IPR012340; IPR014722; IPR020189;	Translation protein SH3-like domain; Nucleic acid-binding, OB-fold; Ribosomal protein L2 domain 2; Translation elongation factor, IF5A C-terminal;
A0A077D849	135	K	Eukaryotic translation initiation factor 5A	72.082	_DGFQEGK(cr)DLVVSVMSAMGEEQINAVK_	-2.4612	3	1	cytosol	regulation of cellular process; positive regulation of cellular protein metabolic process; regulation of macromolecule metabolic process; posttranscriptional regulation of gene expression; positive regulation of protein complex disassembly; regulation of translational termination; positive regulation of biosynthetic process; cellular protein metabolic process; biosynthetic process; translational …		organic cyclic compound binding; heterocyclic compound binding; ribosome binding; translation factor activity, nucleic acid binding; RNA binding; translation elongation factor activity; binding; nucleic acid binding; macromolecular complex binding; ribonucleoprotein complex binding;	K03263			IPR008991; IPR012340; IPR014722; IPR020189;	Translation protein SH3-like domain; Nucleic acid-binding, OB-fold; Ribosomal protein L2 domain 2; Translation elongation factor, IF5A C-terminal;
A0A077D9N5	90	K	Thioredoxin peroxidase 1	56.043	_AWAK(cr)TYPDNK_	1.1193	2	1	cytosol	regulation of cellular process; homeostatic process; regulation of biological quality; regulation of biological process; cell redox homeostasis; single-organism cellular process; cellular homeostasis; single-organism process; cellular process; biological regulation;		catalytic activity; oxidoreductase activity;				IPR013766; IPR013740; IPR012336;	Thioredoxin domain; Redoxin; Thioredoxin-like fold;
A0A077D9N5	96	K	Thioredoxin peroxidase 1	73.157	_TYPDNK(cr)HVK_	-0.58029	2	1	cytosol	regulation of cellular process; homeostatic process; regulation of biological quality; regulation of biological process; cell redox homeostasis; single-organism cellular process; cellular homeostasis; single-organism process; cellular process; biological regulation;		catalytic activity; oxidoreductase activity;				IPR013766; IPR013740; IPR012336;	Thioredoxin domain; Redoxin; Thioredoxin-like fold;
A0A077D9N5	107	K	Thioredoxin peroxidase 1	93.583	_FLADGAGK(cr)YTHALGLELDLSEK_	1.9993	3	1	cytosol	regulation of cellular process; homeostatic process; regulation of biological quality; regulation of biological process; cell redox homeostasis; single-organism cellular process; cellular homeostasis; single-organism process; cellular process; biological regulation;		catalytic activity; oxidoreductase activity;				IPR013766; IPR013740; IPR012336;	Thioredoxin domain; Redoxin; Thioredoxin-like fold;
A0A077D9N5	121	K	Thioredoxin peroxidase 1	220.72	_YTHALGLELDLSEK(cr)GLGVR_	0.83554	3	1	cytosol	regulation of cellular process; homeostatic process; regulation of biological quality; regulation of biological process; cell redox homeostasis; single-organism cellular process; cellular homeostasis; single-organism process; cellular process; biological regulation;		catalytic activity; oxidoreductase activity;				IPR013766; IPR013740; IPR012336;	Thioredoxin domain; Redoxin; Thioredoxin-like fold;
A0A077D9N5	138	K	Thioredoxin peroxidase 1	67.385	_YALLVEDLK(cr)VK_	-0.11101	2	1	cytosol	regulation of cellular process; homeostatic process; regulation of biological quality; regulation of biological process; cell redox homeostasis; single-organism cellular process; cellular homeostasis; single-organism process; cellular process; biological regulation;		catalytic activity; oxidoreductase activity;				IPR013766; IPR013740; IPR012336;	Thioredoxin domain; Redoxin; Thioredoxin-like fold;
A0A077D9N5	160	K	Thioredoxin peroxidase 1	63.044	_AANIESGGEFTVSGADEILK(cr)AL_	2.5905	2	1	cytosol	regulation of cellular process; homeostatic process; regulation of biological quality; regulation of biological process; cell redox homeostasis; single-organism cellular process; cellular homeostasis; single-organism process; cellular process; biological regulation;		catalytic activity; oxidoreductase activity;				IPR013766; IPR013740; IPR012336;	Thioredoxin domain; Redoxin; Thioredoxin-like fold;
A0A077D9P0	32	K	40S ribosomal protein S17-like protein	83.883	_MTLDFHTNK(cr)K_	-2.4683	3	1	nuclear	cellular protein metabolic process; biosynthetic process; primary metabolic process; cellular metabolic process; organic substance biosynthetic process; cellular biosynthetic process; organic substance metabolic process; metabolic process; cellular macromolecule biosynthetic process; cellular macromolecule metabolic process; gene expression; macromolecule metabolic process; protein metabolic proc…	ribosome; organelle; intracellular organelle; intracellular non-membrane-bounded organelle; cell part; intracellular; cytoplasm; macromolecular complex; intracellular part; cell; ribonucleoprotein complex; cytoplasmic part; non-membrane-bounded organelle;	structural constituent of ribosome; structural molecule activity;	K02962	RP-S17e; small subunit ribosomal protein S17e	sly03010 Ribosome - Solanum lycopersicum (tomato);
A0A077D9P0	44	K	40S ribosomal protein S17-like protein	51.135	_ILEEVAIIPSK(cr)R_	-0.076735	2	1	nuclear	cellular protein metabolic process; biosynthetic process; primary metabolic process; cellular metabolic process; organic substance biosynthetic process; cellular biosynthetic process; organic substance metabolic process; metabolic process; cellular macromolecule biosynthetic process; cellular macromolecule metabolic process; gene expression; macromolecule metabolic process; protein metabolic proc…	ribosome; organelle; intracellular organelle; intracellular non-membrane-bounded organelle; cell part; intracellular; cytoplasm; macromolecular complex; intracellular part; cell; ribonucleoprotein complex; cytoplasmic part; non-membrane-bounded organelle;	structural constituent of ribosome; structural molecule activity;	K02962	RP-S17e; small subunit ribosomal protein S17e	sly03010 Ribosome - Solanum lycopersicum (tomato);
A0A077D9P0	63	K	40S ribosomal protein S17-like protein	92.692	_IQK(cr)GPVR_	-0.039272	2	1	nuclear	cellular protein metabolic process; biosynthetic process; primary metabolic process; cellular metabolic process; organic substance biosynthetic process; cellular biosynthetic process; organic substance metabolic process; metabolic process; cellular macromolecule biosynthetic process; cellular macromolecule metabolic process; gene expression; macromolecule metabolic process; protein metabolic proc…	ribosome; organelle; intracellular organelle; intracellular non-membrane-bounded organelle; cell part; intracellular; cytoplasm; macromolecular complex; intracellular part; cell; ribonucleoprotein complex; cytoplasmic part; non-membrane-bounded organelle;	structural constituent of ribosome; structural molecule activity;	K02962	RP-S17e; small subunit ribosomal protein S17e	sly03010 Ribosome - Solanum lycopersicum (tomato);
A0A077D9P0	72	K	40S ribosomal protein S17-like protein	139.86	_GISLK(cr)LQEEER_	-0.2091	2	1	nuclear	cellular protein metabolic process; biosynthetic process; primary metabolic process; cellular metabolic process; organic substance biosynthetic process; cellular biosynthetic process; organic substance metabolic process; metabolic process; cellular macromolecule biosynthetic process; cellular macromolecule metabolic process; gene expression; macromolecule metabolic process; protein metabolic proc…	ribosome; organelle; intracellular organelle; intracellular non-membrane-bounded organelle; cell part; intracellular; cytoplasm; macromolecular complex; intracellular part; cell; ribonucleoprotein complex; cytoplasmic part; non-membrane-bounded organelle;	structural constituent of ribosome; structural molecule activity;	K02962	RP-S17e; small subunit ribosomal protein S17e	sly03010 Ribosome - Solanum lycopersicum (tomato);
A0A077D9P5	294	K	DWARF1/DIMINUTO	71.692	_YASK(cr)EEAK_	0.47642	2	1	cytosol	single-organism process; metabolic process; oxidation-reduction process; single-organism metabolic process;		organic cyclic compound binding; heterocyclic compound binding; oxidoreductase activity, acting on CH-OH group of donors; nucleoside phosphate binding; flavin adenine dinucleotide binding; catalytic activity; binding; ion binding; anion binding; nucleotide binding; cofactor binding; small molecule binding; coenzyme binding; oxidoreductase activity;	K09828	DHCR24; Delta24-sterol reductase [EC:1.3.1.72 1.3.1.-]	sly01110 Biosynthesis of secondary metabolites - Solanum lycopersicum (tomato); sly00100 Steroid biosynthesis - Solanum lycopersicum (tomato); sly01100 Metabolic pathways - Solanum lycopersicum (tomato);	IPR016166; IPR016169; IPR006094;	FAD-binding, type 2; CO dehydrogenase flavoprotein-like, FAD-binding, subdomain 2; FAD linked oxidase, N-terminal;
A0A077D9R7	241	K	L-lactate dehydrogenase	42.3	_QQIAFEK(cr)ETLEK_	0.38175	2	1	chloroplast	metabolic process; oxidation-reduction process; single-organism metabolic process; small molecule metabolic process; single-organism cellular process; carboxylic acid metabolic process; single-organism process; carbohydrate metabolic process; primary metabolic process; organic acid metabolic process; cellular process; cellular metabolic process; oxoacid metabolic process; organic substance metabo…	intracellular part; cell; cell part; intracellular; cytoplasm;	oxidoreductase activity, acting on CH-OH group of donors; lactate dehydrogenase activity; oxidoreductase activity, acting on the CH-OH group of donors, NAD or NADP as acceptor; L-lactate dehydrogenase activity; catalytic activity; oxidoreductase activity;	K00016	LDH; L-lactate dehydrogenase [EC:1.1.1.27]	sly00640 Propanoate metabolism - Solanum lycopersicum (tomato); sly00620 Pyruvate metabolism - Solanum lycopersicum (tomato); sly01110 Biosynthesis of secondary metabolites - Solanum lycopersicum (tomato); sly00270 Cysteine and methionine metabolism - Solanum lycopersicum (tomato); sly00010 Glycolysis / Gluconeogenesis - Solanum lycopersicum (tomato); sly01100 Metabolic pathways - Solanum lycoper…	IPR022383; IPR016040; IPR001236; IPR015955;	Lactate/malate dehydrogenase, C-terminal; NAD(P)-binding domain; Lactate/malate dehydrogenase, N-terminal; Lactate dehydrogenase/glycoside hydrolase, family 4, C-terminal;
A0A077DBL2	73	K	Chaperonin 21	68.383	_IK(cr)TAEEK_	-1.7261	2	1	chloroplast	regulation of cellular process; positive regulation of superoxide dismutase activity; positive regulation of response to reactive oxygen species; cellular protein metabolic process; positive regulation of cellular response to oxidative stress; regulation of response to stress; cellular metabolic process; organic substance metabolic process; protein folding; positive regulation of response to oxid…	intracellular part; cell; cell part; intracellular; cytoplasm;	ATP binding; nucleoside phosphate binding; nucleoside binding; ion binding; nucleotide binding; organic cyclic compound binding; heterocyclic compound binding; ribonucleoside binding; carbohydrate derivative binding; transition metal ion binding; ribonucleotide binding; binding; purine ribonucleoside binding; cation binding; metal ion binding; anion binding; purine ribonucleotide binding; adenyl …	K04078			IPR011032;	GroES-like;
A0A077DBL2	78	K	Chaperonin 21	139.22	_TAEEK(cr)TVGGILLPVTAQSKPQGGEVVAVGEGR_	-1.5573	4	1	chloroplast	regulation of cellular process; positive regulation of superoxide dismutase activity; positive regulation of response to reactive oxygen species; cellular protein metabolic process; positive regulation of cellular response to oxidative stress; regulation of response to stress; cellular metabolic process; organic substance metabolic process; protein folding; positive regulation of response to oxid…	intracellular part; cell; cell part; intracellular; cytoplasm;	ATP binding; nucleoside phosphate binding; nucleoside binding; ion binding; nucleotide binding; organic cyclic compound binding; heterocyclic compound binding; ribonucleoside binding; carbohydrate derivative binding; transition metal ion binding; ribonucleotide binding; binding; purine ribonucleoside binding; cation binding; metal ion binding; anion binding; purine ribonucleotide binding; adenyl …	K04078			IPR011032;	GroES-like;
A0A077DBL2	111	K	Chaperonin 21	62.463	_TK(cr)VDISVK_	-0.072217	2	1	chloroplast	regulation of cellular process; positive regulation of superoxide dismutase activity; positive regulation of response to reactive oxygen species; cellular protein metabolic process; positive regulation of cellular response to oxidative stress; regulation of response to stress; cellular metabolic process; organic substance metabolic process; protein folding; positive regulation of response to oxid…	intracellular part; cell; cell part; intracellular; cytoplasm;	ATP binding; nucleoside phosphate binding; nucleoside binding; ion binding; nucleotide binding; organic cyclic compound binding; heterocyclic compound binding; ribonucleoside binding; carbohydrate derivative binding; transition metal ion binding; ribonucleotide binding; binding; purine ribonucleoside binding; cation binding; metal ion binding; anion binding; purine ribonucleotide binding; adenyl …	K04078			IPR011032;	GroES-like;
A0A077DBL2	117	K	Chaperonin 21	66.738	_VDISVK(cr)TGAQVVYSK_	-0.42561	2	1	chloroplast	regulation of cellular process; positive regulation of superoxide dismutase activity; positive regulation of response to reactive oxygen species; cellular protein metabolic process; positive regulation of cellular response to oxidative stress; regulation of response to stress; cellular metabolic process; organic substance metabolic process; protein folding; positive regulation of response to oxid…	intracellular part; cell; cell part; intracellular; cytoplasm;	ATP binding; nucleoside phosphate binding; nucleoside binding; ion binding; nucleotide binding; organic cyclic compound binding; heterocyclic compound binding; ribonucleoside binding; carbohydrate derivative binding; transition metal ion binding; ribonucleotide binding; binding; purine ribonucleoside binding; cation binding; metal ion binding; anion binding; purine ribonucleotide binding; adenyl …	K04078			IPR011032;	GroES-like;
A0A077DBL2	138	K	Chaperonin 21	111.22	_YAGTEVEFDGSK(cr)HLILK_	-4.2428	3	1	chloroplast	regulation of cellular process; positive regulation of superoxide dismutase activity; positive regulation of response to reactive oxygen species; cellular protein metabolic process; positive regulation of cellular response to oxidative stress; regulation of response to stress; cellular metabolic process; organic substance metabolic process; protein folding; positive regulation of response to oxid…	intracellular part; cell; cell part; intracellular; cytoplasm;	ATP binding; nucleoside phosphate binding; nucleoside binding; ion binding; nucleotide binding; organic cyclic compound binding; heterocyclic compound binding; ribonucleoside binding; carbohydrate derivative binding; transition metal ion binding; ribonucleotide binding; binding; purine ribonucleoside binding; cation binding; metal ion binding; anion binding; purine ribonucleotide binding; adenyl …	K04078			IPR011032;	GroES-like;
A0A077DBL2	143	K	Chaperonin 21	158.67	_HLILK(cr)EDDIVGVLETDDIKDLQPLNDR_	0.16812	4	1	chloroplast	regulation of cellular process; positive regulation of superoxide dismutase activity; positive regulation of response to reactive oxygen species; cellular protein metabolic process; positive regulation of cellular response to oxidative stress; regulation of response to stress; cellular metabolic process; organic substance metabolic process; protein folding; positive regulation of response to oxid…	intracellular part; cell; cell part; intracellular; cytoplasm;	ATP binding; nucleoside phosphate binding; nucleoside binding; ion binding; nucleotide binding; organic cyclic compound binding; heterocyclic compound binding; ribonucleoside binding; carbohydrate derivative binding; transition metal ion binding; ribonucleotide binding; binding; purine ribonucleoside binding; cation binding; metal ion binding; anion binding; purine ribonucleotide binding; adenyl …	K04078			IPR011032;	GroES-like;
A0A077DBL2	157	K	Chaperonin 21	174.2	_EDDIVGVLETDDIK(cr)DLQPLNDR_	1.7079	2	1	chloroplast	regulation of cellular process; positive regulation of superoxide dismutase activity; positive regulation of response to reactive oxygen species; cellular protein metabolic process; positive regulation of cellular response to oxidative stress; regulation of response to stress; cellular metabolic process; organic substance metabolic process; protein folding; positive regulation of response to oxid…	intracellular part; cell; cell part; intracellular; cytoplasm;	ATP binding; nucleoside phosphate binding; nucleoside binding; ion binding; nucleotide binding; organic cyclic compound binding; heterocyclic compound binding; ribonucleoside binding; carbohydrate derivative binding; transition metal ion binding; ribonucleotide binding; binding; purine ribonucleoside binding; cation binding; metal ion binding; anion binding; purine ribonucleotide binding; adenyl …	K04078			IPR011032;	GroES-like;
A0A077DBL2	176	K	Chaperonin 21	125.9	_VAEAEEK(cr)TAGGLLLTEAAK_	-1.3486	3	1	chloroplast	regulation of cellular process; positive regulation of superoxide dismutase activity; positive regulation of response to reactive oxygen species; cellular protein metabolic process; positive regulation of cellular response to oxidative stress; regulation of response to stress; cellular metabolic process; organic substance metabolic process; protein folding; positive regulation of response to oxid…	intracellular part; cell; cell part; intracellular; cytoplasm;	ATP binding; nucleoside phosphate binding; nucleoside binding; ion binding; nucleotide binding; organic cyclic compound binding; heterocyclic compound binding; ribonucleoside binding; carbohydrate derivative binding; transition metal ion binding; ribonucleotide binding; binding; purine ribonucleoside binding; cation binding; metal ion binding; anion binding; purine ribonucleotide binding; adenyl …	K04078			IPR011032;	GroES-like;
A0A077DBL2	232	K	Chaperonin 21	147.09	_YAGSEFK(cr)GADGSDYITLR_	0.12807	2	1	chloroplast	regulation of cellular process; positive regulation of superoxide dismutase activity; positive regulation of response to reactive oxygen species; cellular protein metabolic process; positive regulation of cellular response to oxidative stress; regulation of response to stress; cellular metabolic process; organic substance metabolic process; protein folding; positive regulation of response to oxid…	intracellular part; cell; cell part; intracellular; cytoplasm;	ATP binding; nucleoside phosphate binding; nucleoside binding; ion binding; nucleotide binding; organic cyclic compound binding; heterocyclic compound binding; ribonucleoside binding; carbohydrate derivative binding; transition metal ion binding; ribonucleotide binding; binding; purine ribonucleoside binding; cation binding; metal ion binding; anion binding; purine ribonucleotide binding; adenyl …	K04078			IPR011032;	GroES-like;
A0A077DBL4	61	K	Calnexin-like protein	87.388	_HAK(cr)SEGHDDHGLLVSEK_	-0.81302	4	1	endoplasmic reticulum	protein folding; metabolic process; cellular protein metabolic process; cellular macromolecule metabolic process; macromolecule metabolic process; protein metabolic process; primary metabolic process; cellular process; cellular metabolic process; organic substance metabolic process;	organelle; intracellular membrane-bounded organelle; intracellular organelle; endoplasmic reticulum; cell part; intracellular; cytoplasm; endomembrane system; intracellular part; membrane-bounded organelle; cell; cytoplasmic part;	cation binding; metal ion binding; protein binding; calcium ion binding; unfolded protein binding; binding; ion binding;	K08054	CANX; calnexin	sly04141 Protein processing in endoplasmic reticulum - Solanum lycopersicum (tomato); sly04145 Phagosome - Solanum lycopersicum (tomato);	IPR009033; IPR013320;	Calreticulin/calnexin, P domain; Concanavalin A-like lectin/glucanase domain;
A0A077DBL4	75	K	Calnexin-like protein	47.537	_SEGHDDHGLLVSEK(cr)AR_	-2.3566	3	1	endoplasmic reticulum	protein folding; metabolic process; cellular protein metabolic process; cellular macromolecule metabolic process; macromolecule metabolic process; protein metabolic process; primary metabolic process; cellular process; cellular metabolic process; organic substance metabolic process;	organelle; intracellular membrane-bounded organelle; intracellular organelle; endoplasmic reticulum; cell part; intracellular; cytoplasm; endomembrane system; intracellular part; membrane-bounded organelle; cell; cytoplasmic part;	cation binding; metal ion binding; protein binding; calcium ion binding; unfolded protein binding; binding; ion binding;	K08054	CANX; calnexin	sly04141 Protein processing in endoplasmic reticulum - Solanum lycopersicum (tomato); sly04145 Phagosome - Solanum lycopersicum (tomato);	IPR009033; IPR013320;	Calreticulin/calnexin, P domain; Concanavalin A-like lectin/glucanase domain;
A0A077DBL4	83	K	Calnexin-like protein	101.05	_YAIVK(cr)ELDDVVDLK_	-1.8049	3	1	endoplasmic reticulum	protein folding; metabolic process; cellular protein metabolic process; cellular macromolecule metabolic process; macromolecule metabolic process; protein metabolic process; primary metabolic process; cellular process; cellular metabolic process; organic substance metabolic process;	organelle; intracellular membrane-bounded organelle; intracellular organelle; endoplasmic reticulum; cell part; intracellular; cytoplasm; endomembrane system; intracellular part; membrane-bounded organelle; cell; cytoplasmic part;	cation binding; metal ion binding; protein binding; calcium ion binding; unfolded protein binding; binding; ion binding;	K08054	CANX; calnexin	sly04141 Protein processing in endoplasmic reticulum - Solanum lycopersicum (tomato); sly04145 Phagosome - Solanum lycopersicum (tomato);	IPR009033; IPR013320;	Calreticulin/calnexin, P domain; Concanavalin A-like lectin/glucanase domain;
A0A077DBL4	411	K	Calnexin-like protein	58.815	_FDAEK(cr)EK_	-1.8441	2	1	endoplasmic reticulum	protein folding; metabolic process; cellular protein metabolic process; cellular macromolecule metabolic process; macromolecule metabolic process; protein metabolic process; primary metabolic process; cellular process; cellular metabolic process; organic substance metabolic process;	organelle; intracellular membrane-bounded organelle; intracellular organelle; endoplasmic reticulum; cell part; intracellular; cytoplasm; endomembrane system; intracellular part; membrane-bounded organelle; cell; cytoplasmic part;	cation binding; metal ion binding; protein binding; calcium ion binding; unfolded protein binding; binding; ion binding;	K08054	CANX; calnexin	sly04141 Protein processing in endoplasmic reticulum - Solanum lycopersicum (tomato); sly04145 Phagosome - Solanum lycopersicum (tomato);	IPR009033; IPR013320;	Calreticulin/calnexin, P domain; Concanavalin A-like lectin/glucanase domain;
A0A077DBL4	426	K	Calnexin-like protein	81.904	_AEEATISGGLK(cr)GFQK_	0.76799	2	1	endoplasmic reticulum	protein folding; metabolic process; cellular protein metabolic process; cellular macromolecule metabolic process; macromolecule metabolic process; protein metabolic process; primary metabolic process; cellular process; cellular metabolic process; organic substance metabolic process;	organelle; intracellular membrane-bounded organelle; intracellular organelle; endoplasmic reticulum; cell part; intracellular; cytoplasm; endomembrane system; intracellular part; membrane-bounded organelle; cell; cytoplasmic part;	cation binding; metal ion binding; protein binding; calcium ion binding; unfolded protein binding; binding; ion binding;	K08054	CANX; calnexin	sly04141 Protein processing in endoplasmic reticulum - Solanum lycopersicum (tomato); sly04145 Phagosome - Solanum lycopersicum (tomato);	IPR009033; IPR013320;	Calreticulin/calnexin, P domain; Concanavalin A-like lectin/glucanase domain;
A0A077DBL4	430	K	Calnexin-like protein	45.28	_GFQK(cr)VVFDLLYK_	-0.82996	2	1	endoplasmic reticulum	protein folding; metabolic process; cellular protein metabolic process; cellular macromolecule metabolic process; macromolecule metabolic process; protein metabolic process; primary metabolic process; cellular process; cellular metabolic process; organic substance metabolic process;	organelle; intracellular membrane-bounded organelle; intracellular organelle; endoplasmic reticulum; cell part; intracellular; cytoplasm; endomembrane system; intracellular part; membrane-bounded organelle; cell; cytoplasmic part;	cation binding; metal ion binding; protein binding; calcium ion binding; unfolded protein binding; binding; ion binding;	K08054	CANX; calnexin	sly04141 Protein processing in endoplasmic reticulum - Solanum lycopersicum (tomato); sly04145 Phagosome - Solanum lycopersicum (tomato);	IPR009033; IPR013320;	Calreticulin/calnexin, P domain; Concanavalin A-like lectin/glucanase domain;
A0A077DBL4	438	K	Calnexin-like protein	109.72	_VVFDLLYK(cr)VADIPLLGEHK_	0.24222	3	1	endoplasmic reticulum	protein folding; metabolic process; cellular protein metabolic process; cellular macromolecule metabolic process; macromolecule metabolic process; protein metabolic process; primary metabolic process; cellular process; cellular metabolic process; organic substance metabolic process;	organelle; intracellular membrane-bounded organelle; intracellular organelle; endoplasmic reticulum; cell part; intracellular; cytoplasm; endomembrane system; intracellular part; membrane-bounded organelle; cell; cytoplasmic part;	cation binding; metal ion binding; protein binding; calcium ion binding; unfolded protein binding; binding; ion binding;	K08054	CANX; calnexin	sly04141 Protein processing in endoplasmic reticulum - Solanum lycopersicum (tomato); sly04145 Phagosome - Solanum lycopersicum (tomato);	IPR009033; IPR013320;	Calreticulin/calnexin, P domain; Concanavalin A-like lectin/glucanase domain;
A0A077DBL4	449	K	Calnexin-like protein	84.365	_VADIPLLGEHK(cr)SK_	-0.065344	2	1	endoplasmic reticulum	protein folding; metabolic process; cellular protein metabolic process; cellular macromolecule metabolic process; macromolecule metabolic process; protein metabolic process; primary metabolic process; cellular process; cellular metabolic process; organic substance metabolic process;	organelle; intracellular membrane-bounded organelle; intracellular organelle; endoplasmic reticulum; cell part; intracellular; cytoplasm; endomembrane system; intracellular part; membrane-bounded organelle; cell; cytoplasmic part;	cation binding; metal ion binding; protein binding; calcium ion binding; unfolded protein binding; binding; ion binding;	K08054	CANX; calnexin	sly04141 Protein processing in endoplasmic reticulum - Solanum lycopersicum (tomato); sly04145 Phagosome - Solanum lycopersicum (tomato);	IPR009033; IPR013320;	Calreticulin/calnexin, P domain; Concanavalin A-like lectin/glucanase domain;
A0A077DBL4	451	K	Calnexin-like protein	64.103	_SK(cr)VLDLLEK_	-1.5092	2	1	endoplasmic reticulum	protein folding; metabolic process; cellular protein metabolic process; cellular macromolecule metabolic process; macromolecule metabolic process; protein metabolic process; primary metabolic process; cellular process; cellular metabolic process; organic substance metabolic process;	organelle; intracellular membrane-bounded organelle; intracellular organelle; endoplasmic reticulum; cell part; intracellular; cytoplasm; endomembrane system; intracellular part; membrane-bounded organelle; cell; cytoplasmic part;	cation binding; metal ion binding; protein binding; calcium ion binding; unfolded protein binding; binding; ion binding;	K08054	CANX; calnexin	sly04141 Protein processing in endoplasmic reticulum - Solanum lycopersicum (tomato); sly04145 Phagosome - Solanum lycopersicum (tomato);	IPR009033; IPR013320;	Calreticulin/calnexin, P domain; Concanavalin A-like lectin/glucanase domain;
A0A077DCK3	268	K	ATP-dependent Clp protease proteolytic subunit	135.08	_INQDTDRDFFMSAK(cr)EAK_	0.28813	2	1	chloroplast	proteolysis; metabolic process; macromolecule metabolic process; protein metabolic process; primary metabolic process; organic substance metabolic process;		serine-type endopeptidase activity; endopeptidase activity; peptidase activity; catalytic activity; serine hydrolase activity; serine-type peptidase activity; peptidase activity, acting on L-amino acid peptides; hydrolase activity;	K01358			IPR029045;	ClpP/crotonase-like domain;
A0A077DCK3	271	K	ATP-dependent Clp protease proteolytic subunit	94.569	_EAK(cr)EYGLIDGVILNPMK_	-1.6786	2	1	chloroplast	proteolysis; metabolic process; macromolecule metabolic process; protein metabolic process; primary metabolic process; organic substance metabolic process;		serine-type endopeptidase activity; endopeptidase activity; peptidase activity; catalytic activity; serine hydrolase activity; serine-type peptidase activity; peptidase activity, acting on L-amino acid peptides; hydrolase activity;	K01358			IPR029045;	ClpP/crotonase-like domain;
A0A077DCK9	37	K	Carbonic anhydrase	66.246	_M(ox)AEDSYEDAIAGLK(cr)K_	1.3565	2	1	chloroplast	carbon utilization; single-organism process;		transition metal ion binding; catalytic activity; binding; ion binding; metal ion binding; cation binding; lyase activity; hydro-lyase activity; carbonate dehydratase activity; zinc ion binding; carbon-oxygen lyase activity;	K01673	cynT; carbonic anhydrase [EC:4.2.1.1]	sly00910 Nitrogen metabolism - Solanum lycopersicum (tomato);
A0A077DCK9	43	K	Carbonic anhydrase	114.64	_LLSEK(cr)NELEDAAVAK_	1.7839	2	1	chloroplast	carbon utilization; single-organism process;		transition metal ion binding; catalytic activity; binding; ion binding; metal ion binding; cation binding; lyase activity; hydro-lyase activity; carbonate dehydratase activity; zinc ion binding; carbon-oxygen lyase activity;	K01673	cynT; carbonic anhydrase [EC:4.2.1.1]	sly00910 Nitrogen metabolism - Solanum lycopersicum (tomato);
A0A077DCK9	53	K	Carbonic anhydrase	160.52	_NELEDAAVAK(cr)IR_	-2.6556	2	1	chloroplast	carbon utilization; single-organism process;		transition metal ion binding; catalytic activity; binding; ion binding; metal ion binding; cation binding; lyase activity; hydro-lyase activity; carbonate dehydratase activity; zinc ion binding; carbon-oxygen lyase activity;	K01673	cynT; carbonic anhydrase [EC:4.2.1.1]	sly00910 Nitrogen metabolism - Solanum lycopersicum (tomato);
A0A077DCK9	74	K	Carbonic anhydrase	137.95	_KSDPDEK(cr)IR_	-0.76248	2	1	chloroplast	carbon utilization; single-organism process;		transition metal ion binding; catalytic activity; binding; ion binding; metal ion binding; cation binding; lyase activity; hydro-lyase activity; carbonate dehydratase activity; zinc ion binding; carbon-oxygen lyase activity;	K01673	cynT; carbonic anhydrase [EC:4.2.1.1]	sly00910 Nitrogen metabolism - Solanum lycopersicum (tomato);
A0A077DCK9	83	K	Carbonic anhydrase	90.913	_TGFAHFK(cr)AEK_	-0.84747	2	1	chloroplast	carbon utilization; single-organism process;		transition metal ion binding; catalytic activity; binding; ion binding; metal ion binding; cation binding; lyase activity; hydro-lyase activity; carbonate dehydratase activity; zinc ion binding; carbon-oxygen lyase activity;	K01673	cynT; carbonic anhydrase [EC:4.2.1.1]	sly00910 Nitrogen metabolism - Solanum lycopersicum (tomato);
A0A077DCK9	89	K	Carbonic anhydrase	96.23	_YEK(cr)NPELFGQLAK_	2.2625	2	1	chloroplast	carbon utilization; single-organism process;		transition metal ion binding; catalytic activity; binding; ion binding; metal ion binding; cation binding; lyase activity; hydro-lyase activity; carbonate dehydratase activity; zinc ion binding; carbon-oxygen lyase activity;	K01673	cynT; carbonic anhydrase [EC:4.2.1.1]	sly00910 Nitrogen metabolism - Solanum lycopersicum (tomato);
A0A077DCK9	99	K	Carbonic anhydrase	82.922	_NPELFGQLAK(cr)GQSPK_	1.9251	2	1	chloroplast	carbon utilization; single-organism process;		transition metal ion binding; catalytic activity; binding; ion binding; metal ion binding; cation binding; lyase activity; hydro-lyase activity; carbonate dehydratase activity; zinc ion binding; carbon-oxygen lyase activity;	K01673	cynT; carbonic anhydrase [EC:4.2.1.1]	sly00910 Nitrogen metabolism - Solanum lycopersicum (tomato);
A0A077DCL2	15	K	Elongation factor 1-delta-like isoform 2	182.37	_(ac)AVAFHNLNSDSGLK(cr)K_	1.1827	2	1	cytosol	translational elongation; cellular protein metabolic process; biosynthetic process; primary metabolic process; cellular metabolic process; organic substance biosynthetic process; cellular biosynthetic process; organic substance metabolic process; metabolic process; cellular macromolecule biosynthetic process; cellular macromolecule metabolic process; gene expression; macromolecule metabolic proce…	cell part; intracellular; cytoplasm; macromolecular complex; intracellular part; protein complex; cell; cytoplasmic part; eukaryotic translation elongation factor 1 complex;	organic cyclic compound binding; heterocyclic compound binding; RNA binding; translation factor activity, nucleic acid binding; translation elongation factor activity; binding; nucleic acid binding;	K03232			IPR014717; IPR014038; IPR010987;	Translation elongation factor EF1B/ribosomal protein S6; Translation elongation factor EF1B, beta/delta subunit, guanine nucleotide exchange domain; Glutathione S-transferase, C-terminal-like;
A0A077DCL2	34	K	Elongation factor 1-delta-like isoform 2	105.38	_SYISGYQASK(cr)DDITVYSYLAK_	0.30045	3	1	cytosol	translational elongation; cellular protein metabolic process; biosynthetic process; primary metabolic process; cellular metabolic process; organic substance biosynthetic process; cellular biosynthetic process; organic substance metabolic process; metabolic process; cellular macromolecule biosynthetic process; cellular macromolecule metabolic process; gene expression; macromolecule metabolic proce…	cell part; intracellular; cytoplasm; macromolecular complex; intracellular part; protein complex; cell; cytoplasmic part; eukaryotic translation elongation factor 1 complex;	organic cyclic compound binding; heterocyclic compound binding; RNA binding; translation factor activity, nucleic acid binding; translation elongation factor activity; binding; nucleic acid binding;	K03232			IPR014717; IPR014038; IPR010987;	Translation elongation factor EF1B/ribosomal protein S6; Translation elongation factor EF1B, beta/delta subunit, guanine nucleotide exchange domain; Glutathione S-transferase, C-terminal-like;
A0A077DCL2	45	K	Elongation factor 1-delta-like isoform 2	197	_DDITVYSYLAK(cr)APSAEYVNASR_	-1.9497	3	1	cytosol	translational elongation; cellular protein metabolic process; biosynthetic process; primary metabolic process; cellular metabolic process; organic substance biosynthetic process; cellular biosynthetic process; organic substance metabolic process; metabolic process; cellular macromolecule biosynthetic process; cellular macromolecule metabolic process; gene expression; macromolecule metabolic proce…	cell part; intracellular; cytoplasm; macromolecular complex; intracellular part; protein complex; cell; cytoplasmic part; eukaryotic translation elongation factor 1 complex;	organic cyclic compound binding; heterocyclic compound binding; RNA binding; translation factor activity, nucleic acid binding; translation elongation factor activity; binding; nucleic acid binding;	K03232			IPR014717; IPR014038; IPR010987;	Translation elongation factor EF1B/ribosomal protein S6; Translation elongation factor EF1B, beta/delta subunit, guanine nucleotide exchange domain; Glutathione S-transferase, C-terminal-like;
A0A077DCL2	59	K	Elongation factor 1-delta-like isoform 2	101.48	_WYK(cr)HIDALLR_	1.4693	2	1	cytosol	translational elongation; cellular protein metabolic process; biosynthetic process; primary metabolic process; cellular metabolic process; organic substance biosynthetic process; cellular biosynthetic process; organic substance metabolic process; metabolic process; cellular macromolecule biosynthetic process; cellular macromolecule metabolic process; gene expression; macromolecule metabolic proce…	cell part; intracellular; cytoplasm; macromolecular complex; intracellular part; protein complex; cell; cytoplasmic part; eukaryotic translation elongation factor 1 complex;	organic cyclic compound binding; heterocyclic compound binding; RNA binding; translation factor activity, nucleic acid binding; translation elongation factor activity; binding; nucleic acid binding;	K03232			IPR014717; IPR014038; IPR010987;	Translation elongation factor EF1B/ribosomal protein S6; Translation elongation factor EF1B, beta/delta subunit, guanine nucleotide exchange domain; Glutathione S-transferase, C-terminal-like;
A0A077DCL2	144	K	Elongation factor 1-delta-like isoform 2	52.09	_ESGK(cr)SSVLLDVKPWDDETDMK_	-0.086668	3	0.999911	cytosol	translational elongation; cellular protein metabolic process; biosynthetic process; primary metabolic process; cellular metabolic process; organic substance biosynthetic process; cellular biosynthetic process; organic substance metabolic process; metabolic process; cellular macromolecule biosynthetic process; cellular macromolecule metabolic process; gene expression; macromolecule metabolic proce…	cell part; intracellular; cytoplasm; macromolecular complex; intracellular part; protein complex; cell; cytoplasmic part; eukaryotic translation elongation factor 1 complex;	organic cyclic compound binding; heterocyclic compound binding; RNA binding; translation factor activity, nucleic acid binding; translation elongation factor activity; binding; nucleic acid binding;	K03232			IPR014717; IPR014038; IPR010987;	Translation elongation factor EF1B/ribosomal protein S6; Translation elongation factor EF1B, beta/delta subunit, guanine nucleotide exchange domain; Glutathione S-transferase, C-terminal-like;
A0A077DCL2	161	K	Elongation factor 1-delta-like isoform 2	143.67	_SSVLLDVKPWDDETDMK(cr)K_	0.37301	2	1	cytosol	translational elongation; cellular protein metabolic process; biosynthetic process; primary metabolic process; cellular metabolic process; organic substance biosynthetic process; cellular biosynthetic process; organic substance metabolic process; metabolic process; cellular macromolecule biosynthetic process; cellular macromolecule metabolic process; gene expression; macromolecule metabolic proce…	cell part; intracellular; cytoplasm; macromolecular complex; intracellular part; protein complex; cell; cytoplasmic part; eukaryotic translation elongation factor 1 complex;	organic cyclic compound binding; heterocyclic compound binding; RNA binding; translation factor activity, nucleic acid binding; translation elongation factor activity; binding; nucleic acid binding;	K03232			IPR014717; IPR014038; IPR010987;	Translation elongation factor EF1B/ribosomal protein S6; Translation elongation factor EF1B, beta/delta subunit, guanine nucleotide exchange domain; Glutathione S-transferase, C-terminal-like;
A0A077DCL2	181	K	Elongation factor 1-delta-like isoform 2	42.941	_SVQMEGLTYGASK(cr)LVPVGYGIK_	-1.8814	3	1	cytosol	translational elongation; cellular protein metabolic process; biosynthetic process; primary metabolic process; cellular metabolic process; organic substance biosynthetic process; cellular biosynthetic process; organic substance metabolic process; metabolic process; cellular macromolecule biosynthetic process; cellular macromolecule metabolic process; gene expression; macromolecule metabolic proce…	cell part; intracellular; cytoplasm; macromolecular complex; intracellular part; protein complex; cell; cytoplasmic part; eukaryotic translation elongation factor 1 complex;	organic cyclic compound binding; heterocyclic compound binding; RNA binding; translation factor activity, nucleic acid binding; translation elongation factor activity; binding; nucleic acid binding;	K03232			IPR014717; IPR014038; IPR010987;	Translation elongation factor EF1B/ribosomal protein S6; Translation elongation factor EF1B, beta/delta subunit, guanine nucleotide exchange domain; Glutathione S-transferase, C-terminal-like;
A0A077DCL8	104	K	Phosphoenolpyruvate carboxykinase	61.679	_VVK(cr)GDPAR_	0.091619	2	1	cytosol	carbohydrate biosynthetic process; hexose biosynthetic process; single-organism biosynthetic process; single-organism process; biosynthetic process; monosaccharide biosynthetic process; primary metabolic process; carbohydrate metabolic process; organic substance biosynthetic process; organic substance metabolic process; glucose metabolic process; single-organism carbohydrate metabolic process; me…		ATP binding; nucleoside phosphate binding; phosphoenolpyruvate carboxykinase activity; nucleoside binding; ion binding; lyase activity; nucleotide binding; phosphoenolpyruvate carboxykinase (ATP) activity; organic cyclic compound binding; heterocyclic compound binding; ribonucleoside binding; carbohydrate derivative binding; catalytic activity; ribonucleotide binding; carbon-carbon lyase activity…	K01610	E4.1.1.49; phosphoenolpyruvate carboxykinase (ATP) [EC:4.1.1.49]	sly00620 Pyruvate metabolism - Solanum lycopersicum (tomato); sly01110 Biosynthesis of secondary metabolites - Solanum lycopersicum (tomato); sly01200 Carbon metabolism - Solanum lycopersicum (tomato); sly00710 Carbon fixation in photosynthetic organisms - Solanum lycopersicum (tomato); sly00010 Glycolysis / Gluconeogenesis - Solanum lycopersicum (tomato); sly01100 Metabolic pathways - Solanum ly…	IPR008210; IPR013035;	Phosphoenolpyruvate carboxykinase, N-terminal; Phosphoenolpyruvate carboxykinase, C-terminal;
A0A077DCL8	160	K	Phosphoenolpyruvate carboxykinase	73.672	_YEK(cr)GSFITSSGALATLSGAK_	1.8159	2	1	cytosol	carbohydrate biosynthetic process; hexose biosynthetic process; single-organism biosynthetic process; single-organism process; biosynthetic process; monosaccharide biosynthetic process; primary metabolic process; carbohydrate metabolic process; organic substance biosynthetic process; organic substance metabolic process; glucose metabolic process; single-organism carbohydrate metabolic process; me…		ATP binding; nucleoside phosphate binding; phosphoenolpyruvate carboxykinase activity; nucleoside binding; ion binding; lyase activity; nucleotide binding; phosphoenolpyruvate carboxykinase (ATP) activity; organic cyclic compound binding; heterocyclic compound binding; ribonucleoside binding; carbohydrate derivative binding; catalytic activity; ribonucleotide binding; carbon-carbon lyase activity…	K01610	E4.1.1.49; phosphoenolpyruvate carboxykinase (ATP) [EC:4.1.1.49]	sly00620 Pyruvate metabolism - Solanum lycopersicum (tomato); sly01110 Biosynthesis of secondary metabolites - Solanum lycopersicum (tomato); sly01200 Carbon metabolism - Solanum lycopersicum (tomato); sly00710 Carbon fixation in photosynthetic organisms - Solanum lycopersicum (tomato); sly00010 Glycolysis / Gluconeogenesis - Solanum lycopersicum (tomato); sly01100 Metabolic pathways - Solanum ly…	IPR008210; IPR013035;	Phosphoenolpyruvate carboxykinase, N-terminal; Phosphoenolpyruvate carboxykinase, C-terminal;
A0A097BTV9	17	K	Vacuolar H+-ATPase A1 subunit isoform	223.82	_PSLFGGPMTTFEDSEK(cr)ESEYGYVR_	-1.0686	3	1	cytosol	nucleoside metabolic process; purine nucleoside metabolic process; ion transmembrane transport; cellular aromatic compound metabolic process; purine ribonucleoside monophosphate metabolic process; ribonucleotide metabolic process; nucleotide metabolic process; energy coupled proton transmembrane transport, against electrochemical gradient; single-organism process; cellular metabolic process; phos…	macromolecular complex; membrane; proton-transporting two-sector ATPase complex, catalytic domain; proton-transporting V-type ATPase complex; protein complex; membrane part; proton-transporting two-sector ATPase complex; proton-transporting V-type ATPase, V1 domain;	ATPase activity, coupled to transmembrane movement of ions; nucleoside phosphate binding; primary active transmembrane transporter activity; substrate-specific transporter activity; ATPase activity, coupled to transmembrane movement of ions, rotational mechanism; hydrolase activity, acting on acid anhydrides; monovalent inorganic cation transmembrane transporter activity; hydrolase activity; hydr…	K02145	ATPeV1A; V-type H+-transporting ATPase subunit A [EC:3.6.3.14]	sly00190 Oxidative phosphorylation - Solanum lycopersicum (tomato); sly04145 Phagosome - Solanum lycopersicum (tomato); sly01100 Metabolic pathways - Solanum lycopersicum (tomato);	IPR031686; IPR000793; IPR004100; IPR000194; IPR027417; IPR024034;	ATPsynthase alpha/beta subunit, N-terminal extension; ATPase, F1/V1/A1 complex, alpha/beta subunit, C-terminal; ATPase, F1 complex alpha/beta subunit, N-terminal domain; ATPase, F1/V1/A1 complex, alpha/beta subunit, nucleotide-binding domain; P-loop containing nucleoside triphosphate hydrolase; ATPase, F1 complex beta subunit/V1 complex, C-terminal;
A0A097BTV9	132	K	Vacuolar H+-ATPase A1 subunit isoform	101.05	_GVSVPALDK(cr)DILWEFQPK_	-0.037838	2	1	cytosol	nucleoside metabolic process; purine nucleoside metabolic process; ion transmembrane transport; cellular aromatic compound metabolic process; purine ribonucleoside monophosphate metabolic process; ribonucleotide metabolic process; nucleotide metabolic process; energy coupled proton transmembrane transport, against electrochemical gradient; single-organism process; cellular metabolic process; phos…	macromolecular complex; membrane; proton-transporting two-sector ATPase complex, catalytic domain; proton-transporting V-type ATPase complex; protein complex; membrane part; proton-transporting two-sector ATPase complex; proton-transporting V-type ATPase, V1 domain;	ATPase activity, coupled to transmembrane movement of ions; nucleoside phosphate binding; primary active transmembrane transporter activity; substrate-specific transporter activity; ATPase activity, coupled to transmembrane movement of ions, rotational mechanism; hydrolase activity, acting on acid anhydrides; monovalent inorganic cation transmembrane transporter activity; hydrolase activity; hydr…	K02145	ATPeV1A; V-type H+-transporting ATPase subunit A [EC:3.6.3.14]	sly00190 Oxidative phosphorylation - Solanum lycopersicum (tomato); sly04145 Phagosome - Solanum lycopersicum (tomato); sly01100 Metabolic pathways - Solanum lycopersicum (tomato);	IPR031686; IPR000793; IPR004100; IPR000194; IPR027417; IPR024034;	ATPsynthase alpha/beta subunit, N-terminal extension; ATPase, F1/V1/A1 complex, alpha/beta subunit, C-terminal; ATPase, F1 complex alpha/beta subunit, N-terminal domain; ATPase, F1/V1/A1 complex, alpha/beta subunit, nucleotide-binding domain; P-loop containing nucleoside triphosphate hydrolase; ATPase, F1 complex beta subunit/V1 complex, C-terminal;
A0A097BTV9	141	K	Vacuolar H+-ATPase A1 subunit isoform	74.732	_GVSVPALDKDILWEFQPK(cr)K_	-1.3253	3	0.999995	cytosol	nucleoside metabolic process; purine nucleoside metabolic process; ion transmembrane transport; cellular aromatic compound metabolic process; purine ribonucleoside monophosphate metabolic process; ribonucleotide metabolic process; nucleotide metabolic process; energy coupled proton transmembrane transport, against electrochemical gradient; single-organism process; cellular metabolic process; phos…	macromolecular complex; membrane; proton-transporting two-sector ATPase complex, catalytic domain; proton-transporting V-type ATPase complex; protein complex; membrane part; proton-transporting two-sector ATPase complex; proton-transporting V-type ATPase, V1 domain;	ATPase activity, coupled to transmembrane movement of ions; nucleoside phosphate binding; primary active transmembrane transporter activity; substrate-specific transporter activity; ATPase activity, coupled to transmembrane movement of ions, rotational mechanism; hydrolase activity, acting on acid anhydrides; monovalent inorganic cation transmembrane transporter activity; hydrolase activity; hydr…	K02145	ATPeV1A; V-type H+-transporting ATPase subunit A [EC:3.6.3.14]	sly00190 Oxidative phosphorylation - Solanum lycopersicum (tomato); sly04145 Phagosome - Solanum lycopersicum (tomato); sly01100 Metabolic pathways - Solanum lycopersicum (tomato);	IPR031686; IPR000793; IPR004100; IPR000194; IPR027417; IPR024034;	ATPsynthase alpha/beta subunit, N-terminal extension; ATPase, F1/V1/A1 complex, alpha/beta subunit, C-terminal; ATPase, F1 complex alpha/beta subunit, N-terminal domain; ATPase, F1/V1/A1 complex, alpha/beta subunit, nucleotide-binding domain; P-loop containing nucleoside triphosphate hydrolase; ATPase, F1 complex beta subunit/V1 complex, C-terminal;
A0A097BTV9	222	K	Vacuolar H+-ATPase A1 subunit isoform	141.13	_PVASK(cr)LAADTPLLTGQR_	0.74853	2	1	cytosol	nucleoside metabolic process; purine nucleoside metabolic process; ion transmembrane transport; cellular aromatic compound metabolic process; purine ribonucleoside monophosphate metabolic process; ribonucleotide metabolic process; nucleotide metabolic process; energy coupled proton transmembrane transport, against electrochemical gradient; single-organism process; cellular metabolic process; phos…	macromolecular complex; membrane; proton-transporting two-sector ATPase complex, catalytic domain; proton-transporting V-type ATPase complex; protein complex; membrane part; proton-transporting two-sector ATPase complex; proton-transporting V-type ATPase, V1 domain;	ATPase activity, coupled to transmembrane movement of ions; nucleoside phosphate binding; primary active transmembrane transporter activity; substrate-specific transporter activity; ATPase activity, coupled to transmembrane movement of ions, rotational mechanism; hydrolase activity, acting on acid anhydrides; monovalent inorganic cation transmembrane transporter activity; hydrolase activity; hydr…	K02145	ATPeV1A; V-type H+-transporting ATPase subunit A [EC:3.6.3.14]	sly00190 Oxidative phosphorylation - Solanum lycopersicum (tomato); sly04145 Phagosome - Solanum lycopersicum (tomato); sly01100 Metabolic pathways - Solanum lycopersicum (tomato);	IPR031686; IPR000793; IPR004100; IPR000194; IPR027417; IPR024034;	ATPsynthase alpha/beta subunit, N-terminal extension; ATPase, F1/V1/A1 complex, alpha/beta subunit, C-terminal; ATPase, F1 complex alpha/beta subunit, N-terminal domain; ATPase, F1/V1/A1 complex, alpha/beta subunit, nucleotide-binding domain; P-loop containing nucleoside triphosphate hydrolase; ATPase, F1 complex beta subunit/V1 complex, C-terminal;
A0A097BTV9	310	K	Vacuolar H+-ATPase A1 subunit isoform	62.714	_EESVMK(cr)R_	-1.2308	2	1	cytosol	nucleoside metabolic process; purine nucleoside metabolic process; ion transmembrane transport; cellular aromatic compound metabolic process; purine ribonucleoside monophosphate metabolic process; ribonucleotide metabolic process; nucleotide metabolic process; energy coupled proton transmembrane transport, against electrochemical gradient; single-organism process; cellular metabolic process; phos…	macromolecular complex; membrane; proton-transporting two-sector ATPase complex, catalytic domain; proton-transporting V-type ATPase complex; protein complex; membrane part; proton-transporting two-sector ATPase complex; proton-transporting V-type ATPase, V1 domain;	ATPase activity, coupled to transmembrane movement of ions; nucleoside phosphate binding; primary active transmembrane transporter activity; substrate-specific transporter activity; ATPase activity, coupled to transmembrane movement of ions, rotational mechanism; hydrolase activity, acting on acid anhydrides; monovalent inorganic cation transmembrane transporter activity; hydrolase activity; hydr…	K02145	ATPeV1A; V-type H+-transporting ATPase subunit A [EC:3.6.3.14]	sly00190 Oxidative phosphorylation - Solanum lycopersicum (tomato); sly04145 Phagosome - Solanum lycopersicum (tomato); sly01100 Metabolic pathways - Solanum lycopersicum (tomato);	IPR031686; IPR000793; IPR004100; IPR000194; IPR027417; IPR024034;	ATPsynthase alpha/beta subunit, N-terminal extension; ATPase, F1/V1/A1 complex, alpha/beta subunit, C-terminal; ATPase, F1 complex alpha/beta subunit, N-terminal domain; ATPase, F1/V1/A1 complex, alpha/beta subunit, nucleotide-binding domain; P-loop containing nucleoside triphosphate hydrolase; ATPase, F1 complex beta subunit/V1 complex, C-terminal;
A0A097BTV9	396	K	Vacuolar H+-ATPase A1 subunit isoform	59.645	_VK(cr)CLGGPER_	-1.2197	2	1	cytosol	nucleoside metabolic process; purine nucleoside metabolic process; ion transmembrane transport; cellular aromatic compound metabolic process; purine ribonucleoside monophosphate metabolic process; ribonucleotide metabolic process; nucleotide metabolic process; energy coupled proton transmembrane transport, against electrochemical gradient; single-organism process; cellular metabolic process; phos…	macromolecular complex; membrane; proton-transporting two-sector ATPase complex, catalytic domain; proton-transporting V-type ATPase complex; protein complex; membrane part; proton-transporting two-sector ATPase complex; proton-transporting V-type ATPase, V1 domain;	ATPase activity, coupled to transmembrane movement of ions; nucleoside phosphate binding; primary active transmembrane transporter activity; substrate-specific transporter activity; ATPase activity, coupled to transmembrane movement of ions, rotational mechanism; hydrolase activity, acting on acid anhydrides; monovalent inorganic cation transmembrane transporter activity; hydrolase activity; hydr…	K02145	ATPeV1A; V-type H+-transporting ATPase subunit A [EC:3.6.3.14]	sly00190 Oxidative phosphorylation - Solanum lycopersicum (tomato); sly04145 Phagosome - Solanum lycopersicum (tomato); sly01100 Metabolic pathways - Solanum lycopersicum (tomato);	IPR031686; IPR000793; IPR004100; IPR000194; IPR027417; IPR024034;	ATPsynthase alpha/beta subunit, N-terminal extension; ATPase, F1/V1/A1 complex, alpha/beta subunit, C-terminal; ATPase, F1 complex alpha/beta subunit, N-terminal domain; ATPase, F1/V1/A1 complex, alpha/beta subunit, nucleotide-binding domain; P-loop containing nucleoside triphosphate hydrolase; ATPase, F1 complex beta subunit/V1 complex, C-terminal;
A0A097BTV9	501	K	Vacuolar H+-ATPase A1 subunit isoform	200.99	_EDDLNEIVQLVGK(cr)DALAETDK_	0.45054	2	1	cytosol	nucleoside metabolic process; purine nucleoside metabolic process; ion transmembrane transport; cellular aromatic compound metabolic process; purine ribonucleoside monophosphate metabolic process; ribonucleotide metabolic process; nucleotide metabolic process; energy coupled proton transmembrane transport, against electrochemical gradient; single-organism process; cellular metabolic process; phos…	macromolecular complex; membrane; proton-transporting two-sector ATPase complex, catalytic domain; proton-transporting V-type ATPase complex; protein complex; membrane part; proton-transporting two-sector ATPase complex; proton-transporting V-type ATPase, V1 domain;	ATPase activity, coupled to transmembrane movement of ions; nucleoside phosphate binding; primary active transmembrane transporter activity; substrate-specific transporter activity; ATPase activity, coupled to transmembrane movement of ions, rotational mechanism; hydrolase activity, acting on acid anhydrides; monovalent inorganic cation transmembrane transporter activity; hydrolase activity; hydr…	K02145	ATPeV1A; V-type H+-transporting ATPase subunit A [EC:3.6.3.14]	sly00190 Oxidative phosphorylation - Solanum lycopersicum (tomato); sly04145 Phagosome - Solanum lycopersicum (tomato); sly01100 Metabolic pathways - Solanum lycopersicum (tomato);	IPR031686; IPR000793; IPR004100; IPR000194; IPR027417; IPR024034;	ATPsynthase alpha/beta subunit, N-terminal extension; ATPase, F1/V1/A1 complex, alpha/beta subunit, C-terminal; ATPase, F1 complex alpha/beta subunit, N-terminal domain; ATPase, F1/V1/A1 complex, alpha/beta subunit, nucleotide-binding domain; P-loop containing nucleoside triphosphate hydrolase; ATPase, F1 complex beta subunit/V1 complex, C-terminal;
A0A097BTV9	509	K	Vacuolar H+-ATPase A1 subunit isoform	112.96	_DALAETDK(cr)ITLETAK_	1.8759	2	1	cytosol	nucleoside metabolic process; purine nucleoside metabolic process; ion transmembrane transport; cellular aromatic compound metabolic process; purine ribonucleoside monophosphate metabolic process; ribonucleotide metabolic process; nucleotide metabolic process; energy coupled proton transmembrane transport, against electrochemical gradient; single-organism process; cellular metabolic process; phos…	macromolecular complex; membrane; proton-transporting two-sector ATPase complex, catalytic domain; proton-transporting V-type ATPase complex; protein complex; membrane part; proton-transporting two-sector ATPase complex; proton-transporting V-type ATPase, V1 domain;	ATPase activity, coupled to transmembrane movement of ions; nucleoside phosphate binding; primary active transmembrane transporter activity; substrate-specific transporter activity; ATPase activity, coupled to transmembrane movement of ions, rotational mechanism; hydrolase activity, acting on acid anhydrides; monovalent inorganic cation transmembrane transporter activity; hydrolase activity; hydr…	K02145	ATPeV1A; V-type H+-transporting ATPase subunit A [EC:3.6.3.14]	sly00190 Oxidative phosphorylation - Solanum lycopersicum (tomato); sly04145 Phagosome - Solanum lycopersicum (tomato); sly01100 Metabolic pathways - Solanum lycopersicum (tomato);	IPR031686; IPR000793; IPR004100; IPR000194; IPR027417; IPR024034;	ATPsynthase alpha/beta subunit, N-terminal extension; ATPase, F1/V1/A1 complex, alpha/beta subunit, C-terminal; ATPase, F1 complex alpha/beta subunit, N-terminal domain; ATPase, F1/V1/A1 complex, alpha/beta subunit, nucleotide-binding domain; P-loop containing nucleoside triphosphate hydrolase; ATPase, F1 complex beta subunit/V1 complex, C-terminal;
A0A097BTV9	516	K	Vacuolar H+-ATPase A1 subunit isoform	144.68	_ITLETAK(cr)LLR_	-0.77425	2	1	cytosol	nucleoside metabolic process; purine nucleoside metabolic process; ion transmembrane transport; cellular aromatic compound metabolic process; purine ribonucleoside monophosphate metabolic process; ribonucleotide metabolic process; nucleotide metabolic process; energy coupled proton transmembrane transport, against electrochemical gradient; single-organism process; cellular metabolic process; phos…	macromolecular complex; membrane; proton-transporting two-sector ATPase complex, catalytic domain; proton-transporting V-type ATPase complex; protein complex; membrane part; proton-transporting two-sector ATPase complex; proton-transporting V-type ATPase, V1 domain;	ATPase activity, coupled to transmembrane movement of ions; nucleoside phosphate binding; primary active transmembrane transporter activity; substrate-specific transporter activity; ATPase activity, coupled to transmembrane movement of ions, rotational mechanism; hydrolase activity, acting on acid anhydrides; monovalent inorganic cation transmembrane transporter activity; hydrolase activity; hydr…	K02145	ATPeV1A; V-type H+-transporting ATPase subunit A [EC:3.6.3.14]	sly00190 Oxidative phosphorylation - Solanum lycopersicum (tomato); sly04145 Phagosome - Solanum lycopersicum (tomato); sly01100 Metabolic pathways - Solanum lycopersicum (tomato);	IPR031686; IPR000793; IPR004100; IPR000194; IPR027417; IPR024034;	ATPsynthase alpha/beta subunit, N-terminal extension; ATPase, F1/V1/A1 complex, alpha/beta subunit, C-terminal; ATPase, F1 complex alpha/beta subunit, N-terminal domain; ATPase, F1/V1/A1 complex, alpha/beta subunit, nucleotide-binding domain; P-loop containing nucleoside triphosphate hydrolase; ATPase, F1 complex beta subunit/V1 complex, C-terminal;
A0A097BTV9	568	K	Vacuolar H+-ATPase A1 subunit isoform	42.947	_GAGMDGQK(cr)ITYTLIK_	-1.2861	2	1	cytosol	nucleoside metabolic process; purine nucleoside metabolic process; ion transmembrane transport; cellular aromatic compound metabolic process; purine ribonucleoside monophosphate metabolic process; ribonucleotide metabolic process; nucleotide metabolic process; energy coupled proton transmembrane transport, against electrochemical gradient; single-organism process; cellular metabolic process; phos…	macromolecular complex; membrane; proton-transporting two-sector ATPase complex, catalytic domain; proton-transporting V-type ATPase complex; protein complex; membrane part; proton-transporting two-sector ATPase complex; proton-transporting V-type ATPase, V1 domain;	ATPase activity, coupled to transmembrane movement of ions; nucleoside phosphate binding; primary active transmembrane transporter activity; substrate-specific transporter activity; ATPase activity, coupled to transmembrane movement of ions, rotational mechanism; hydrolase activity, acting on acid anhydrides; monovalent inorganic cation transmembrane transporter activity; hydrolase activity; hydr…	K02145	ATPeV1A; V-type H+-transporting ATPase subunit A [EC:3.6.3.14]	sly00190 Oxidative phosphorylation - Solanum lycopersicum (tomato); sly04145 Phagosome - Solanum lycopersicum (tomato); sly01100 Metabolic pathways - Solanum lycopersicum (tomato);	IPR031686; IPR000793; IPR004100; IPR000194; IPR027417; IPR024034;	ATPsynthase alpha/beta subunit, N-terminal extension; ATPase, F1/V1/A1 complex, alpha/beta subunit, C-terminal; ATPase, F1 complex alpha/beta subunit, N-terminal domain; ATPase, F1/V1/A1 complex, alpha/beta subunit, nucleotide-binding domain; P-loop containing nucleoside triphosphate hydrolase; ATPase, F1 complex beta subunit/V1 complex, C-terminal;
A0A097BTV9	589	K	Vacuolar H+-ATPase A1 subunit isoform	91.378	_LVSQK(cr)FEDPAEGEDVLVGK_	0.50297	3	1	cytosol	nucleoside metabolic process; purine nucleoside metabolic process; ion transmembrane transport; cellular aromatic compound metabolic process; purine ribonucleoside monophosphate metabolic process; ribonucleotide metabolic process; nucleotide metabolic process; energy coupled proton transmembrane transport, against electrochemical gradient; single-organism process; cellular metabolic process; phos…	macromolecular complex; membrane; proton-transporting two-sector ATPase complex, catalytic domain; proton-transporting V-type ATPase complex; protein complex; membrane part; proton-transporting two-sector ATPase complex; proton-transporting V-type ATPase, V1 domain;	ATPase activity, coupled to transmembrane movement of ions; nucleoside phosphate binding; primary active transmembrane transporter activity; substrate-specific transporter activity; ATPase activity, coupled to transmembrane movement of ions, rotational mechanism; hydrolase activity, acting on acid anhydrides; monovalent inorganic cation transmembrane transporter activity; hydrolase activity; hydr…	K02145	ATPeV1A; V-type H+-transporting ATPase subunit A [EC:3.6.3.14]	sly00190 Oxidative phosphorylation - Solanum lycopersicum (tomato); sly04145 Phagosome - Solanum lycopersicum (tomato); sly01100 Metabolic pathways - Solanum lycopersicum (tomato);	IPR031686; IPR000793; IPR004100; IPR000194; IPR027417; IPR024034;	ATPsynthase alpha/beta subunit, N-terminal extension; ATPase, F1/V1/A1 complex, alpha/beta subunit, C-terminal; ATPase, F1 complex alpha/beta subunit, N-terminal domain; ATPase, F1/V1/A1 complex, alpha/beta subunit, nucleotide-binding domain; P-loop containing nucleoside triphosphate hydrolase; ATPase, F1 complex beta subunit/V1 complex, C-terminal;
A0A097BTV9	603	K	Vacuolar H+-ATPase A1 subunit isoform	119.45	_FEDPAEGEDVLVGK(cr)FK_	-1.5781	3	1	cytosol	nucleoside metabolic process; purine nucleoside metabolic process; ion transmembrane transport; cellular aromatic compound metabolic process; purine ribonucleoside monophosphate metabolic process; ribonucleotide metabolic process; nucleotide metabolic process; energy coupled proton transmembrane transport, against electrochemical gradient; single-organism process; cellular metabolic process; phos…	macromolecular complex; membrane; proton-transporting two-sector ATPase complex, catalytic domain; proton-transporting V-type ATPase complex; protein complex; membrane part; proton-transporting two-sector ATPase complex; proton-transporting V-type ATPase, V1 domain;	ATPase activity, coupled to transmembrane movement of ions; nucleoside phosphate binding; primary active transmembrane transporter activity; substrate-specific transporter activity; ATPase activity, coupled to transmembrane movement of ions, rotational mechanism; hydrolase activity, acting on acid anhydrides; monovalent inorganic cation transmembrane transporter activity; hydrolase activity; hydr…	K02145	ATPeV1A; V-type H+-transporting ATPase subunit A [EC:3.6.3.14]	sly00190 Oxidative phosphorylation - Solanum lycopersicum (tomato); sly04145 Phagosome - Solanum lycopersicum (tomato); sly01100 Metabolic pathways - Solanum lycopersicum (tomato);	IPR031686; IPR000793; IPR004100; IPR000194; IPR027417; IPR024034;	ATPsynthase alpha/beta subunit, N-terminal extension; ATPase, F1/V1/A1 complex, alpha/beta subunit, C-terminal; ATPase, F1 complex alpha/beta subunit, N-terminal domain; ATPase, F1/V1/A1 complex, alpha/beta subunit, nucleotide-binding domain; P-loop containing nucleoside triphosphate hydrolase; ATPase, F1 complex beta subunit/V1 complex, C-terminal;
A0A097BTX2	66	K	7,8-dihydroneopterin aldolase	65.241	_IVK(cr)EIVEGPPR_	1.817	2	1	cytosol	cellular aromatic compound metabolic process; small molecule metabolic process; single-organism cellular process; single-organism process; nitrogen compound metabolic process; organic cyclic compound metabolic process; coenzyme metabolic process; cellular amide metabolic process; alpha-amino acid metabolic process; primary metabolic process; cellular metabolic process; pteridine-containing compou…		lyase activity; dihydroneopterin aldolase activity; aldehyde-lyase activity; catalytic activity; carbon-carbon lyase activity;	K01633	folB; dihydroneopterin aldolase / 7,8-dihydroneopterin epimerase [EC:4.1.2.25 5.1.99.8]	sly00790 Folate biosynthesis - Solanum lycopersicum (tomato); sly01100 Metabolic pathways - Solanum lycopersicum (tomato);	IPR006157;	Dihydroneopterin aldolase/epimerase domain;
A0A097BTX5	126	K	Succinyl-CoA ligase subunit beta	51.612	_QTGAQGK(cr)VVSK_	0.25311	2	1	mitochondria	metabolic process;		ATP binding; nucleoside phosphate binding; nucleoside binding; ion binding; nucleotide binding; organic cyclic compound binding; heterocyclic compound binding; ribonucleoside binding; carbohydrate derivative binding; catalytic activity; ribonucleotide binding; binding; purine ribonucleoside binding; metal ion binding; cation binding; anion binding; purine ribonucleotide binding; adenyl ribonucleo…	K01900	LSC2; succinyl-CoA synthetase beta subunit [EC:6.2.1.4 6.2.1.5]	sly00640 Propanoate metabolism - Solanum lycopersicum (tomato); sly01110 Biosynthesis of secondary metabolites - Solanum lycopersicum (tomato); sly01200 Carbon metabolism - Solanum lycopersicum (tomato); sly01100 Metabolic pathways - Solanum lycopersicum (tomato); sly00020 Citrate cycle (TCA cycle) - Solanum lycopersicum (tomato);	IPR005811; IPR011761; IPR013816; IPR013650; IPR013815; IPR016102;	ATP-citrate lyase/succinyl-CoA ligase; ATP-grasp fold; ATP-grasp fold, subdomain 2; ATP-grasp fold, succinyl-CoA synthetase-type; ATP-grasp fold, subdomain 1; Succinyl-CoA synthetase-like;
A0A097BTX5	188	K	Succinyl-CoA ligase subunit beta	120.63	_VPIDVFK(cr)GITDEDAAK_	-1.2061	3	1	mitochondria	metabolic process;		ATP binding; nucleoside phosphate binding; nucleoside binding; ion binding; nucleotide binding; organic cyclic compound binding; heterocyclic compound binding; ribonucleoside binding; carbohydrate derivative binding; catalytic activity; ribonucleotide binding; binding; purine ribonucleoside binding; metal ion binding; cation binding; anion binding; purine ribonucleotide binding; adenyl ribonucleo…	K01900	LSC2; succinyl-CoA synthetase beta subunit [EC:6.2.1.4 6.2.1.5]	sly00640 Propanoate metabolism - Solanum lycopersicum (tomato); sly01110 Biosynthesis of secondary metabolites - Solanum lycopersicum (tomato); sly01200 Carbon metabolism - Solanum lycopersicum (tomato); sly01100 Metabolic pathways - Solanum lycopersicum (tomato); sly00020 Citrate cycle (TCA cycle) - Solanum lycopersicum (tomato);	IPR005811; IPR011761; IPR013816; IPR013650; IPR013815; IPR016102;	ATP-citrate lyase/succinyl-CoA ligase; ATP-grasp fold; ATP-grasp fold, subdomain 2; ATP-grasp fold, succinyl-CoA synthetase-type; ATP-grasp fold, subdomain 1; Succinyl-CoA synthetase-like;
A0A097BTX5	197	K	Succinyl-CoA ligase subunit beta	58.246	_GITDEDAAK(cr)VVDGLAPK_	-1.6971	3	1	mitochondria	metabolic process;		ATP binding; nucleoside phosphate binding; nucleoside binding; ion binding; nucleotide binding; organic cyclic compound binding; heterocyclic compound binding; ribonucleoside binding; carbohydrate derivative binding; catalytic activity; ribonucleotide binding; binding; purine ribonucleoside binding; metal ion binding; cation binding; anion binding; purine ribonucleotide binding; adenyl ribonucleo…	K01900	LSC2; succinyl-CoA synthetase beta subunit [EC:6.2.1.4 6.2.1.5]	sly00640 Propanoate metabolism - Solanum lycopersicum (tomato); sly01110 Biosynthesis of secondary metabolites - Solanum lycopersicum (tomato); sly01200 Carbon metabolism - Solanum lycopersicum (tomato); sly01100 Metabolic pathways - Solanum lycopersicum (tomato); sly00020 Citrate cycle (TCA cycle) - Solanum lycopersicum (tomato);	IPR005811; IPR011761; IPR013816; IPR013650; IPR013815; IPR016102;	ATP-citrate lyase/succinyl-CoA ligase; ATP-grasp fold; ATP-grasp fold, subdomain 2; ATP-grasp fold, succinyl-CoA synthetase-type; ATP-grasp fold, subdomain 1; Succinyl-CoA synthetase-like;
A0A097BTX5	205	K	Succinyl-CoA ligase subunit beta	107.39	_VVDGLAPK(cr)VADR_	0.87798	2	1	mitochondria	metabolic process;		ATP binding; nucleoside phosphate binding; nucleoside binding; ion binding; nucleotide binding; organic cyclic compound binding; heterocyclic compound binding; ribonucleoside binding; carbohydrate derivative binding; catalytic activity; ribonucleotide binding; binding; purine ribonucleoside binding; metal ion binding; cation binding; anion binding; purine ribonucleotide binding; adenyl ribonucleo…	K01900	LSC2; succinyl-CoA synthetase beta subunit [EC:6.2.1.4 6.2.1.5]	sly00640 Propanoate metabolism - Solanum lycopersicum (tomato); sly01110 Biosynthesis of secondary metabolites - Solanum lycopersicum (tomato); sly01200 Carbon metabolism - Solanum lycopersicum (tomato); sly01100 Metabolic pathways - Solanum lycopersicum (tomato); sly00020 Citrate cycle (TCA cycle) - Solanum lycopersicum (tomato);	IPR005811; IPR011761; IPR013816; IPR013650; IPR013815; IPR016102;	ATP-citrate lyase/succinyl-CoA ligase; ATP-grasp fold; ATP-grasp fold, subdomain 2; ATP-grasp fold, succinyl-CoA synthetase-type; ATP-grasp fold, subdomain 1; Succinyl-CoA synthetase-like;
A0A097BTX5	250	K	Succinyl-CoA ligase subunit beta	194.77	_LVAADAK(cr)LNFDDNAAYR_	1.2646	2	1	mitochondria	metabolic process;		ATP binding; nucleoside phosphate binding; nucleoside binding; ion binding; nucleotide binding; organic cyclic compound binding; heterocyclic compound binding; ribonucleoside binding; carbohydrate derivative binding; catalytic activity; ribonucleotide binding; binding; purine ribonucleoside binding; metal ion binding; cation binding; anion binding; purine ribonucleotide binding; adenyl ribonucleo…	K01900	LSC2; succinyl-CoA synthetase beta subunit [EC:6.2.1.4 6.2.1.5]	sly00640 Propanoate metabolism - Solanum lycopersicum (tomato); sly01110 Biosynthesis of secondary metabolites - Solanum lycopersicum (tomato); sly01200 Carbon metabolism - Solanum lycopersicum (tomato); sly01100 Metabolic pathways - Solanum lycopersicum (tomato); sly00020 Citrate cycle (TCA cycle) - Solanum lycopersicum (tomato);	IPR005811; IPR011761; IPR013816; IPR013650; IPR013815; IPR016102;	ATP-citrate lyase/succinyl-CoA ligase; ATP-grasp fold; ATP-grasp fold, subdomain 2; ATP-grasp fold, succinyl-CoA synthetase-type; ATP-grasp fold, subdomain 1; Succinyl-CoA synthetase-like;
A0A097BTX5	262	K	Succinyl-CoA ligase subunit beta	99.136	_QK(cr)EIFSLR_	-2.299	2	1	mitochondria	metabolic process;		ATP binding; nucleoside phosphate binding; nucleoside binding; ion binding; nucleotide binding; organic cyclic compound binding; heterocyclic compound binding; ribonucleoside binding; carbohydrate derivative binding; catalytic activity; ribonucleotide binding; binding; purine ribonucleoside binding; metal ion binding; cation binding; anion binding; purine ribonucleotide binding; adenyl ribonucleo…	K01900	LSC2; succinyl-CoA synthetase beta subunit [EC:6.2.1.4 6.2.1.5]	sly00640 Propanoate metabolism - Solanum lycopersicum (tomato); sly01110 Biosynthesis of secondary metabolites - Solanum lycopersicum (tomato); sly01200 Carbon metabolism - Solanum lycopersicum (tomato); sly01100 Metabolic pathways - Solanum lycopersicum (tomato); sly00020 Citrate cycle (TCA cycle) - Solanum lycopersicum (tomato);	IPR005811; IPR011761; IPR013816; IPR013650; IPR013815; IPR016102;	ATP-citrate lyase/succinyl-CoA ligase; ATP-grasp fold; ATP-grasp fold, subdomain 2; ATP-grasp fold, succinyl-CoA synthetase-type; ATP-grasp fold, subdomain 1; Succinyl-CoA synthetase-like;
A0A097BTX5	345	K	Succinyl-CoA ligase subunit beta	70.056	_ILTADEK(cr)VK_	-1.4986	2	1	mitochondria	metabolic process;		ATP binding; nucleoside phosphate binding; nucleoside binding; ion binding; nucleotide binding; organic cyclic compound binding; heterocyclic compound binding; ribonucleoside binding; carbohydrate derivative binding; catalytic activity; ribonucleotide binding; binding; purine ribonucleoside binding; metal ion binding; cation binding; anion binding; purine ribonucleotide binding; adenyl ribonucleo…	K01900	LSC2; succinyl-CoA synthetase beta subunit [EC:6.2.1.4 6.2.1.5]	sly00640 Propanoate metabolism - Solanum lycopersicum (tomato); sly01110 Biosynthesis of secondary metabolites - Solanum lycopersicum (tomato); sly01200 Carbon metabolism - Solanum lycopersicum (tomato); sly01100 Metabolic pathways - Solanum lycopersicum (tomato); sly00020 Citrate cycle (TCA cycle) - Solanum lycopersicum (tomato);	IPR005811; IPR011761; IPR013816; IPR013650; IPR013815; IPR016102;	ATP-citrate lyase/succinyl-CoA ligase; ATP-grasp fold; ATP-grasp fold, subdomain 2; ATP-grasp fold, succinyl-CoA synthetase-type; ATP-grasp fold, subdomain 1; Succinyl-CoA synthetase-like;
A0A097BTX5	415	K	Succinyl-CoA ligase subunit beta	81.807	_ESGMTLITAEDLDDAAEK(cr)AVK_	-3.047	3	1	mitochondria	metabolic process;		ATP binding; nucleoside phosphate binding; nucleoside binding; ion binding; nucleotide binding; organic cyclic compound binding; heterocyclic compound binding; ribonucleoside binding; carbohydrate derivative binding; catalytic activity; ribonucleotide binding; binding; purine ribonucleoside binding; metal ion binding; cation binding; anion binding; purine ribonucleotide binding; adenyl ribonucleo…	K01900	LSC2; succinyl-CoA synthetase beta subunit [EC:6.2.1.4 6.2.1.5]	sly00640 Propanoate metabolism - Solanum lycopersicum (tomato); sly01110 Biosynthesis of secondary metabolites - Solanum lycopersicum (tomato); sly01200 Carbon metabolism - Solanum lycopersicum (tomato); sly01100 Metabolic pathways - Solanum lycopersicum (tomato); sly00020 Citrate cycle (TCA cycle) - Solanum lycopersicum (tomato);	IPR005811; IPR011761; IPR013816; IPR013650; IPR013815; IPR016102;	ATP-citrate lyase/succinyl-CoA ligase; ATP-grasp fold; ATP-grasp fold, subdomain 2; ATP-grasp fold, succinyl-CoA synthetase-type; ATP-grasp fold, subdomain 1; Succinyl-CoA synthetase-like;
A0A097BTX9	6	K	Mitochondrial carnitine/acylcarnitine carrier-like protein-like isoform 1	86.577	_(ac)GDVAK(cr)DLTAGTVGGAAQLIVGHPFDTIK_	1.8969	3	1	chloroplast				K15109			IPR023395;	Mitochondrial carrier domain;
A0A097BTX9	244	K	Mitochondrial carnitine/acylcarnitine carrier-like protein-like isoform 1	116.24	_SVIQVDDYK(cr)NPK_	1.6062	2	1	chloroplast				K15109			IPR023395;	Mitochondrial carrier domain;
A0A097BTX9	256	K	Mitochondrial carnitine/acylcarnitine carrier-like protein-like isoform 1	64.82	_FSGFFDAFK(cr)K_	2.8004	2	1	chloroplast				K15109			IPR023395;	Mitochondrial carrier domain;
A0A097BTZ6	19	K	Mago nashi-like protein	49.442	_YYVGHK(cr)GK_	1.0047	2	1	cytosol		organelle; intracellular membrane-bounded organelle; intracellular organelle; nucleus; cell part; intracellular; intracellular part; membrane-bounded organelle; cell;		K12877	MAGOH; protein mago nashi	sly03040 Spliceosome - Solanum lycopersicum (tomato); sly03015 mRNA surveillance pathway - Solanum lycopersicum (tomato); sly03013 RNA transport - Solanum lycopersicum (tomato);
A0A097BTZ6	63	K	Mago nashi-like protein	106.32	_EVFLTPAVLK(cr)ECR_	1.7438	2	1	cytosol		organelle; intracellular membrane-bounded organelle; intracellular organelle; nucleus; cell part; intracellular; intracellular part; membrane-bounded organelle; cell;		K12877	MAGOH; protein mago nashi	sly03040 Spliceosome - Solanum lycopersicum (tomato); sly03015 mRNA surveillance pathway - Solanum lycopersicum (tomato); sly03013 RNA transport - Solanum lycopersicum (tomato);
A0A097BU06	302	K	Mitochondrial succinyl-CoA ligase ADP-forming subunit alpha-2	78.228	_M(ox)GHAGAIVSGGK(cr)GTAQDK_	0.77166	3	1	chloroplast	metabolic process;		catalytic activity; cofactor binding; binding;	K01899	LSC1; succinyl-CoA synthetase alpha subunit [EC:6.2.1.4 6.2.1.5]	sly00640 Propanoate metabolism - Solanum lycopersicum (tomato); sly01110 Biosynthesis of secondary metabolites - Solanum lycopersicum (tomato); sly01200 Carbon metabolism - Solanum lycopersicum (tomato); sly01100 Metabolic pathways - Solanum lycopersicum (tomato); sly00020 Citrate cycle (TCA cycle) - Solanum lycopersicum (tomato);	IPR005811; IPR016040; IPR003781; IPR016102;	ATP-citrate lyase/succinyl-CoA ligase; NAD(P)-binding domain; CoA-binding; Succinyl-CoA synthetase-like;
A0A097BU06	308	K	Mitochondrial succinyl-CoA ligase ADP-forming subunit alpha-2	62.546	_GTAQDK(cr)IK_	1.3228	2	1	chloroplast	metabolic process;		catalytic activity; cofactor binding; binding;	K01899	LSC1; succinyl-CoA synthetase alpha subunit [EC:6.2.1.4 6.2.1.5]	sly00640 Propanoate metabolism - Solanum lycopersicum (tomato); sly01110 Biosynthesis of secondary metabolites - Solanum lycopersicum (tomato); sly01200 Carbon metabolism - Solanum lycopersicum (tomato); sly01100 Metabolic pathways - Solanum lycopersicum (tomato); sly00020 Citrate cycle (TCA cycle) - Solanum lycopersicum (tomato);	IPR005811; IPR016040; IPR003781; IPR016102;	ATP-citrate lyase/succinyl-CoA ligase; NAD(P)-binding domain; CoA-binding; Succinyl-CoA synthetase-like;
A0A097BU06	313	K	Mitochondrial succinyl-CoA ligase ADP-forming subunit alpha-2	49.595	_ALK(cr)EAGVTVCESPAK_	2.9684	3	1	chloroplast	metabolic process;		catalytic activity; cofactor binding; binding;	K01899	LSC1; succinyl-CoA synthetase alpha subunit [EC:6.2.1.4 6.2.1.5]	sly00640 Propanoate metabolism - Solanum lycopersicum (tomato); sly01110 Biosynthesis of secondary metabolites - Solanum lycopersicum (tomato); sly01200 Carbon metabolism - Solanum lycopersicum (tomato); sly01100 Metabolic pathways - Solanum lycopersicum (tomato); sly00020 Citrate cycle (TCA cycle) - Solanum lycopersicum (tomato);	IPR005811; IPR016040; IPR003781; IPR016102;	ATP-citrate lyase/succinyl-CoA ligase; NAD(P)-binding domain; CoA-binding; Succinyl-CoA synthetase-like;
A0A097BU08	143	K	Uncharacterized protein	137.83	_YK(cr)YVVGR_	-0.016002	2	1	extracellular			enzyme regulator activity; peptidase inhibitor activity; peptidase regulator activity; endopeptidase regulator activity; molecular function regulator; enzyme inhibitor activity; endopeptidase inhibitor activity;				IPR011065;	Kunitz inhibitor ST1-like;
A0A097BU08	168	K	Uncharacterized protein	58.981	_IQPYGK(cr)GYR_	0.64293	2	1	extracellular			enzyme regulator activity; peptidase inhibitor activity; peptidase regulator activity; endopeptidase regulator activity; molecular function regulator; enzyme inhibitor activity; endopeptidase inhibitor activity;				IPR011065;	Kunitz inhibitor ST1-like;
A0A097BU08	185	K	Uncharacterized protein	97.49	_IK(cr)CSDLVISYEQQGDNADIR_	-2.018	2	1	extracellular			enzyme regulator activity; peptidase inhibitor activity; peptidase regulator activity; endopeptidase regulator activity; molecular function regulator; enzyme inhibitor activity; endopeptidase inhibitor activity;				IPR011065;	Kunitz inhibitor ST1-like;
A0A0A8J4Z6	155	K	Aminoacylase-1	45.908	_LK(cr)ASGFQPTR_	-0.38324	2	1	chloroplast	small molecule metabolic process; single-organism cellular process; single-organism process; nitrogen compound metabolic process; primary metabolic process; cellular metabolic process; organic substance metabolic process; metabolic process; cellular amino acid metabolic process; single-organism metabolic process; carboxylic acid metabolic process; proteolysis; macromolecule metabolic process; pro…	intracellular part; cell; cell part; intracellular; cytoplasm;	peptidase activity, acting on L-amino acid peptides; metallopeptidase activity; hydrolase activity; peptidase activity; aminoacylase activity; hydrolase activity, acting on carbon-nitrogen (but not peptide) bonds, in linear amides; catalytic activity; hydrolase activity, acting on carbon-nitrogen (but not peptide) bonds;	K14677	ACY1; aminoacylase [EC:3.5.1.14]	sly01110 Biosynthesis of secondary metabolites - Solanum lycopersicum (tomato); sly01210 2-Oxocarboxylic acid metabolism - Solanum lycopersicum (tomato); sly00220 Arginine biosynthesis - Solanum lycopersicum (tomato); sly01230 Biosynthesis of amino acids - Solanum lycopersicum (tomato); sly01100 Metabolic pathways - Solanum lycopersicum (tomato);	IPR011650;	Peptidase M20, dimerisation domain;
A0A0A8J4Z6	319	K	Aminoacylase-1	55.724	_VPPTADQASLEK(cr)R_	-0.51194	2	1	chloroplast	small molecule metabolic process; single-organism cellular process; single-organism process; nitrogen compound metabolic process; primary metabolic process; cellular metabolic process; organic substance metabolic process; metabolic process; cellular amino acid metabolic process; single-organism metabolic process; carboxylic acid metabolic process; proteolysis; macromolecule metabolic process; pro…	intracellular part; cell; cell part; intracellular; cytoplasm;	peptidase activity, acting on L-amino acid peptides; metallopeptidase activity; hydrolase activity; peptidase activity; aminoacylase activity; hydrolase activity, acting on carbon-nitrogen (but not peptide) bonds, in linear amides; catalytic activity; hydrolase activity, acting on carbon-nitrogen (but not peptide) bonds;	K14677	ACY1; aminoacylase [EC:3.5.1.14]	sly01110 Biosynthesis of secondary metabolites - Solanum lycopersicum (tomato); sly01210 2-Oxocarboxylic acid metabolism - Solanum lycopersicum (tomato); sly00220 Arginine biosynthesis - Solanum lycopersicum (tomato); sly01230 Biosynthesis of amino acids - Solanum lycopersicum (tomato); sly01100 Metabolic pathways - Solanum lycopersicum (tomato);	IPR011650;	Peptidase M20, dimerisation domain;
A0A0A8JBT3	72	K	Alpha-L-Arabinofuranosidase/beta-D-Xylopyrianosidase (Fragment)	91.626	_VNDLVK(cr)R_	1.3636	2	1	extracellular	metabolic process; carbohydrate metabolic process; primary metabolic process; organic substance metabolic process;		hydrolase activity, hydrolyzing O-glycosyl compounds; hydrolase activity; catalytic activity; hydrolase activity, acting on glycosyl bonds;	K15920	XYL4; beta-D-xylosidase 4 [EC:3.2.1.37]	sly00500 Starch and sucrose metabolism - Solanum lycopersicum (tomato); sly01100 Metabolic pathways - Solanum lycopersicum (tomato); sly00520 Amino sugar and nucleotide sugar metabolism - Solanum lycopersicum (tomato);	IPR001764; IPR017853;	Glycoside hydrolase, family 3, N-terminal; Glycoside hydrolase superfamily;
A0A0A8JBT3	216	K	Alpha-L-Arabinofuranosidase/beta-D-Xylopyrianosidase (Fragment)	66.56	_DMLK(cr)VASCCK_	-3.3553	2	1	extracellular	metabolic process; carbohydrate metabolic process; primary metabolic process; organic substance metabolic process;		hydrolase activity, hydrolyzing O-glycosyl compounds; hydrolase activity; catalytic activity; hydrolase activity, acting on glycosyl bonds;	K15920	XYL4; beta-D-xylosidase 4 [EC:3.2.1.37]	sly00500 Starch and sucrose metabolism - Solanum lycopersicum (tomato); sly01100 Metabolic pathways - Solanum lycopersicum (tomato); sly00520 Amino sugar and nucleotide sugar metabolism - Solanum lycopersicum (tomato);	IPR001764; IPR017853;	Glycoside hydrolase, family 3, N-terminal; Glycoside hydrolase superfamily;
A0A0A8JBT3	233	K	Alpha-L-Arabinofuranosidase/beta-D-Xylopyrianosidase (Fragment)	158.58	_HYTAYDVDDWK(cr)GIQR_	-0.67076	3	1	extracellular	metabolic process; carbohydrate metabolic process; primary metabolic process; organic substance metabolic process;		hydrolase activity, hydrolyzing O-glycosyl compounds; hydrolase activity; catalytic activity; hydrolase activity, acting on glycosyl bonds;	K15920	XYL4; beta-D-xylosidase 4 [EC:3.2.1.37]	sly00500 Starch and sucrose metabolism - Solanum lycopersicum (tomato); sly01100 Metabolic pathways - Solanum lycopersicum (tomato); sly00520 Amino sugar and nucleotide sugar metabolism - Solanum lycopersicum (tomato);	IPR001764; IPR017853;	Glycoside hydrolase, family 3, N-terminal; Glycoside hydrolase superfamily;
A0A0A8JBT3	243	K	Alpha-L-Arabinofuranosidase/beta-D-Xylopyrianosidase (Fragment)	87.654	_YNFNAK(cr)VTQQDLDDTFNPPFK_	-0.94263	2	1	extracellular	metabolic process; carbohydrate metabolic process; primary metabolic process; organic substance metabolic process;		hydrolase activity, hydrolyzing O-glycosyl compounds; hydrolase activity; catalytic activity; hydrolase activity, acting on glycosyl bonds;	K15920	XYL4; beta-D-xylosidase 4 [EC:3.2.1.37]	sly00500 Starch and sucrose metabolism - Solanum lycopersicum (tomato); sly01100 Metabolic pathways - Solanum lycopersicum (tomato); sly00520 Amino sugar and nucleotide sugar metabolism - Solanum lycopersicum (tomato);	IPR001764; IPR017853;	Glycoside hydrolase, family 3, N-terminal; Glycoside hydrolase superfamily;
A0A0A8WH05	3	K	Aquaporin PIP2 4a	181.72	_(ac)SK(cr)EVEAVSEQPAEYSAK_	0.23827	2	1	plasma membrane	transport; localization; establishment of localization;	membrane;	transporter activity;	K09872			IPR023271;	Aquaporin-like;
A0A0A8WH05	150	K	Aquaporin PIP2 4a	93.374	_AFQK(cr)AYFNR_	1.1516	2	1	plasma membrane	transport; localization; establishment of localization;	membrane;	transporter activity;	K09872			IPR023271;	Aquaporin-like;
A0A0A8WJH5	11	K	Aquaporin PIP2 1	143.57	_(ac)SLFFGEQMAK(cr)DTEVGTEYAPK_	0.27021	3	1	plasma membrane	transport; localization; establishment of localization;	membrane;	transporter activity;	K09872			IPR023271;	Aquaporin-like;
A0A0A8WJH5	154	K	Aquaporin PIP2 1	56.258	_AFQK(cr)AYYVK_	0.043189	2	1	plasma membrane	transport; localization; establishment of localization;	membrane;	transporter activity;	K09872			IPR023271;	Aquaporin-like;
A0A0A8WJH5	247	K	Aquaporin PIP2 1	103.14	_SFGAAVIYGK(cr)EK_	0.014989	2	1	plasma membrane	transport; localization; establishment of localization;	membrane;	transporter activity;	K09872			IPR023271;	Aquaporin-like;
A0A0A8WK04	3	K	Aquaporin PIP2 2	83.692	_GK(cr)DIEVGTEYAPK_	-2.503	2	1	plasma membrane	transport; localization; establishment of localization;	membrane;	transporter activity;	K09872			IPR023271;	Aquaporin-like;
A0A0A8WK73	4	K	Aquaporin PIP1 4	88.495	_(ac)M(ox)ENK(cr)EEDVR_	0.25969	2	1	plasma membrane	transport; localization; establishment of localization;	membrane;	transporter activity;	K09872			IPR023271;	Aquaporin-like;
A0A0A8WK73	14	K	Aquaporin PIP1 4	70.908	_LGANK(cr)YSER_	0.54216	2	1	plasma membrane	transport; localization; establishment of localization;	membrane;	transporter activity;	K09872			IPR023271;	Aquaporin-like;
A0A0A8WK73	29	K	Aquaporin PIP1 4	45.17	_QAIGTAAQSDK(cr)DYK_	1.1937	2	1	plasma membrane	transport; localization; establishment of localization;	membrane;	transporter activity;	K09872			IPR023271;	Aquaporin-like;
A0A0A8WK74	241	K	Aquaporin PIP2 3b	77.894	_SFGAAVIYGK(cr)DK_	4.2179	2	1	plasma membrane	transport; localization; establishment of localization;	membrane;	transporter activity;	K09872			IPR023271;	Aquaporin-like;
A0A0A8WK75	3	K	Aquaporin PIP2 6b	157.68	_(ac)SK(cr)DVIEEGQTHQHGK_	0.74946	3	1	plasma membrane	transport; localization; establishment of localization;	membrane;	transporter activity;	K09872			IPR023271;	Aquaporin-like;
A0A0A8WK75	237	K	Aquaporin PIP2 6b	133.32	_SFGAAVIYNK(cr)EK_	-1.3679	2	1	plasma membrane	transport; localization; establishment of localization;	membrane;	transporter activity;	K09872			IPR023271;	Aquaporin-like;
A0A0A8WK76	3	K	Aquaporin PIP2 9b	161.91	_TK(cr)EVEVATEQPTEFSAK_	-1.1074	3	1	plasma membrane	transport; localization; establishment of localization;	membrane;	transporter activity;	K09872			IPR023271;	Aquaporin-like;
A0A0C4FST4	60	K	LEA3-2 protein	62.035	_YK(cr)AADAAQETDEK_	-1.5475	2	1	nuclear
A0A0C4FST8	20	K	LEA3-1 protein	94.287	_TQEK(cr)VGQTMESMK_	2.8035	2	1	nuclear
A0A0C4FST8	29	K	LEA3-1 protein	60.509	_VGQTM(ox)ESMK(cr)DK_	2.2852	2	1	nuclear
A0A0C4FST8	38	K	LEA3-1 protein	72.29	_DK(cr)TSETAHSAK_	1.6882	2	1	nuclear
A0A0C4FST8	47	K	LEA3-1 protein	181.58	_TSETAHSAK(cr)GTAHDK_	0.52946	2	1	nuclear
A0A0C4FST8	60	K	LEA3-1 protein	110.51	_YK(cr)AADAAQVTDEK_	0.16018	2	1	nuclear
A0A0C4FST8	71	K	LEA3-1 protein	86.189	_AADAAQVTDEK(cr)AHGAAQATK_	-1.0778	3	1	nuclear
A0A0C4FST8	82	K	LEA3-1 protein	71.176	_EK(cr)ASGAAQATK_	-0.0081581	2	1	nuclear
A0A0C4FST8	91	K	LEA3-1 protein	93.839	_ASGAAQATK(cr)EK_	-0.0081581	2	1	nuclear
A0A0C4FST8	122	K	LEA3-1 protein	64.565	_ETAQAGQEK(cr)TGGILQK_	-0.55994	2	1	nuclear
A0A0C4FSU4	84	K	BADH2 protein	56.013	_AIAAK(cr)VLEK_	0.75686	2	1	chloroplast	single-organism process; metabolic process; oxidation-reduction process; single-organism metabolic process;		oxidoreductase activity, acting on the aldehyde or oxo group of donors, NAD or NADP as acceptor; catalytic activity; oxidoreductase activity; oxidoreductase activity, acting on the aldehyde or oxo group of donors;	K00130	betB; betaine-aldehyde dehydrogenase [EC:1.2.1.8]	sly00260 Glycine, serine and threonine metabolism - Solanum lycopersicum (tomato); sly01100 Metabolic pathways - Solanum lycopersicum (tomato);	IPR016161; IPR015590; IPR016162; IPR016163;	Aldehyde/histidinol dehydrogenase; Aldehyde dehydrogenase domain; Aldehyde dehydrogenase N-terminal domain; Aldehyde dehydrogenase, C-terminal;
A0A0C4FSU4	144	K	BADH2 protein	73.881	_LHLDSFK(cr)THVYK_	-1.6462	2	1	chloroplast	single-organism process; metabolic process; oxidation-reduction process; single-organism metabolic process;		oxidoreductase activity, acting on the aldehyde or oxo group of donors, NAD or NADP as acceptor; catalytic activity; oxidoreductase activity; oxidoreductase activity, acting on the aldehyde or oxo group of donors;	K00130	betB; betaine-aldehyde dehydrogenase [EC:1.2.1.8]	sly00260 Glycine, serine and threonine metabolism - Solanum lycopersicum (tomato); sly01100 Metabolic pathways - Solanum lycopersicum (tomato);	IPR016161; IPR015590; IPR016162; IPR016163;	Aldehyde/histidinol dehydrogenase; Aldehyde dehydrogenase domain; Aldehyde dehydrogenase N-terminal domain; Aldehyde dehydrogenase, C-terminal;
A0A0C4FSU4	323	K	BADH2 protein	89.231	_NIK(cr)ISDPLEEDCK_	1.1128	2	1	chloroplast	single-organism process; metabolic process; oxidation-reduction process; single-organism metabolic process;		oxidoreductase activity, acting on the aldehyde or oxo group of donors, NAD or NADP as acceptor; catalytic activity; oxidoreductase activity; oxidoreductase activity, acting on the aldehyde or oxo group of donors;	K00130	betB; betaine-aldehyde dehydrogenase [EC:1.2.1.8]	sly00260 Glycine, serine and threonine metabolism - Solanum lycopersicum (tomato); sly01100 Metabolic pathways - Solanum lycopersicum (tomato);	IPR016161; IPR015590; IPR016162; IPR016163;	Aldehyde/histidinol dehydrogenase; Aldehyde dehydrogenase domain; Aldehyde dehydrogenase N-terminal domain; Aldehyde dehydrogenase, C-terminal;
A0A0C4FSU4	345	K	BADH2 protein	61.962	_GQYEK(cr)VLK_	-1.6818	2	1	chloroplast	single-organism process; metabolic process; oxidation-reduction process; single-organism metabolic process;		oxidoreductase activity, acting on the aldehyde or oxo group of donors, NAD or NADP as acceptor; catalytic activity; oxidoreductase activity; oxidoreductase activity, acting on the aldehyde or oxo group of donors;	K00130	betB; betaine-aldehyde dehydrogenase [EC:1.2.1.8]	sly00260 Glycine, serine and threonine metabolism - Solanum lycopersicum (tomato); sly01100 Metabolic pathways - Solanum lycopersicum (tomato);	IPR016161; IPR015590; IPR016162; IPR016163;	Aldehyde/histidinol dehydrogenase; Aldehyde dehydrogenase domain; Aldehyde dehydrogenase N-terminal domain; Aldehyde dehydrogenase, C-terminal;
A0A0C4FSU4	354	K	BADH2 protein	55.988	_LISTAK(cr)NEGATILYGGERPQHLK_	2.6522	3	1	chloroplast	single-organism process; metabolic process; oxidation-reduction process; single-organism metabolic process;		oxidoreductase activity, acting on the aldehyde or oxo group of donors, NAD or NADP as acceptor; catalytic activity; oxidoreductase activity; oxidoreductase activity, acting on the aldehyde or oxo group of donors;	K00130	betB; betaine-aldehyde dehydrogenase [EC:1.2.1.8]	sly00260 Glycine, serine and threonine metabolism - Solanum lycopersicum (tomato); sly01100 Metabolic pathways - Solanum lycopersicum (tomato);	IPR016161; IPR015590; IPR016162; IPR016163;	Aldehyde/histidinol dehydrogenase; Aldehyde dehydrogenase domain; Aldehyde dehydrogenase N-terminal domain; Aldehyde dehydrogenase, C-terminal;
A0A0C4FSU4	406	K	BADH2 protein	165.45	_TFK(cr)TEEEAIELANDTK_	0.25549	3	1	chloroplast	single-organism process; metabolic process; oxidation-reduction process; single-organism metabolic process;		oxidoreductase activity, acting on the aldehyde or oxo group of donors, NAD or NADP as acceptor; catalytic activity; oxidoreductase activity; oxidoreductase activity, acting on the aldehyde or oxo group of donors;	K00130	betB; betaine-aldehyde dehydrogenase [EC:1.2.1.8]	sly00260 Glycine, serine and threonine metabolism - Solanum lycopersicum (tomato); sly01100 Metabolic pathways - Solanum lycopersicum (tomato);	IPR016161; IPR015590; IPR016162; IPR016163;	Aldehyde/histidinol dehydrogenase; Aldehyde dehydrogenase domain; Aldehyde dehydrogenase N-terminal domain; Aldehyde dehydrogenase, C-terminal;
A0A0D3QSL6	27	K	60S ribosomal protein L17	90.777	_VHFK(cr)NTR_	-0.65182	2	1	nuclear	cellular protein metabolic process; biosynthetic process; primary metabolic process; cellular metabolic process; organic substance biosynthetic process; cellular biosynthetic process; organic substance metabolic process; metabolic process; cellular macromolecule biosynthetic process; cellular macromolecule metabolic process; gene expression; macromolecule metabolic process; protein metabolic proc…	ribosome; intracellular organelle; intracellular non-membrane-bounded organelle; intracellular organelle part; cytoplasm; macromolecular complex; intracellular part; cell; organelle part; non-membrane-bounded organelle; organelle; large ribosomal subunit; intracellular; cell part; ribosomal subunit; ribonucleoprotein complex; cytoplasmic part;	structural constituent of ribosome; structural molecule activity;	K02880	RP-L17e; large subunit ribosomal protein L17e	sly03010 Ribosome - Solanum lycopersicum (tomato);
A0A0D3QSL6	160	K	60S ribosomal protein L17	47.302	_K(cr)EAETQLAASK_	-1.3346	2	1	nuclear	cellular protein metabolic process; biosynthetic process; primary metabolic process; cellular metabolic process; organic substance biosynthetic process; cellular biosynthetic process; organic substance metabolic process; metabolic process; cellular macromolecule biosynthetic process; cellular macromolecule metabolic process; gene expression; macromolecule metabolic process; protein metabolic proc…	ribosome; intracellular organelle; intracellular non-membrane-bounded organelle; intracellular organelle part; cytoplasm; macromolecular complex; intracellular part; cell; organelle part; non-membrane-bounded organelle; organelle; large ribosomal subunit; intracellular; cell part; ribosomal subunit; ribonucleoprotein complex; cytoplasmic part;	structural constituent of ribosome; structural molecule activity;	K02880	RP-L17e; large subunit ribosomal protein L17e	sly03010 Ribosome - Solanum lycopersicum (tomato);
A0A0E3XCA8	87	K	NBS resistance protein RGA32 (Fragment)	49.418	_QILSNILK(cr)R_	0.025984	2	1	nuclear			nucleoside phosphate binding; nucleoside binding; ion binding; nucleotide binding; organic cyclic compound binding; heterocyclic compound binding; ribonucleoside binding; carbohydrate derivative binding; ribonucleotide binding; binding; purine ribonucleoside binding; ADP binding; anion binding; purine ribonucleotide binding; adenyl ribonucleotide binding; adenyl nucleotide binding; purine nucleos…				IPR011991; IPR002182; IPR027417;	Winged helix-turn-helix DNA-binding domain; NB-ARC; P-loop containing nucleoside triphosphate hydrolase;
A0A0F7R4E4	447	K	Golgi-localized methyl transferase 1	50.632	_HVSAYK(cr)K_	-1.5204	2	1	chloroplast			transferase activity, transferring one-carbon groups; methyltransferase activity; catalytic activity; transferase activity;				IPR029063;	S-adenosyl-L-methionine-dependent methyltransferase;
A0A0H3U3I7	57	K	Geranylgeranyl pyrophosphate synthase 5	79.875	_DINQK(cr)LDEAVPVK_	-1.4126	2	1	chloroplast	isoprenoid metabolic process; single-organism biosynthetic process; single-organism cellular process; single-organism process; biosynthetic process; cellular lipid metabolic process; primary metabolic process; organic substance biosynthetic process; cellular metabolic process; cellular biosynthetic process; organic substance metabolic process; lipid biosynthetic process; isoprenoid biosynthetic p…			K13789	GGPS; geranylgeranyl diphosphate synthase, type II [EC:2.5.1.1 2.5.1.10 2.5.1.29]	sly01110 Biosynthesis of secondary metabolites - Solanum lycopersicum (tomato); sly00900 Terpenoid backbone biosynthesis - Solanum lycopersicum (tomato); sly01100 Metabolic pathways - Solanum lycopersicum (tomato);	IPR008949;	Isoprenoid synthase domain;
A0A0H3U3I7	263	K	Geranylgeranyl pyrophosphate synthase 5	104.9	_VVDDILEAK(cr)ETQDK_	0.06357	2	1	chloroplast	isoprenoid metabolic process; single-organism biosynthetic process; single-organism cellular process; single-organism process; biosynthetic process; cellular lipid metabolic process; primary metabolic process; organic substance biosynthetic process; cellular metabolic process; cellular biosynthetic process; organic substance metabolic process; lipid biosynthetic process; isoprenoid biosynthetic p…			K13789	GGPS; geranylgeranyl diphosphate synthase, type II [EC:2.5.1.1 2.5.1.10 2.5.1.29]	sly01110 Biosynthesis of secondary metabolites - Solanum lycopersicum (tomato); sly00900 Terpenoid backbone biosynthesis - Solanum lycopersicum (tomato); sly01100 Metabolic pathways - Solanum lycopersicum (tomato);	IPR008949;	Isoprenoid synthase domain;
A0A0K0XR75	154	K	Sorting nexin 1-like protein	76.17	_FLETGIFK(cr)K_	-0.13732	2	1	chloroplast			lipid binding; anion binding; binding; phosphatidylinositol binding; phospholipid binding; ion binding;	K17917	SNX1_2; sorting nexin-1/2	sly04144 Endocytosis - Solanum lycopersicum (tomato);	IPR015404; IPR001683;	Sorting nexin Vps5-like, C-terminal; Phox homologous domain;
A0A0K0XR75	170	K	Sorting nexin 1-like protein	91.812	_DVQSK(cr)VSDVVLGK_	1.5551	2	1	chloroplast			lipid binding; anion binding; binding; phosphatidylinositol binding; phospholipid binding; ion binding;	K17917	SNX1_2; sorting nexin-1/2	sly04144 Endocytosis - Solanum lycopersicum (tomato);	IPR015404; IPR001683;	Sorting nexin Vps5-like, C-terminal; Phox homologous domain;
A0A0K0XR75	252	K	Sorting nexin 1-like protein	57.973	_AFSELGAK(cr)SEIISIK_	0.86521	2	1	chloroplast			lipid binding; anion binding; binding; phosphatidylinositol binding; phospholipid binding; ion binding;	K17917	SNX1_2; sorting nexin-1/2	sly04144 Endocytosis - Solanum lycopersicum (tomato);	IPR015404; IPR001683;	Sorting nexin Vps5-like, C-terminal; Phox homologous domain;
A0A0K0XR75	363	K	Sorting nexin 1-like protein	53.327	_FQEQK(cr)TLDMGLAFHEFAK_	-0.80904	3	1	chloroplast			lipid binding; anion binding; binding; phosphatidylinositol binding; phospholipid binding; ion binding;	K17917	SNX1_2; sorting nexin-1/2	sly04144 Endocytosis - Solanum lycopersicum (tomato);	IPR015404; IPR001683;	Sorting nexin Vps5-like, C-terminal; Phox homologous domain;
A0A0K0XR76	78	K	Vesicle transport v-SNARE protein	109.66	_EYK(cr)SDLNNLK_	1.818	2	1	Golgi apparatus	establishment of protein localization; transport; intracellular transport; cellular macromolecule localization; establishment of localization in cell; vesicle-mediated transport; intracellular protein transport; organic substance transport; protein localization; macromolecule localization; cellular protein localization; localization; protein transport; establishment of localization; cellular loca…	organelle; intracellular membrane-bounded organelle; intracellular organelle; membrane; cell part; intracellular; cytoplasm; endomembrane system; intracellular part; cell; membrane-bounded organelle; Golgi apparatus; cytoplasmic part;	SNAP receptor activity; protein binding; binding;	K08493	VTI1; vesicle transport through interaction with t-SNAREs 1	sly04130 SNARE interactions in vesicular transport - Solanum lycopersicum (tomato);	IPR007705; IPR010989;	Vesicle transport v-SNARE, N-terminal; t-SNARE;
A0A0K2GP10	57	K	Glyceraldehyde-3-phosphate dehydrogenase	133.13	_YDSVHGQWK(cr)NHELK_	-0.24871	2	1	cytosol	glucose metabolic process; single-organism carbohydrate metabolic process; metabolic process; oxidation-reduction process; single-organism metabolic process; monosaccharide metabolic process; single-organism process; primary metabolic process; carbohydrate metabolic process; organic substance metabolic process; hexose metabolic process;		oxidoreductase activity, acting on the aldehyde or oxo group of donors, NAD or NADP as acceptor; organic cyclic compound binding; heterocyclic compound binding; nucleoside phosphate binding; NAD binding; catalytic activity; binding; oxidoreductase activity, acting on the aldehyde or oxo group of donors; NADP binding; nucleotide binding; cofactor binding; oxidoreductase activity; coenzyme binding;…	K00134	GAPDH; glyceraldehyde 3-phosphate dehydrogenase [EC:1.2.1.12]	sly01110 Biosynthesis of secondary metabolites - Solanum lycopersicum (tomato); sly01200 Carbon metabolism - Solanum lycopersicum (tomato); sly00710 Carbon fixation in photosynthetic organisms - Solanum lycopersicum (tomato); sly00010 Glycolysis / Gluconeogenesis - Solanum lycopersicum (tomato); sly01230 Biosynthesis of amino acids - Solanum lycopersicum (tomato); sly01100 Metabolic pathways - So…	IPR020829; IPR016040; IPR020828;	Glyceraldehyde 3-phosphate dehydrogenase, catalytic domain; NAD(P)-binding domain; Glyceraldehyde 3-phosphate dehydrogenase, NAD(P) binding domain;
A0A0K2GP10	62	K	Glyceraldehyde-3-phosphate dehydrogenase	136.81	_NHELK(cr)VK_	-0.76644	2	1	cytosol	glucose metabolic process; single-organism carbohydrate metabolic process; metabolic process; oxidation-reduction process; single-organism metabolic process; monosaccharide metabolic process; single-organism process; primary metabolic process; carbohydrate metabolic process; organic substance metabolic process; hexose metabolic process;		oxidoreductase activity, acting on the aldehyde or oxo group of donors, NAD or NADP as acceptor; organic cyclic compound binding; heterocyclic compound binding; nucleoside phosphate binding; NAD binding; catalytic activity; binding; oxidoreductase activity, acting on the aldehyde or oxo group of donors; NADP binding; nucleotide binding; cofactor binding; oxidoreductase activity; coenzyme binding;…	K00134	GAPDH; glyceraldehyde 3-phosphate dehydrogenase [EC:1.2.1.12]	sly01110 Biosynthesis of secondary metabolites - Solanum lycopersicum (tomato); sly01200 Carbon metabolism - Solanum lycopersicum (tomato); sly00710 Carbon fixation in photosynthetic organisms - Solanum lycopersicum (tomato); sly00010 Glycolysis / Gluconeogenesis - Solanum lycopersicum (tomato); sly01230 Biosynthesis of amino acids - Solanum lycopersicum (tomato); sly01100 Metabolic pathways - So…	IPR020829; IPR016040; IPR020828;	Glyceraldehyde 3-phosphate dehydrogenase, catalytic domain; NAD(P)-binding domain; Glyceraldehyde 3-phosphate dehydrogenase, NAD(P) binding domain;
A0A0K2GP10	67	K	Glyceraldehyde-3-phosphate dehydrogenase	73.9	_DDK(cr)TLLFGEK_	1.4936	2	1	cytosol	glucose metabolic process; single-organism carbohydrate metabolic process; metabolic process; oxidation-reduction process; single-organism metabolic process; monosaccharide metabolic process; single-organism process; primary metabolic process; carbohydrate metabolic process; organic substance metabolic process; hexose metabolic process;		oxidoreductase activity, acting on the aldehyde or oxo group of donors, NAD or NADP as acceptor; organic cyclic compound binding; heterocyclic compound binding; nucleoside phosphate binding; NAD binding; catalytic activity; binding; oxidoreductase activity, acting on the aldehyde or oxo group of donors; NADP binding; nucleotide binding; cofactor binding; oxidoreductase activity; coenzyme binding;…	K00134	GAPDH; glyceraldehyde 3-phosphate dehydrogenase [EC:1.2.1.12]	sly01110 Biosynthesis of secondary metabolites - Solanum lycopersicum (tomato); sly01200 Carbon metabolism - Solanum lycopersicum (tomato); sly00710 Carbon fixation in photosynthetic organisms - Solanum lycopersicum (tomato); sly00010 Glycolysis / Gluconeogenesis - Solanum lycopersicum (tomato); sly01230 Biosynthesis of amino acids - Solanum lycopersicum (tomato); sly01100 Metabolic pathways - So…	IPR020829; IPR016040; IPR020828;	Glyceraldehyde 3-phosphate dehydrogenase, catalytic domain; NAD(P)-binding domain; Glyceraldehyde 3-phosphate dehydrogenase, NAD(P) binding domain;
A0A0K2GP10	115	K	Glyceraldehyde-3-phosphate dehydrogenase	89.886	_AAAHLK(cr)GGAK_	0.66386	2	1	cytosol	glucose metabolic process; single-organism carbohydrate metabolic process; metabolic process; oxidation-reduction process; single-organism metabolic process; monosaccharide metabolic process; single-organism process; primary metabolic process; carbohydrate metabolic process; organic substance metabolic process; hexose metabolic process;		oxidoreductase activity, acting on the aldehyde or oxo group of donors, NAD or NADP as acceptor; organic cyclic compound binding; heterocyclic compound binding; nucleoside phosphate binding; NAD binding; catalytic activity; binding; oxidoreductase activity, acting on the aldehyde or oxo group of donors; NADP binding; nucleotide binding; cofactor binding; oxidoreductase activity; coenzyme binding;…	K00134	GAPDH; glyceraldehyde 3-phosphate dehydrogenase [EC:1.2.1.12]	sly01110 Biosynthesis of secondary metabolites - Solanum lycopersicum (tomato); sly01200 Carbon metabolism - Solanum lycopersicum (tomato); sly00710 Carbon fixation in photosynthetic organisms - Solanum lycopersicum (tomato); sly00010 Glycolysis / Gluconeogenesis - Solanum lycopersicum (tomato); sly01230 Biosynthesis of amino acids - Solanum lycopersicum (tomato); sly01100 Metabolic pathways - So…	IPR020829; IPR016040; IPR020828;	Glyceraldehyde 3-phosphate dehydrogenase, catalytic domain; NAD(P)-binding domain; Glyceraldehyde 3-phosphate dehydrogenase, NAD(P) binding domain;
A0A0K2GP10	140	K	Glyceraldehyde-3-phosphate dehydrogenase	84.046	_DAPMFVVGVNEK(cr)EYK_	-1.2266	2	1	cytosol	glucose metabolic process; single-organism carbohydrate metabolic process; metabolic process; oxidation-reduction process; single-organism metabolic process; monosaccharide metabolic process; single-organism process; primary metabolic process; carbohydrate metabolic process; organic substance metabolic process; hexose metabolic process;		oxidoreductase activity, acting on the aldehyde or oxo group of donors, NAD or NADP as acceptor; organic cyclic compound binding; heterocyclic compound binding; nucleoside phosphate binding; NAD binding; catalytic activity; binding; oxidoreductase activity, acting on the aldehyde or oxo group of donors; NADP binding; nucleotide binding; cofactor binding; oxidoreductase activity; coenzyme binding;…	K00134	GAPDH; glyceraldehyde 3-phosphate dehydrogenase [EC:1.2.1.12]	sly01110 Biosynthesis of secondary metabolites - Solanum lycopersicum (tomato); sly01200 Carbon metabolism - Solanum lycopersicum (tomato); sly00710 Carbon fixation in photosynthetic organisms - Solanum lycopersicum (tomato); sly00010 Glycolysis / Gluconeogenesis - Solanum lycopersicum (tomato); sly01230 Biosynthesis of amino acids - Solanum lycopersicum (tomato); sly01100 Metabolic pathways - So…	IPR020829; IPR016040; IPR020828;	Glyceraldehyde 3-phosphate dehydrogenase, catalytic domain; NAD(P)-binding domain; Glyceraldehyde 3-phosphate dehydrogenase, NAD(P) binding domain;
A0A0K2GP10	196	K	Glyceraldehyde-3-phosphate dehydrogenase	101.39	_TVDGPSAK(cr)DWR_	1.287	2	1	cytosol	glucose metabolic process; single-organism carbohydrate metabolic process; metabolic process; oxidation-reduction process; single-organism metabolic process; monosaccharide metabolic process; single-organism process; primary metabolic process; carbohydrate metabolic process; organic substance metabolic process; hexose metabolic process;		oxidoreductase activity, acting on the aldehyde or oxo group of donors, NAD or NADP as acceptor; organic cyclic compound binding; heterocyclic compound binding; nucleoside phosphate binding; NAD binding; catalytic activity; binding; oxidoreductase activity, acting on the aldehyde or oxo group of donors; NADP binding; nucleotide binding; cofactor binding; oxidoreductase activity; coenzyme binding;…	K00134	GAPDH; glyceraldehyde 3-phosphate dehydrogenase [EC:1.2.1.12]	sly01110 Biosynthesis of secondary metabolites - Solanum lycopersicum (tomato); sly01200 Carbon metabolism - Solanum lycopersicum (tomato); sly00710 Carbon fixation in photosynthetic organisms - Solanum lycopersicum (tomato); sly00010 Glycolysis / Gluconeogenesis - Solanum lycopersicum (tomato); sly01230 Biosynthesis of amino acids - Solanum lycopersicum (tomato); sly01100 Metabolic pathways - So…	IPR020829; IPR016040; IPR020828;	Glyceraldehyde 3-phosphate dehydrogenase, catalytic domain; NAD(P)-binding domain; Glyceraldehyde 3-phosphate dehydrogenase, NAD(P) binding domain;
A0A0K2GP10	253	K	Glyceraldehyde-3-phosphate dehydrogenase	130.56	_LEK(cr)EATYDEIK_	0.42053	2	1	cytosol	glucose metabolic process; single-organism carbohydrate metabolic process; metabolic process; oxidation-reduction process; single-organism metabolic process; monosaccharide metabolic process; single-organism process; primary metabolic process; carbohydrate metabolic process; organic substance metabolic process; hexose metabolic process;		oxidoreductase activity, acting on the aldehyde or oxo group of donors, NAD or NADP as acceptor; organic cyclic compound binding; heterocyclic compound binding; nucleoside phosphate binding; NAD binding; catalytic activity; binding; oxidoreductase activity, acting on the aldehyde or oxo group of donors; NADP binding; nucleotide binding; cofactor binding; oxidoreductase activity; coenzyme binding;…	K00134	GAPDH; glyceraldehyde 3-phosphate dehydrogenase [EC:1.2.1.12]	sly01110 Biosynthesis of secondary metabolites - Solanum lycopersicum (tomato); sly01200 Carbon metabolism - Solanum lycopersicum (tomato); sly00710 Carbon fixation in photosynthetic organisms - Solanum lycopersicum (tomato); sly00010 Glycolysis / Gluconeogenesis - Solanum lycopersicum (tomato); sly01230 Biosynthesis of amino acids - Solanum lycopersicum (tomato); sly01100 Metabolic pathways - So…	IPR020829; IPR016040; IPR020828;	Glyceraldehyde 3-phosphate dehydrogenase, catalytic domain; NAD(P)-binding domain; Glyceraldehyde 3-phosphate dehydrogenase, NAD(P) binding domain;
A0A0K2GP10	265	K	Glyceraldehyde-3-phosphate dehydrogenase	85.355	_AAIK(cr)EESEGK_	0.88925	2	1	cytosol	glucose metabolic process; single-organism carbohydrate metabolic process; metabolic process; oxidation-reduction process; single-organism metabolic process; monosaccharide metabolic process; single-organism process; primary metabolic process; carbohydrate metabolic process; organic substance metabolic process; hexose metabolic process;		oxidoreductase activity, acting on the aldehyde or oxo group of donors, NAD or NADP as acceptor; organic cyclic compound binding; heterocyclic compound binding; nucleoside phosphate binding; NAD binding; catalytic activity; binding; oxidoreductase activity, acting on the aldehyde or oxo group of donors; NADP binding; nucleotide binding; cofactor binding; oxidoreductase activity; coenzyme binding;…	K00134	GAPDH; glyceraldehyde 3-phosphate dehydrogenase [EC:1.2.1.12]	sly01110 Biosynthesis of secondary metabolites - Solanum lycopersicum (tomato); sly01200 Carbon metabolism - Solanum lycopersicum (tomato); sly00710 Carbon fixation in photosynthetic organisms - Solanum lycopersicum (tomato); sly00010 Glycolysis / Gluconeogenesis - Solanum lycopersicum (tomato); sly01230 Biosynthesis of amino acids - Solanum lycopersicum (tomato); sly01100 Metabolic pathways - So…	IPR020829; IPR016040; IPR020828;	Glyceraldehyde 3-phosphate dehydrogenase, catalytic domain; NAD(P)-binding domain; Glyceraldehyde 3-phosphate dehydrogenase, NAD(P) binding domain;
A0A0K2GP10	271	K	Glyceraldehyde-3-phosphate dehydrogenase	116.55	_EESEGK(cr)LK_	0.62021	2	1	cytosol	glucose metabolic process; single-organism carbohydrate metabolic process; metabolic process; oxidation-reduction process; single-organism metabolic process; monosaccharide metabolic process; single-organism process; primary metabolic process; carbohydrate metabolic process; organic substance metabolic process; hexose metabolic process;		oxidoreductase activity, acting on the aldehyde or oxo group of donors, NAD or NADP as acceptor; organic cyclic compound binding; heterocyclic compound binding; nucleoside phosphate binding; NAD binding; catalytic activity; binding; oxidoreductase activity, acting on the aldehyde or oxo group of donors; NADP binding; nucleotide binding; cofactor binding; oxidoreductase activity; coenzyme binding;…	K00134	GAPDH; glyceraldehyde 3-phosphate dehydrogenase [EC:1.2.1.12]	sly01110 Biosynthesis of secondary metabolites - Solanum lycopersicum (tomato); sly01200 Carbon metabolism - Solanum lycopersicum (tomato); sly00710 Carbon fixation in photosynthetic organisms - Solanum lycopersicum (tomato); sly00010 Glycolysis / Gluconeogenesis - Solanum lycopersicum (tomato); sly01230 Biosynthesis of amino acids - Solanum lycopersicum (tomato); sly01100 Metabolic pathways - So…	IPR020829; IPR016040; IPR020828;	Glyceraldehyde 3-phosphate dehydrogenase, catalytic domain; NAD(P)-binding domain; Glyceraldehyde 3-phosphate dehydrogenase, NAD(P) binding domain;
A0A0K2GP10	273	K	Glyceraldehyde-3-phosphate dehydrogenase	213.93	_LK(cr)GILGYTEDDVVSTDFVGDNR_	-0.53494	3	1	cytosol	glucose metabolic process; single-organism carbohydrate metabolic process; metabolic process; oxidation-reduction process; single-organism metabolic process; monosaccharide metabolic process; single-organism process; primary metabolic process; carbohydrate metabolic process; organic substance metabolic process; hexose metabolic process;		oxidoreductase activity, acting on the aldehyde or oxo group of donors, NAD or NADP as acceptor; organic cyclic compound binding; heterocyclic compound binding; nucleoside phosphate binding; NAD binding; catalytic activity; binding; oxidoreductase activity, acting on the aldehyde or oxo group of donors; NADP binding; nucleotide binding; cofactor binding; oxidoreductase activity; coenzyme binding;…	K00134	GAPDH; glyceraldehyde 3-phosphate dehydrogenase [EC:1.2.1.12]	sly01110 Biosynthesis of secondary metabolites - Solanum lycopersicum (tomato); sly01200 Carbon metabolism - Solanum lycopersicum (tomato); sly00710 Carbon fixation in photosynthetic organisms - Solanum lycopersicum (tomato); sly00010 Glycolysis / Gluconeogenesis - Solanum lycopersicum (tomato); sly01230 Biosynthesis of amino acids - Solanum lycopersicum (tomato); sly01100 Metabolic pathways - So…	IPR020829; IPR016040; IPR020828;	Glyceraldehyde 3-phosphate dehydrogenase, catalytic domain; NAD(P)-binding domain; Glyceraldehyde 3-phosphate dehydrogenase, NAD(P) binding domain;
A0A0N7CV06	374	K	Carotenoid cleavage dioxygenase 1-3	81.448	_EK(cr)LENFSNELYEMR_	3.5506	2	1	peroxisome	single-organism process; metabolic process; oxidation-reduction process; single-organism metabolic process;		oxidoreductase activity, acting on single donors with incorporation of molecular oxygen, incorporation of two atoms of oxygen; oxidoreductase activity, acting on single donors with incorporation of molecular oxygen; catalytic activity; dioxygenase activity; oxidoreductase activity;	K11159
A0A0R4WFE4	51	K	Antimicrobial peptide	67.334	_IDCGGACK(cr)AR_	2.1772	2	1	extracellular
A0A0R4WFE9	86	K	Proteinase inhibitor	111.96	_IIEK(cr)ENPIAK_	1.1134	2	1	extracellular	response to wounding; response to stimulus; response to stress;		serine-type endopeptidase inhibitor activity; enzyme regulator activity; peptidase inhibitor activity; peptidase regulator activity; endopeptidase regulator activity; enzyme inhibitor activity; molecular function regulator; endopeptidase inhibitor activity;
A0A0R4WFW8	284	K	Mannose-binding lectin	177.42	_AYTFYEDK(cr)EEDRFR_	-2.0364	2	1	chloroplast							IPR001480;	Bulb-type lectin domain;
A0A0S0N610	37	K	Beta-tubulin 1	74.789	_YK(cr)GTAAESDLQLER_	0.25641	2	1	nuclear	single-organism cellular process; single-organism process; microtubule-based process; cellular process;	intracellular organelle; microtubule; intracellular non-membrane-bounded organelle; cytoskeletal part; intracellular organelle part; macromolecular complex; intracellular part; cell; organelle part; non-membrane-bounded organelle; organelle; cytoskeleton; microtubule cytoskeleton; cell part; intracellular; protein complex;	nucleoside phosphate binding; nucleoside binding; ion binding; hydrolase activity, acting on acid anhydrides; hydrolase activity; nucleotide binding; nucleoside-triphosphatase activity; organic cyclic compound binding; heterocyclic compound binding; ribonucleoside binding; carbohydrate derivative binding; pyrophosphatase activity; catalytic activity; structural constituent of cytoskeleton; ribonu…	K07375	TUBB; tubulin beta	sly04145 Phagosome - Solanum lycopersicum (tomato);	IPR003008; IPR023123; IPR018316; IPR008280;	Tubulin/FtsZ, GTPase domain; Tubulin, C-terminal; Tubulin/FtsZ, 2-layer sandwich domain; Tubulin/FtsZ, C-terminal;
A0A139ZSG9	39	K	6-phosphogluconate dehydrogenase, decarboxylating	86.114	_STSK(cr)VDETVER_	1.9959	2	1	chloroplast	NADP metabolic process; pyridine nucleotide metabolic process; cellular aromatic compound metabolic process; nicotinamide nucleotide metabolic process; organophosphate catabolic process; nucleotide metabolic process; single-organism process; cellular metabolic process; pyridine-containing compound metabolic process; phosphate-containing compound metabolic process; organic substance metabolic proc…		oxidoreductase activity, acting on CH-OH group of donors; oxidoreductase activity, acting on the CH-OH group of donors, NAD or NADP as acceptor; phosphogluconate dehydrogenase (decarboxylating) activity; catalytic activity; oxidoreductase activity;	K00033	PGD; 6-phosphogluconate dehydrogenase [EC:1.1.1.44 1.1.1.343]	sly01110 Biosynthesis of secondary metabolites - Solanum lycopersicum (tomato); sly01200 Carbon metabolism - Solanum lycopersicum (tomato); sly01100 Metabolic pathways - Solanum lycopersicum (tomato); sly00030 Pentose phosphate pathway - Solanum lycopersicum (tomato); sly00480 Glutathione metabolism - Solanum lycopersicum (tomato);	IPR006115; IPR013328; IPR008927; IPR006114; IPR016040; IPR012284;	6-phosphogluconate dehydrogenase, NADP-binding; 6-phosphogluconate dehydrogenase, domain 2; 6-phosphogluconate dehydrogenase C-terminal domain-like; 6-phosphogluconate dehydrogenase, C-terminal; NAD(P)-binding domain; 6-phosphogluconate dehydrogenase, domain 3;
A0A139ZSG9	117	K	6-phosphogluconate dehydrogenase, decarboxylating	78.516	_REK(cr)EMAEK_	0.10211	2	1	chloroplast	NADP metabolic process; pyridine nucleotide metabolic process; cellular aromatic compound metabolic process; nicotinamide nucleotide metabolic process; organophosphate catabolic process; nucleotide metabolic process; single-organism process; cellular metabolic process; pyridine-containing compound metabolic process; phosphate-containing compound metabolic process; organic substance metabolic proc…		oxidoreductase activity, acting on CH-OH group of donors; oxidoreductase activity, acting on the CH-OH group of donors, NAD or NADP as acceptor; phosphogluconate dehydrogenase (decarboxylating) activity; catalytic activity; oxidoreductase activity;	K00033	PGD; 6-phosphogluconate dehydrogenase [EC:1.1.1.44 1.1.1.343]	sly01110 Biosynthesis of secondary metabolites - Solanum lycopersicum (tomato); sly01200 Carbon metabolism - Solanum lycopersicum (tomato); sly01100 Metabolic pathways - Solanum lycopersicum (tomato); sly00030 Pentose phosphate pathway - Solanum lycopersicum (tomato); sly00480 Glutathione metabolism - Solanum lycopersicum (tomato);	IPR006115; IPR013328; IPR008927; IPR006114; IPR016040; IPR012284;	6-phosphogluconate dehydrogenase, NADP-binding; 6-phosphogluconate dehydrogenase, domain 2; 6-phosphogluconate dehydrogenase C-terminal domain-like; 6-phosphogluconate dehydrogenase, C-terminal; NAD(P)-binding domain; 6-phosphogluconate dehydrogenase, domain 3;
A0A139ZSG9	297	K	6-phosphogluconate dehydrogenase, decarboxylating	88.495	_FLSGLK(cr)DER_	-2.2555	2	1	chloroplast	NADP metabolic process; pyridine nucleotide metabolic process; cellular aromatic compound metabolic process; nicotinamide nucleotide metabolic process; organophosphate catabolic process; nucleotide metabolic process; single-organism process; cellular metabolic process; pyridine-containing compound metabolic process; phosphate-containing compound metabolic process; organic substance metabolic proc…		oxidoreductase activity, acting on CH-OH group of donors; oxidoreductase activity, acting on the CH-OH group of donors, NAD or NADP as acceptor; phosphogluconate dehydrogenase (decarboxylating) activity; catalytic activity; oxidoreductase activity;	K00033	PGD; 6-phosphogluconate dehydrogenase [EC:1.1.1.44 1.1.1.343]	sly01110 Biosynthesis of secondary metabolites - Solanum lycopersicum (tomato); sly01200 Carbon metabolism - Solanum lycopersicum (tomato); sly01100 Metabolic pathways - Solanum lycopersicum (tomato); sly00030 Pentose phosphate pathway - Solanum lycopersicum (tomato); sly00480 Glutathione metabolism - Solanum lycopersicum (tomato);	IPR006115; IPR013328; IPR008927; IPR006114; IPR016040; IPR012284;	6-phosphogluconate dehydrogenase, NADP-binding; 6-phosphogluconate dehydrogenase, domain 2; 6-phosphogluconate dehydrogenase C-terminal domain-like; 6-phosphogluconate dehydrogenase, C-terminal; NAD(P)-binding domain; 6-phosphogluconate dehydrogenase, domain 3;
A0A139ZSG9	305	K	6-phosphogluconate dehydrogenase, decarboxylating	70.525	_VQAAK(cr)VFK_	-0.85409	2	1	chloroplast	NADP metabolic process; pyridine nucleotide metabolic process; cellular aromatic compound metabolic process; nicotinamide nucleotide metabolic process; organophosphate catabolic process; nucleotide metabolic process; single-organism process; cellular metabolic process; pyridine-containing compound metabolic process; phosphate-containing compound metabolic process; organic substance metabolic proc…		oxidoreductase activity, acting on CH-OH group of donors; oxidoreductase activity, acting on the CH-OH group of donors, NAD or NADP as acceptor; phosphogluconate dehydrogenase (decarboxylating) activity; catalytic activity; oxidoreductase activity;	K00033	PGD; 6-phosphogluconate dehydrogenase [EC:1.1.1.44 1.1.1.343]	sly01110 Biosynthesis of secondary metabolites - Solanum lycopersicum (tomato); sly01200 Carbon metabolism - Solanum lycopersicum (tomato); sly01100 Metabolic pathways - Solanum lycopersicum (tomato); sly00030 Pentose phosphate pathway - Solanum lycopersicum (tomato); sly00480 Glutathione metabolism - Solanum lycopersicum (tomato);	IPR006115; IPR013328; IPR008927; IPR006114; IPR016040; IPR012284;	6-phosphogluconate dehydrogenase, NADP-binding; 6-phosphogluconate dehydrogenase, domain 2; 6-phosphogluconate dehydrogenase C-terminal domain-like; 6-phosphogluconate dehydrogenase, C-terminal; NAD(P)-binding domain; 6-phosphogluconate dehydrogenase, domain 3;
A0A139ZSG9	308	K	6-phosphogluconate dehydrogenase, decarboxylating	139.46	_VFK(cr)ASGVSDILVDQSVDK_	-0.30751	3	1	chloroplast	NADP metabolic process; pyridine nucleotide metabolic process; cellular aromatic compound metabolic process; nicotinamide nucleotide metabolic process; organophosphate catabolic process; nucleotide metabolic process; single-organism process; cellular metabolic process; pyridine-containing compound metabolic process; phosphate-containing compound metabolic process; organic substance metabolic proc…		oxidoreductase activity, acting on CH-OH group of donors; oxidoreductase activity, acting on the CH-OH group of donors, NAD or NADP as acceptor; phosphogluconate dehydrogenase (decarboxylating) activity; catalytic activity; oxidoreductase activity;	K00033	PGD; 6-phosphogluconate dehydrogenase [EC:1.1.1.44 1.1.1.343]	sly01110 Biosynthesis of secondary metabolites - Solanum lycopersicum (tomato); sly01200 Carbon metabolism - Solanum lycopersicum (tomato); sly01100 Metabolic pathways - Solanum lycopersicum (tomato); sly00030 Pentose phosphate pathway - Solanum lycopersicum (tomato); sly00480 Glutathione metabolism - Solanum lycopersicum (tomato);	IPR006115; IPR013328; IPR008927; IPR006114; IPR016040; IPR012284;	6-phosphogluconate dehydrogenase, NADP-binding; 6-phosphogluconate dehydrogenase, domain 2; 6-phosphogluconate dehydrogenase C-terminal domain-like; 6-phosphogluconate dehydrogenase, C-terminal; NAD(P)-binding domain; 6-phosphogluconate dehydrogenase, domain 3;
A0A139ZSG9	361	K	6-phosphogluconate dehydrogenase, decarboxylating	114.86	_GWDLK(cr)LGELAR_	-1.0674	2	1	chloroplast	NADP metabolic process; pyridine nucleotide metabolic process; cellular aromatic compound metabolic process; nicotinamide nucleotide metabolic process; organophosphate catabolic process; nucleotide metabolic process; single-organism process; cellular metabolic process; pyridine-containing compound metabolic process; phosphate-containing compound metabolic process; organic substance metabolic proc…		oxidoreductase activity, acting on CH-OH group of donors; oxidoreductase activity, acting on the CH-OH group of donors, NAD or NADP as acceptor; phosphogluconate dehydrogenase (decarboxylating) activity; catalytic activity; oxidoreductase activity;	K00033	PGD; 6-phosphogluconate dehydrogenase [EC:1.1.1.44 1.1.1.343]	sly01110 Biosynthesis of secondary metabolites - Solanum lycopersicum (tomato); sly01200 Carbon metabolism - Solanum lycopersicum (tomato); sly01100 Metabolic pathways - Solanum lycopersicum (tomato); sly00030 Pentose phosphate pathway - Solanum lycopersicum (tomato); sly00480 Glutathione metabolism - Solanum lycopersicum (tomato);	IPR006115; IPR013328; IPR008927; IPR006114; IPR016040; IPR012284;	6-phosphogluconate dehydrogenase, NADP-binding; 6-phosphogluconate dehydrogenase, domain 2; 6-phosphogluconate dehydrogenase C-terminal domain-like; 6-phosphogluconate dehydrogenase, C-terminal; NAD(P)-binding domain; 6-phosphogluconate dehydrogenase, domain 3;
A0A140G1Q8	327	K	Photosystem II CP43 reaction center protein	121.26	_LGANVGSAQGPTGLGK(cr)YLMR_	2.1377	2	1	plasma membrane	photosynthetic electron transport in photosystem II; metabolic process; generation of precursor metabolites and energy; single-organism metabolic process; oxidation-reduction process; single-organism cellular process; single-organism process; electron transport chain; photosynthesis, light reaction; photosynthetic electron transport chain; cellular process; cellular metabolic process; photosynthe…	photosystem; membrane; photosystem II; membrane part; cell part; intracellular; thylakoid; macromolecular complex; intracellular part; cell; protein complex; thylakoid part; photosynthetic membrane;	organic cyclic compound binding; heterocyclic compound binding; electron carrier activity; electron transporter, transferring electrons within the cyclic electron transport pathway of photosynthesis activity; chlorophyll binding; tetrapyrrole binding; binding;	K02705	psbC; photosystem II CP43 chlorophyll apoprotein	sly00195 Photosynthesis - Solanum lycopersicum (tomato); sly01100 Metabolic pathways - Solanum lycopersicum (tomato);
A0A140G1Q8	370	K	Photosystem II CP43 reaction center protein	121.6	_K(cr)DIQPWQER_	0.28506	2	1	plasma membrane	photosynthetic electron transport in photosystem II; metabolic process; generation of precursor metabolites and energy; single-organism metabolic process; oxidation-reduction process; single-organism cellular process; single-organism process; electron transport chain; photosynthesis, light reaction; photosynthetic electron transport chain; cellular process; cellular metabolic process; photosynthe…	photosystem; membrane; photosystem II; membrane part; cell part; intracellular; thylakoid; macromolecular complex; intracellular part; cell; protein complex; thylakoid part; photosynthetic membrane;	organic cyclic compound binding; heterocyclic compound binding; electron carrier activity; electron transporter, transferring electrons within the cyclic electron transport pathway of photosynthesis activity; chlorophyll binding; tetrapyrrole binding; binding;	K02705	psbC; photosystem II CP43 chlorophyll apoprotein	sly00195 Photosynthesis - Solanum lycopersicum (tomato); sly01100 Metabolic pathways - Solanum lycopersicum (tomato);
A0A140G1Q8	445	K	Photosystem II CP43 reaction center protein	120.57	_AAAAGFEK(cr)GIDR_	-0.48191	2	1	plasma membrane	photosynthetic electron transport in photosystem II; metabolic process; generation of precursor metabolites and energy; single-organism metabolic process; oxidation-reduction process; single-organism cellular process; single-organism process; electron transport chain; photosynthesis, light reaction; photosynthetic electron transport chain; cellular process; cellular metabolic process; photosynthe…	photosystem; membrane; photosystem II; membrane part; cell part; intracellular; thylakoid; macromolecular complex; intracellular part; cell; protein complex; thylakoid part; photosynthetic membrane;	organic cyclic compound binding; heterocyclic compound binding; electron carrier activity; electron transporter, transferring electrons within the cyclic electron transport pathway of photosynthesis activity; chlorophyll binding; tetrapyrrole binding; binding;	K02705	psbC; photosystem II CP43 chlorophyll apoprotein	sly00195 Photosynthesis - Solanum lycopersicum (tomato); sly01100 Metabolic pathways - Solanum lycopersicum (tomato);
A0A140G1S2	145	K	ATP synthase subunit beta	141.64	_SAPAFIQLDTK(cr)LSIFETGIK_	0.3069	2	1	chloroplast	nucleoside metabolic process; purine nucleoside metabolic process; purine ribonucleoside monophosphate metabolic process; nucleotide metabolic process; energy coupled proton transmembrane transport, against electrochemical gradient; single-organism process; biosynthetic process; nucleoside biosynthetic process; purine ribonucleoside biosynthetic process; ribonucleoside monophosphate biosynthetic …	macromolecular complex; membrane; proton-transporting two-sector ATPase complex, catalytic domain; protein complex; membrane part; proton-transporting two-sector ATPase complex;	ATPase activity, coupled to transmembrane movement of ions; nucleoside phosphate binding; primary active transmembrane transporter activity; substrate-specific transporter activity; ATPase activity, coupled to transmembrane movement of ions, rotational mechanism; hydrolase activity, acting on acid anhydrides; monovalent inorganic cation transmembrane transporter activity; hydrolase activity; hydr…	K02112	ATPF1B; F-type H+-transporting ATPase subunit beta [EC:3.6.3.14]	sly00195 Photosynthesis - Solanum lycopersicum (tomato); sly00190 Oxidative phosphorylation - Solanum lycopersicum (tomato); sly01100 Metabolic pathways - Solanum lycopersicum (tomato);	IPR000793; IPR004100; IPR003593; IPR000194; IPR027417; IPR024034;	ATPase, F1/V1/A1 complex, alpha/beta subunit, C-terminal; ATPase, F1 complex alpha/beta subunit, N-terminal domain; AAA+ ATPase domain; ATPase, F1/V1/A1 complex, alpha/beta subunit, nucleotide-binding domain; P-loop containing nucleoside triphosphate hydrolase; ATPase, F1 complex beta subunit/V1 complex, C-terminal;
A0A140G1S2	154	K	ATP synthase subunit beta	153.72	_LSIFETGIK(cr)VVDLLAPYR_	-1.1546	3	1	chloroplast	nucleoside metabolic process; purine nucleoside metabolic process; purine ribonucleoside monophosphate metabolic process; nucleotide metabolic process; energy coupled proton transmembrane transport, against electrochemical gradient; single-organism process; biosynthetic process; nucleoside biosynthetic process; purine ribonucleoside biosynthetic process; ribonucleoside monophosphate biosynthetic …	macromolecular complex; membrane; proton-transporting two-sector ATPase complex, catalytic domain; protein complex; membrane part; proton-transporting two-sector ATPase complex;	ATPase activity, coupled to transmembrane movement of ions; nucleoside phosphate binding; primary active transmembrane transporter activity; substrate-specific transporter activity; ATPase activity, coupled to transmembrane movement of ions, rotational mechanism; hydrolase activity, acting on acid anhydrides; monovalent inorganic cation transmembrane transporter activity; hydrolase activity; hydr…	K02112	ATPF1B; F-type H+-transporting ATPase subunit beta [EC:3.6.3.14]	sly00195 Photosynthesis - Solanum lycopersicum (tomato); sly00190 Oxidative phosphorylation - Solanum lycopersicum (tomato); sly01100 Metabolic pathways - Solanum lycopersicum (tomato);	IPR000793; IPR004100; IPR003593; IPR000194; IPR027417; IPR024034;	ATPase, F1/V1/A1 complex, alpha/beta subunit, C-terminal; ATPase, F1 complex alpha/beta subunit, N-terminal domain; AAA+ ATPase domain; ATPase, F1/V1/A1 complex, alpha/beta subunit, nucleotide-binding domain; P-loop containing nucleoside triphosphate hydrolase; ATPase, F1 complex beta subunit/V1 complex, C-terminal;
A0A140G1S2	167	K	ATP synthase subunit beta	49.298	_GGK(cr)IGLFGGAGVGK_	-2.168	2	1	chloroplast	nucleoside metabolic process; purine nucleoside metabolic process; purine ribonucleoside monophosphate metabolic process; nucleotide metabolic process; energy coupled proton transmembrane transport, against electrochemical gradient; single-organism process; biosynthetic process; nucleoside biosynthetic process; purine ribonucleoside biosynthetic process; ribonucleoside monophosphate biosynthetic …	macromolecular complex; membrane; proton-transporting two-sector ATPase complex, catalytic domain; protein complex; membrane part; proton-transporting two-sector ATPase complex;	ATPase activity, coupled to transmembrane movement of ions; nucleoside phosphate binding; primary active transmembrane transporter activity; substrate-specific transporter activity; ATPase activity, coupled to transmembrane movement of ions, rotational mechanism; hydrolase activity, acting on acid anhydrides; monovalent inorganic cation transmembrane transporter activity; hydrolase activity; hydr…	K02112	ATPF1B; F-type H+-transporting ATPase subunit beta [EC:3.6.3.14]	sly00195 Photosynthesis - Solanum lycopersicum (tomato); sly00190 Oxidative phosphorylation - Solanum lycopersicum (tomato); sly01100 Metabolic pathways - Solanum lycopersicum (tomato);	IPR000793; IPR004100; IPR003593; IPR000194; IPR027417; IPR024034;	ATPase, F1/V1/A1 complex, alpha/beta subunit, C-terminal; ATPase, F1 complex alpha/beta subunit, N-terminal domain; AAA+ ATPase domain; ATPase, F1/V1/A1 complex, alpha/beta subunit, nucleotide-binding domain; P-loop containing nucleoside triphosphate hydrolase; ATPase, F1 complex beta subunit/V1 complex, C-terminal;
A0A140G1S2	178	K	ATP synthase subunit beta	70.128	_IGLFGGAGVGK(cr)TVLIM(ox)ELINNIAK_	-0.86232	3	1	chloroplast	nucleoside metabolic process; purine nucleoside metabolic process; purine ribonucleoside monophosphate metabolic process; nucleotide metabolic process; energy coupled proton transmembrane transport, against electrochemical gradient; single-organism process; biosynthetic process; nucleoside biosynthetic process; purine ribonucleoside biosynthetic process; ribonucleoside monophosphate biosynthetic …	macromolecular complex; membrane; proton-transporting two-sector ATPase complex, catalytic domain; protein complex; membrane part; proton-transporting two-sector ATPase complex;	ATPase activity, coupled to transmembrane movement of ions; nucleoside phosphate binding; primary active transmembrane transporter activity; substrate-specific transporter activity; ATPase activity, coupled to transmembrane movement of ions, rotational mechanism; hydrolase activity, acting on acid anhydrides; monovalent inorganic cation transmembrane transporter activity; hydrolase activity; hydr…	K02112	ATPF1B; F-type H+-transporting ATPase subunit beta [EC:3.6.3.14]	sly00195 Photosynthesis - Solanum lycopersicum (tomato); sly00190 Oxidative phosphorylation - Solanum lycopersicum (tomato); sly01100 Metabolic pathways - Solanum lycopersicum (tomato);	IPR000793; IPR004100; IPR003593; IPR000194; IPR027417; IPR024034;	ATPase, F1/V1/A1 complex, alpha/beta subunit, C-terminal; ATPase, F1 complex alpha/beta subunit, N-terminal domain; AAA+ ATPase domain; ATPase, F1/V1/A1 complex, alpha/beta subunit, nucleotide-binding domain; P-loop containing nucleoside triphosphate hydrolase; ATPase, F1 complex beta subunit/V1 complex, C-terminal;
A0A140G1S2	217	K	ATP synthase subunit beta	139.25	_EGNDLYMEMK(cr)ESGVINEENIAESK_	-2.6224	3	1	chloroplast	nucleoside metabolic process; purine nucleoside metabolic process; purine ribonucleoside monophosphate metabolic process; nucleotide metabolic process; energy coupled proton transmembrane transport, against electrochemical gradient; single-organism process; biosynthetic process; nucleoside biosynthetic process; purine ribonucleoside biosynthetic process; ribonucleoside monophosphate biosynthetic …	macromolecular complex; membrane; proton-transporting two-sector ATPase complex, catalytic domain; protein complex; membrane part; proton-transporting two-sector ATPase complex;	ATPase activity, coupled to transmembrane movement of ions; nucleoside phosphate binding; primary active transmembrane transporter activity; substrate-specific transporter activity; ATPase activity, coupled to transmembrane movement of ions, rotational mechanism; hydrolase activity, acting on acid anhydrides; monovalent inorganic cation transmembrane transporter activity; hydrolase activity; hydr…	K02112	ATPF1B; F-type H+-transporting ATPase subunit beta [EC:3.6.3.14]	sly00195 Photosynthesis - Solanum lycopersicum (tomato); sly00190 Oxidative phosphorylation - Solanum lycopersicum (tomato); sly01100 Metabolic pathways - Solanum lycopersicum (tomato);	IPR000793; IPR004100; IPR003593; IPR000194; IPR027417; IPR024034;	ATPase, F1/V1/A1 complex, alpha/beta subunit, C-terminal; ATPase, F1 complex alpha/beta subunit, N-terminal domain; AAA+ ATPase domain; ATPase, F1/V1/A1 complex, alpha/beta subunit, nucleotide-binding domain; P-loop containing nucleoside triphosphate hydrolase; ATPase, F1 complex beta subunit/V1 complex, C-terminal;
A0A140G1S2	231	K	ATP synthase subunit beta	161.49	_ESGVINEENIAESK(cr)VALVYGQMNEPPGAR_	-1.3072	3	1	chloroplast	nucleoside metabolic process; purine nucleoside metabolic process; purine ribonucleoside monophosphate metabolic process; nucleotide metabolic process; energy coupled proton transmembrane transport, against electrochemical gradient; single-organism process; biosynthetic process; nucleoside biosynthetic process; purine ribonucleoside biosynthetic process; ribonucleoside monophosphate biosynthetic …	macromolecular complex; membrane; proton-transporting two-sector ATPase complex, catalytic domain; protein complex; membrane part; proton-transporting two-sector ATPase complex;	ATPase activity, coupled to transmembrane movement of ions; nucleoside phosphate binding; primary active transmembrane transporter activity; substrate-specific transporter activity; ATPase activity, coupled to transmembrane movement of ions, rotational mechanism; hydrolase activity, acting on acid anhydrides; monovalent inorganic cation transmembrane transporter activity; hydrolase activity; hydr…	K02112	ATPF1B; F-type H+-transporting ATPase subunit beta [EC:3.6.3.14]	sly00195 Photosynthesis - Solanum lycopersicum (tomato); sly00190 Oxidative phosphorylation - Solanum lycopersicum (tomato); sly01100 Metabolic pathways - Solanum lycopersicum (tomato);	IPR000793; IPR004100; IPR003593; IPR000194; IPR027417; IPR024034;	ATPase, F1/V1/A1 complex, alpha/beta subunit, C-terminal; ATPase, F1 complex alpha/beta subunit, N-terminal domain; AAA+ ATPase domain; ATPase, F1/V1/A1 complex, alpha/beta subunit, nucleotide-binding domain; P-loop containing nucleoside triphosphate hydrolase; ATPase, F1 complex beta subunit/V1 complex, C-terminal;
A0A140G1S2	359	K	ATP synthase subunit beta	146.17	_GLAAK(cr)GIYPAVDPLDSTSTMLQPR_	-1.7866	2	1	chloroplast	nucleoside metabolic process; purine nucleoside metabolic process; purine ribonucleoside monophosphate metabolic process; nucleotide metabolic process; energy coupled proton transmembrane transport, against electrochemical gradient; single-organism process; biosynthetic process; nucleoside biosynthetic process; purine ribonucleoside biosynthetic process; ribonucleoside monophosphate biosynthetic …	macromolecular complex; membrane; proton-transporting two-sector ATPase complex, catalytic domain; protein complex; membrane part; proton-transporting two-sector ATPase complex;	ATPase activity, coupled to transmembrane movement of ions; nucleoside phosphate binding; primary active transmembrane transporter activity; substrate-specific transporter activity; ATPase activity, coupled to transmembrane movement of ions, rotational mechanism; hydrolase activity, acting on acid anhydrides; monovalent inorganic cation transmembrane transporter activity; hydrolase activity; hydr…	K02112	ATPF1B; F-type H+-transporting ATPase subunit beta [EC:3.6.3.14]	sly00195 Photosynthesis - Solanum lycopersicum (tomato); sly00190 Oxidative phosphorylation - Solanum lycopersicum (tomato); sly01100 Metabolic pathways - Solanum lycopersicum (tomato);	IPR000793; IPR004100; IPR003593; IPR000194; IPR027417; IPR024034;	ATPase, F1/V1/A1 complex, alpha/beta subunit, C-terminal; ATPase, F1 complex alpha/beta subunit, N-terminal domain; AAA+ ATPase domain; ATPase, F1/V1/A1 complex, alpha/beta subunit, nucleotide-binding domain; P-loop containing nucleoside triphosphate hydrolase; ATPase, F1 complex beta subunit/V1 complex, C-terminal;
A0A140G1S2	392	K	ATP synthase subunit beta	94.006	_VK(cr)QTLQR_	0.83019	2	1	chloroplast	nucleoside metabolic process; purine nucleoside metabolic process; purine ribonucleoside monophosphate metabolic process; nucleotide metabolic process; energy coupled proton transmembrane transport, against electrochemical gradient; single-organism process; biosynthetic process; nucleoside biosynthetic process; purine ribonucleoside biosynthetic process; ribonucleoside monophosphate biosynthetic …	macromolecular complex; membrane; proton-transporting two-sector ATPase complex, catalytic domain; protein complex; membrane part; proton-transporting two-sector ATPase complex;	ATPase activity, coupled to transmembrane movement of ions; nucleoside phosphate binding; primary active transmembrane transporter activity; substrate-specific transporter activity; ATPase activity, coupled to transmembrane movement of ions, rotational mechanism; hydrolase activity, acting on acid anhydrides; monovalent inorganic cation transmembrane transporter activity; hydrolase activity; hydr…	K02112	ATPF1B; F-type H+-transporting ATPase subunit beta [EC:3.6.3.14]	sly00195 Photosynthesis - Solanum lycopersicum (tomato); sly00190 Oxidative phosphorylation - Solanum lycopersicum (tomato); sly01100 Metabolic pathways - Solanum lycopersicum (tomato);	IPR000793; IPR004100; IPR003593; IPR000194; IPR027417; IPR024034;	ATPase, F1/V1/A1 complex, alpha/beta subunit, C-terminal; ATPase, F1 complex alpha/beta subunit, N-terminal domain; AAA+ ATPase domain; ATPase, F1/V1/A1 complex, alpha/beta subunit, nucleotide-binding domain; P-loop containing nucleoside triphosphate hydrolase; ATPase, F1 complex beta subunit/V1 complex, C-terminal;
A0A140G1S2	399	K	ATP synthase subunit beta	116.45	_YK(cr)ELQDIIAILGLDELSEEDR_	0.28338	2	1	chloroplast	nucleoside metabolic process; purine nucleoside metabolic process; purine ribonucleoside monophosphate metabolic process; nucleotide metabolic process; energy coupled proton transmembrane transport, against electrochemical gradient; single-organism process; biosynthetic process; nucleoside biosynthetic process; purine ribonucleoside biosynthetic process; ribonucleoside monophosphate biosynthetic …	macromolecular complex; membrane; proton-transporting two-sector ATPase complex, catalytic domain; protein complex; membrane part; proton-transporting two-sector ATPase complex;	ATPase activity, coupled to transmembrane movement of ions; nucleoside phosphate binding; primary active transmembrane transporter activity; substrate-specific transporter activity; ATPase activity, coupled to transmembrane movement of ions, rotational mechanism; hydrolase activity, acting on acid anhydrides; monovalent inorganic cation transmembrane transporter activity; hydrolase activity; hydr…	K02112	ATPF1B; F-type H+-transporting ATPase subunit beta [EC:3.6.3.14]	sly00195 Photosynthesis - Solanum lycopersicum (tomato); sly00190 Oxidative phosphorylation - Solanum lycopersicum (tomato); sly01100 Metabolic pathways - Solanum lycopersicum (tomato);	IPR000793; IPR004100; IPR003593; IPR000194; IPR027417; IPR024034;	ATPase, F1/V1/A1 complex, alpha/beta subunit, C-terminal; ATPase, F1 complex alpha/beta subunit, N-terminal domain; AAA+ ATPase domain; ATPase, F1/V1/A1 complex, alpha/beta subunit, nucleotide-binding domain; P-loop containing nucleoside triphosphate hydrolase; ATPase, F1 complex beta subunit/V1 complex, C-terminal;
A0A140G1S2	497	K	ATP synthase subunit beta	140.24	_AMNLEMESNLK(cr)K_	-2.0574	2	1	chloroplast	nucleoside metabolic process; purine nucleoside metabolic process; purine ribonucleoside monophosphate metabolic process; nucleotide metabolic process; energy coupled proton transmembrane transport, against electrochemical gradient; single-organism process; biosynthetic process; nucleoside biosynthetic process; purine ribonucleoside biosynthetic process; ribonucleoside monophosphate biosynthetic …	macromolecular complex; membrane; proton-transporting two-sector ATPase complex, catalytic domain; protein complex; membrane part; proton-transporting two-sector ATPase complex;	ATPase activity, coupled to transmembrane movement of ions; nucleoside phosphate binding; primary active transmembrane transporter activity; substrate-specific transporter activity; ATPase activity, coupled to transmembrane movement of ions, rotational mechanism; hydrolase activity, acting on acid anhydrides; monovalent inorganic cation transmembrane transporter activity; hydrolase activity; hydr…	K02112	ATPF1B; F-type H+-transporting ATPase subunit beta [EC:3.6.3.14]	sly00195 Photosynthesis - Solanum lycopersicum (tomato); sly00190 Oxidative phosphorylation - Solanum lycopersicum (tomato); sly01100 Metabolic pathways - Solanum lycopersicum (tomato);	IPR000793; IPR004100; IPR003593; IPR000194; IPR027417; IPR024034;	ATPase, F1/V1/A1 complex, alpha/beta subunit, C-terminal; ATPase, F1 complex alpha/beta subunit, N-terminal domain; AAA+ ATPase domain; ATPase, F1/V1/A1 complex, alpha/beta subunit, nucleotide-binding domain; P-loop containing nucleoside triphosphate hydrolase; ATPase, F1 complex beta subunit/V1 complex, C-terminal;
A0A9R6	60	K	Histone H4	136.96	_GVLK(cr)IFLENVIR_	0.36622	2	1	nuclear	cellular component biogenesis; cellular component organization; nucleosome organization; cellular macromolecular complex assembly; chromatin assembly or disassembly; protein complex subunit organization; macromolecular complex subunit organization; protein-DNA complex assembly; DNA packaging; nucleosome assembly; chromosome organization; cellular component assembly; macromolecular complex assembl…	intracellular organelle; intracellular non-membrane-bounded organelle; intracellular organelle part; macromolecular complex; intracellular part; cell; organelle part; DNA bending complex; chromosomal part; nucleosome; non-membrane-bounded organelle; intracellular membrane-bounded organelle; organelle; nucleus; chromatin; intracellular; cell part; chromosome; protein complex; membrane-bounded orga…	organic cyclic compound binding; heterocyclic compound binding; DNA binding; protein heterodimerization activity; binding; protein dimerization activity; nucleic acid binding; protein binding;	K11254			IPR009072;	Histone-fold;
A0A9R6	92	K	Histone H4	64.224	_TVTAM(ox)DVVYSLK(cr)R_	-0.32419	3	1	nuclear	cellular component biogenesis; cellular component organization; nucleosome organization; cellular macromolecular complex assembly; chromatin assembly or disassembly; protein complex subunit organization; macromolecular complex subunit organization; protein-DNA complex assembly; DNA packaging; nucleosome assembly; chromosome organization; cellular component assembly; macromolecular complex assembl…	intracellular organelle; intracellular non-membrane-bounded organelle; intracellular organelle part; macromolecular complex; intracellular part; cell; organelle part; DNA bending complex; chromosomal part; nucleosome; non-membrane-bounded organelle; intracellular membrane-bounded organelle; organelle; nucleus; chromatin; intracellular; cell part; chromosome; protein complex; membrane-bounded orga…	organic cyclic compound binding; heterocyclic compound binding; DNA binding; protein heterodimerization activity; binding; protein dimerization activity; nucleic acid binding; protein binding;	K11254			IPR009072;	Histone-fold;
A1KYB1	153	K	Adenosylhomocysteinase (Fragment)	90.142	_AEEEYAK(cr)SGK_	-0.46816	2	1	cytosol	metabolic process; one-carbon metabolic process; single-organism metabolic process; small molecule metabolic process; single-organism cellular process; single-organism process; cellular process; cellular metabolic process;		adenosylhomocysteinase activity; hydrolase activity; hydrolase activity, acting on ether bonds; catalytic activity; trialkylsulfonium hydrolase activity;	K01251	E3.3.1.1; adenosylhomocysteinase [EC:3.3.1.1]	sly00270 Cysteine and methionine metabolism - Solanum lycopersicum (tomato); sly01100 Metabolic pathways - Solanum lycopersicum (tomato);	IPR016040; IPR015878;	NAD(P)-binding domain; S-adenosyl-L-homocysteine hydrolase, NAD binding domain;
A1KYB1	458	K	Adenosylhomocysteinase (Fragment)	102.9	_LSK(cr)DQADYISVPVDGPYKPPHYR_	-0.14568	4	1	cytosol	metabolic process; one-carbon metabolic process; single-organism metabolic process; small molecule metabolic process; single-organism cellular process; single-organism process; cellular process; cellular metabolic process;		adenosylhomocysteinase activity; hydrolase activity; hydrolase activity, acting on ether bonds; catalytic activity; trialkylsulfonium hydrolase activity;	K01251	E3.3.1.1; adenosylhomocysteinase [EC:3.3.1.1]	sly00270 Cysteine and methionine metabolism - Solanum lycopersicum (tomato); sly01100 Metabolic pathways - Solanum lycopersicum (tomato);	IPR016040; IPR015878;	NAD(P)-binding domain; S-adenosyl-L-homocysteine hydrolase, NAD binding domain;
A1XEJ6	232	K	CYP71D48v2	63.091	_MIHDIDGSK(cr)SK_	0.95419	2	1	chloroplast	single-organism process; metabolic process; oxidation-reduction process; single-organism metabolic process;		organic cyclic compound binding; heterocyclic compound binding; heme binding; iron ion binding; transition metal ion binding; catalytic activity; binding; ion binding; cation binding; metal ion binding; oxidoreductase activity, acting on paired donors, with incorporation or reduction of molecular oxygen; tetrapyrrole binding; oxidoreductase activity;
A1XEK2	114	K	CYP71D5v2	54.871	_FM(ox)SSDIVFYK(cr)SR_	1.4374	2	1	chloroplast	single-organism process; metabolic process; oxidation-reduction process; single-organism metabolic process;		organic cyclic compound binding; heterocyclic compound binding; heme binding; iron ion binding; transition metal ion binding; catalytic activity; binding; ion binding; cation binding; metal ion binding; oxidoreductase activity, acting on paired donors, with incorporation or reduction of molecular oxygen; tetrapyrrole binding; oxidoreductase activity;
A1XEK2	490	K	CYP71D5v2	65.949	_VFAASK(cr)DDLYLIPTNHR_	1.6916	3	1	chloroplast	single-organism process; metabolic process; oxidation-reduction process; single-organism metabolic process;		organic cyclic compound binding; heterocyclic compound binding; heme binding; iron ion binding; transition metal ion binding; catalytic activity; binding; ion binding; cation binding; metal ion binding; oxidoreductase activity, acting on paired donors, with incorporation or reduction of molecular oxygen; tetrapyrrole binding; oxidoreductase activity;
A1XEL3	88	K	CYP73A47v2	76.744	_NLVVVSSPELAK(cr)EVLHTQGVEFGSR_	0.25176	3	1	cytosol	single-organism process; metabolic process; oxidation-reduction process; single-organism metabolic process;		organic cyclic compound binding; heterocyclic compound binding; heme binding; iron ion binding; transition metal ion binding; catalytic activity; binding; ion binding; cation binding; metal ion binding; oxidoreductase activity, acting on paired donors, with incorporation or reduction of molecular oxygen; tetrapyrrole binding; oxidoreductase activity;
A1XM01	127	K	DNAJ heat shock protein (Fragment)	115.29	_SK(cr)MDPDEERR_	-0.4899	2	1	nuclear							IPR001623;	DnaJ domain;
A2SXR4	160	K	Uricase	59.13	_TTK(cr)SGFEGFIR_	0.20581	2	1	peroxisome	cellular aromatic compound metabolic process; oxidation-reduction process; small molecule metabolic process; single-organism cellular process; purine-containing compound metabolic process; single-organism process; organic cyclic compound metabolic process; nitrogen compound metabolic process; purine nucleobase metabolic process; primary metabolic process; cellular metabolic process; organic subst…		oxidoreductase activity, acting on other nitrogenous compounds as donors, oxygen as acceptor; catalytic activity; urate oxidase activity; oxidoreductase activity; oxidoreductase activity, acting on other nitrogenous compounds as donors;	K00365	uaZ; urate oxidase [EC:1.7.3.3]	sly00230 Purine metabolism - Solanum lycopersicum (tomato); sly00232 Caffeine metabolism - Solanum lycopersicum (tomato); sly01100 Metabolic pathways - Solanum lycopersicum (tomato);
A2V884	95	K	Translationally controlled tumor protein like protein (Fragment)	77.746	_SLTPK(cr)LGAEQEEVFK_	2.6232	2	1	cytosol							IPR011323; IPR011057;	Mss4/translationally controlled tumour-associated TCTP; Mss4-like;
A2V884	105	K	Translationally controlled tumor protein like protein (Fragment)	182.31	_LGAEQEEVFK(cr)NNIQGATK_	2.028	3	1	cytosol							IPR011323; IPR011057;	Mss4/translationally controlled tumour-associated TCTP; Mss4-like;
A6Q0F0	409	K	Glutamyl-tRNA reductase (Fragment)	110.38	_EVVAANK(cr)EDR_	-1.0845	2	1	chloroplast	heterocycle biosynthetic process; cellular aromatic compound metabolic process; oxidation-reduction process; single-organism process; nitrogen compound metabolic process; organic cyclic compound metabolic process; biosynthetic process; organonitrogen compound biosynthetic process; organic substance biosynthetic process; cellular metabolic process; cellular biosynthetic process; organic substance …		oxidoreductase activity, acting on the aldehyde or oxo group of donors, NAD or NADP as acceptor; organic cyclic compound binding; heterocyclic compound binding; glutamyl-tRNA reductase activity; nucleoside phosphate binding; catalytic activity; binding; oxidoreductase activity, acting on the aldehyde or oxo group of donors; NADP binding; nucleotide binding; cofactor binding; oxidoreductase activi…	K02492	hemA; glutamyl-tRNA reductase [EC:1.2.1.70]	sly00860 Porphyrin and chlorophyll metabolism - Solanum lycopersicum (tomato); sly01110 Biosynthesis of secondary metabolites - Solanum lycopersicum (tomato); sly01100 Metabolic pathways - Solanum lycopersicum (tomato);	IPR006151; IPR016040; IPR015896; IPR015895;	Quinate/shikimate 5-dehydrogenase/glutamyl-tRNA reductase; NAD(P)-binding domain; Tetrapyrrole biosynthesis, glutamyl-tRNA reductase, dimerisation domain; Tetrapyrrole biosynthesis, glutamyl-tRNA reductase, N-terminal;
A7U629	96	K	Chloroplast methionine sulfoxide reductase B2	72.898	_QK(cr)GTEYPGTGEYDK_	-1.0165	2	1	chloroplast	single-organism process; metabolic process; oxidation-reduction process; single-organism metabolic process;		oxidoreductase activity, acting on a sulfur group of donors; peptide-methionine (R)-S-oxide reductase activity; oxidoreductase activity, acting on a sulfur group of donors, disulfide as acceptor; catalytic activity; oxidoreductase activity;	K07305			IPR002579; IPR011057;	Peptide methionine sulphoxide reductase MrsB; Mss4-like;
A7VMP6	33	K	Histone H3.2 (Fragment)	134.99	_KYQK(cr)STELLIR_	0.9835	2	0.999999	nuclear		intracellular organelle; intracellular non-membrane-bounded organelle; intracellular organelle part; macromolecular complex; intracellular part; cell; organelle part; DNA bending complex; chromosomal part; nucleosome; non-membrane-bounded organelle; organelle; chromatin; cell part; intracellular; chromosome; protein complex; protein-DNA complex; DNA packaging complex;	organic cyclic compound binding; heterocyclic compound binding; DNA binding; protein heterodimerization activity; binding; protein dimerization activity; nucleic acid binding; protein binding;				IPR009072; IPR007125;	Histone-fold; Histone H2A/H2B/H3;
A7VMP6	56	K	Histone H3.2 (Fragment)	168.46	_EIAQDFK(cr)TDLR_	-0.22922	2	1	nuclear		intracellular organelle; intracellular non-membrane-bounded organelle; intracellular organelle part; macromolecular complex; intracellular part; cell; organelle part; DNA bending complex; chromosomal part; nucleosome; non-membrane-bounded organelle; organelle; chromatin; cell part; intracellular; chromosome; protein complex; protein-DNA complex; DNA packaging complex;	organic cyclic compound binding; heterocyclic compound binding; DNA binding; protein heterodimerization activity; binding; protein dimerization activity; nucleic acid binding; protein binding;				IPR009072; IPR007125;	Histone-fold; Histone H2A/H2B/H3;
A7VMP6	99	K	Histone H3.2 (Fragment)	196.37	_VTIMPK(cr)DIQLAR_	0.76035	3	1	nuclear		intracellular organelle; intracellular non-membrane-bounded organelle; intracellular organelle part; macromolecular complex; intracellular part; cell; organelle part; DNA bending complex; chromosomal part; nucleosome; non-membrane-bounded organelle; organelle; chromatin; cell part; intracellular; chromosome; protein complex; protein-DNA complex; DNA packaging complex;	organic cyclic compound binding; heterocyclic compound binding; DNA binding; protein heterodimerization activity; binding; protein dimerization activity; nucleic acid binding; protein binding;				IPR009072; IPR007125;	Histone-fold; Histone H2A/H2B/H3;
A7WPL0	237	K	Putative reductase	136.33	_NIIIDSK(cr)SGVSGAGR_	-0.31417	2	1	chloroplast	glutamine family amino acid metabolic process; cellular amino acid biosynthetic process; arginine biosynthetic process; organic acid biosynthetic process; single-organism biosynthetic process; oxidation-reduction process; small molecule metabolic process; arginine metabolic process; single-organism cellular process; nitrogen compound metabolic process; single-organism process; biosynthetic proces…	intracellular part; cell; cell part; intracellular; cytoplasm;	nucleoside phosphate binding; protein dimerization activity; oxidoreductase activity, acting on the aldehyde or oxo group of donors; protein binding; nucleotide binding; cofactor binding; oxidoreductase activity; oxidoreductase activity, acting on the aldehyde or oxo group of donors, NAD or NADP as acceptor; heterocyclic compound binding; organic cyclic compound binding; catalytic activity; NAD b…	K00145	argC; N-acetyl-gamma-glutamyl-phosphate reductase [EC:1.2.1.38]	sly01110 Biosynthesis of secondary metabolites - Solanum lycopersicum (tomato); sly01210 2-Oxocarboxylic acid metabolism - Solanum lycopersicum (tomato); sly00220 Arginine biosynthesis - Solanum lycopersicum (tomato); sly01230 Biosynthesis of amino acids - Solanum lycopersicum (tomato); sly01100 Metabolic pathways - Solanum lycopersicum (tomato);	IPR012280; IPR000534; IPR016040;	Semialdehyde dehydrogenase, dimerisation domain; Semialdehyde dehydrogenase, NAD-binding; NAD(P)-binding domain;
A7XAQ5	223	K	Glucose-1-phosphate adenylyltransferase	91.549	_MDYEK(cr)FIQAHR_	-1.7824	3	1	cytosol	carbohydrate biosynthetic process; polysaccharide biosynthetic process; glucan metabolic process; single-organism process; biosynthetic process; energy reserve metabolic process; cellular metabolic process; cellular polysaccharide metabolic process; organic substance metabolic process; metabolic process; generation of precursor metabolites and energy; cellular carbohydrate metabolic process; poly…		glucose-1-phosphate adenylyltransferase activity; nucleotidyltransferase activity; catalytic activity; transferase activity; transferase activity, transferring phosphorus-containing groups; adenylyltransferase activity;	K00975	glgC; glucose-1-phosphate adenylyltransferase [EC:2.7.7.27]	sly01110 Biosynthesis of secondary metabolites - Solanum lycopersicum (tomato); sly00500 Starch and sucrose metabolism - Solanum lycopersicum (tomato); sly01100 Metabolic pathways - Solanum lycopersicum (tomato); sly00520 Amino sugar and nucleotide sugar metabolism - Solanum lycopersicum (tomato);	IPR011004; IPR005835; IPR029044;	Trimeric LpxA-like; Nucleotidyl transferase domain; Nucleotide-diphospho-sugar transferases;
A7XAQ5	254	K	Glucose-1-phosphate adenylyltransferase	121.45	_RATAFGLMK(cr)IDEEGR_	-0.85555	3	1	cytosol	carbohydrate biosynthetic process; polysaccharide biosynthetic process; glucan metabolic process; single-organism process; biosynthetic process; energy reserve metabolic process; cellular metabolic process; cellular polysaccharide metabolic process; organic substance metabolic process; metabolic process; generation of precursor metabolites and energy; cellular carbohydrate metabolic process; poly…		glucose-1-phosphate adenylyltransferase activity; nucleotidyltransferase activity; catalytic activity; transferase activity; transferase activity, transferring phosphorus-containing groups; adenylyltransferase activity;	K00975	glgC; glucose-1-phosphate adenylyltransferase [EC:2.7.7.27]	sly01110 Biosynthesis of secondary metabolites - Solanum lycopersicum (tomato); sly00500 Starch and sucrose metabolism - Solanum lycopersicum (tomato); sly01100 Metabolic pathways - Solanum lycopersicum (tomato); sly00520 Amino sugar and nucleotide sugar metabolism - Solanum lycopersicum (tomato);	IPR011004; IPR005835; IPR029044;	Trimeric LpxA-like; Nucleotidyl transferase domain; Nucleotide-diphospho-sugar transferases;
A7XAQ5	269	K	Glucose-1-phosphate adenylyltransferase	150.26	_IIEFAEKPK(cr)GEQLK_	1.5143	2	0.999926	cytosol	carbohydrate biosynthetic process; polysaccharide biosynthetic process; glucan metabolic process; single-organism process; biosynthetic process; energy reserve metabolic process; cellular metabolic process; cellular polysaccharide metabolic process; organic substance metabolic process; metabolic process; generation of precursor metabolites and energy; cellular carbohydrate metabolic process; poly…		glucose-1-phosphate adenylyltransferase activity; nucleotidyltransferase activity; catalytic activity; transferase activity; transferase activity, transferring phosphorus-containing groups; adenylyltransferase activity;	K00975	glgC; glucose-1-phosphate adenylyltransferase [EC:2.7.7.27]	sly01110 Biosynthesis of secondary metabolites - Solanum lycopersicum (tomato); sly00500 Starch and sucrose metabolism - Solanum lycopersicum (tomato); sly01100 Metabolic pathways - Solanum lycopersicum (tomato); sly00520 Amino sugar and nucleotide sugar metabolism - Solanum lycopersicum (tomato);	IPR011004; IPR005835; IPR029044;	Trimeric LpxA-like; Nucleotidyl transferase domain; Nucleotide-diphospho-sugar transferases;
A7XAQ5	274	K	Glucose-1-phosphate adenylyltransferase	64.265	_GEQLK(cr)AMK_	-0.56621	2	1	cytosol	carbohydrate biosynthetic process; polysaccharide biosynthetic process; glucan metabolic process; single-organism process; biosynthetic process; energy reserve metabolic process; cellular metabolic process; cellular polysaccharide metabolic process; organic substance metabolic process; metabolic process; generation of precursor metabolites and energy; cellular carbohydrate metabolic process; poly…		glucose-1-phosphate adenylyltransferase activity; nucleotidyltransferase activity; catalytic activity; transferase activity; transferase activity, transferring phosphorus-containing groups; adenylyltransferase activity;	K00975	glgC; glucose-1-phosphate adenylyltransferase [EC:2.7.7.27]	sly01110 Biosynthesis of secondary metabolites - Solanum lycopersicum (tomato); sly00500 Starch and sucrose metabolism - Solanum lycopersicum (tomato); sly01100 Metabolic pathways - Solanum lycopersicum (tomato); sly00520 Amino sugar and nucleotide sugar metabolism - Solanum lycopersicum (tomato);	IPR011004; IPR005835; IPR029044;	Trimeric LpxA-like; Nucleotidyl transferase domain; Nucleotide-diphospho-sugar transferases;
A7XAQ5	277	K	Glucose-1-phosphate adenylyltransferase	105.28	_AMK(cr)VDTTILGLDDER_	-0.93095	3	1	cytosol	carbohydrate biosynthetic process; polysaccharide biosynthetic process; glucan metabolic process; single-organism process; biosynthetic process; energy reserve metabolic process; cellular metabolic process; cellular polysaccharide metabolic process; organic substance metabolic process; metabolic process; generation of precursor metabolites and energy; cellular carbohydrate metabolic process; poly…		glucose-1-phosphate adenylyltransferase activity; nucleotidyltransferase activity; catalytic activity; transferase activity; transferase activity, transferring phosphorus-containing groups; adenylyltransferase activity;	K00975	glgC; glucose-1-phosphate adenylyltransferase [EC:2.7.7.27]	sly01110 Biosynthesis of secondary metabolites - Solanum lycopersicum (tomato); sly00500 Starch and sucrose metabolism - Solanum lycopersicum (tomato); sly01100 Metabolic pathways - Solanum lycopersicum (tomato); sly00520 Amino sugar and nucleotide sugar metabolism - Solanum lycopersicum (tomato);	IPR011004; IPR005835; IPR029044;	Trimeric LpxA-like; Nucleotidyl transferase domain; Nucleotide-diphospho-sugar transferases;
A7XAQ5	453	K	Glucose-1-phosphate adenylyltransferase	63.185	_FLAAK(cr)GSVPIGIGK_	-2.1353	2	1	cytosol	carbohydrate biosynthetic process; polysaccharide biosynthetic process; glucan metabolic process; single-organism process; biosynthetic process; energy reserve metabolic process; cellular metabolic process; cellular polysaccharide metabolic process; organic substance metabolic process; metabolic process; generation of precursor metabolites and energy; cellular carbohydrate metabolic process; poly…		glucose-1-phosphate adenylyltransferase activity; nucleotidyltransferase activity; catalytic activity; transferase activity; transferase activity, transferring phosphorus-containing groups; adenylyltransferase activity;	K00975	glgC; glucose-1-phosphate adenylyltransferase [EC:2.7.7.27]	sly01110 Biosynthesis of secondary metabolites - Solanum lycopersicum (tomato); sly00500 Starch and sucrose metabolism - Solanum lycopersicum (tomato); sly01100 Metabolic pathways - Solanum lycopersicum (tomato); sly00520 Amino sugar and nucleotide sugar metabolism - Solanum lycopersicum (tomato);	IPR011004; IPR005835; IPR029044;	Trimeric LpxA-like; Nucleotidyl transferase domain; Nucleotide-diphospho-sugar transferases;
A7XAQ5	462	K	Glucose-1-phosphate adenylyltransferase	78.985	_GSVPIGIGK(cr)NSHIK_	1.2841	2	1	cytosol	carbohydrate biosynthetic process; polysaccharide biosynthetic process; glucan metabolic process; single-organism process; biosynthetic process; energy reserve metabolic process; cellular metabolic process; cellular polysaccharide metabolic process; organic substance metabolic process; metabolic process; generation of precursor metabolites and energy; cellular carbohydrate metabolic process; poly…		glucose-1-phosphate adenylyltransferase activity; nucleotidyltransferase activity; catalytic activity; transferase activity; transferase activity, transferring phosphorus-containing groups; adenylyltransferase activity;	K00975	glgC; glucose-1-phosphate adenylyltransferase [EC:2.7.7.27]	sly01110 Biosynthesis of secondary metabolites - Solanum lycopersicum (tomato); sly00500 Starch and sucrose metabolism - Solanum lycopersicum (tomato); sly01100 Metabolic pathways - Solanum lycopersicum (tomato); sly00520 Amino sugar and nucleotide sugar metabolism - Solanum lycopersicum (tomato);	IPR011004; IPR005835; IPR029044;	Trimeric LpxA-like; Nucleotidyl transferase domain; Nucleotide-diphospho-sugar transferases;
A7XAQ5	482	K	Glucose-1-phosphate adenylyltransferase	118.72	_IGDNVK(cr)IINSDNVQEAAR_	-1.5058	2	1	cytosol	carbohydrate biosynthetic process; polysaccharide biosynthetic process; glucan metabolic process; single-organism process; biosynthetic process; energy reserve metabolic process; cellular metabolic process; cellular polysaccharide metabolic process; organic substance metabolic process; metabolic process; generation of precursor metabolites and energy; cellular carbohydrate metabolic process; poly…		glucose-1-phosphate adenylyltransferase activity; nucleotidyltransferase activity; catalytic activity; transferase activity; transferase activity, transferring phosphorus-containing groups; adenylyltransferase activity;	K00975	glgC; glucose-1-phosphate adenylyltransferase [EC:2.7.7.27]	sly01110 Biosynthesis of secondary metabolites - Solanum lycopersicum (tomato); sly00500 Starch and sucrose metabolism - Solanum lycopersicum (tomato); sly01100 Metabolic pathways - Solanum lycopersicum (tomato); sly00520 Amino sugar and nucleotide sugar metabolism - Solanum lycopersicum (tomato);	IPR011004; IPR005835; IPR029044;	Trimeric LpxA-like; Nucleotidyl transferase domain; Nucleotide-diphospho-sugar transferases;
A7XV37	283	K	Pyrophosphate-fructose 6-phosphate 1-phosphotrasferase beta subunit (Fragment)	91.961	_AMVELEGAPFK(cr)K_	2.0379	2	1	cytosol	single-organism carbohydrate catabolic process; glycolytic process; single-organism catabolic process; small molecule metabolic process; single-organism cellular process; single-organism process; carbohydrate metabolic process; primary metabolic process; cellular metabolic process; organic substance metabolic process; carbohydrate catabolic process; single-organism carbohydrate metabolic process;…		6-phosphofructokinase activity; carbohydrate kinase activity; kinase activity; phosphotransferase activity, alcohol group as acceptor; catalytic activity; phosphofructokinase activity; transferase activity; transferase activity, transferring phosphorus-containing groups;	K00895	pfp; pyrophosphate--fructose-6-phosphate 1-phosphotransferase [EC:2.7.1.90]	sly01110 Biosynthesis of secondary metabolites - Solanum lycopersicum (tomato); sly00051 Fructose and mannose metabolism - Solanum lycopersicum (tomato); sly00010 Glycolysis / Gluconeogenesis - Solanum lycopersicum (tomato); sly01100 Metabolic pathways - Solanum lycopersicum (tomato); sly00030 Pentose phosphate pathway - Solanum lycopersicum (tomato);	IPR013981; IPR000023;	Pyrophosphate-dependent phosphofructokinase, alpha-helical domain; Phosphofructokinase domain;
A8J6V0	18	K	Histone H2B	84.892	_KPAEEK(cr)APAEK_	-0.28995	2	0.998776	nuclear		intracellular organelle; intracellular non-membrane-bounded organelle; intracellular organelle part; macromolecular complex; intracellular part; cell; organelle part; DNA bending complex; chromosomal part; nucleosome; non-membrane-bounded organelle; organelle; chromatin; cell part; intracellular; chromosome; protein complex; protein-DNA complex; DNA packaging complex;	organic cyclic compound binding; heterocyclic compound binding; DNA binding; protein heterodimerization activity; binding; protein dimerization activity; nucleic acid binding; protein binding;	K11252			IPR009072; IPR007125;	Histone-fold; Histone H2A/H2B/H3;
A8J6V0	55	K	Histone H2B	94.465	_SVETYK(cr)IYIFK_	0.97022	2	1	nuclear		intracellular organelle; intracellular non-membrane-bounded organelle; intracellular organelle part; macromolecular complex; intracellular part; cell; organelle part; DNA bending complex; chromosomal part; nucleosome; non-membrane-bounded organelle; organelle; chromatin; cell part; intracellular; chromosome; protein complex; protein-DNA complex; DNA packaging complex;	organic cyclic compound binding; heterocyclic compound binding; DNA binding; protein heterodimerization activity; binding; protein dimerization activity; nucleic acid binding; protein binding;	K11252			IPR009072; IPR007125;	Histone-fold; Histone H2A/H2B/H3;
A8J6V0	60	K	Histone H2B	65.252	_IYIFK(cr)VLK_	0.19792	2	1	nuclear		intracellular organelle; intracellular non-membrane-bounded organelle; intracellular organelle part; macromolecular complex; intracellular part; cell; organelle part; DNA bending complex; chromosomal part; nucleosome; non-membrane-bounded organelle; organelle; chromatin; cell part; intracellular; chromosome; protein complex; protein-DNA complex; DNA packaging complex;	organic cyclic compound binding; heterocyclic compound binding; DNA binding; protein heterodimerization activity; binding; protein dimerization activity; nucleic acid binding; protein binding;	K11252			IPR009072; IPR007125;	Histone-fold; Histone H2A/H2B/H3;
A8J6V0	102	K	Histone H2B	123.96	_YNK(cr)KPTITSR_	0.28133	2	0.999936	nuclear		intracellular organelle; intracellular non-membrane-bounded organelle; intracellular organelle part; macromolecular complex; intracellular part; cell; organelle part; DNA bending complex; chromosomal part; nucleosome; non-membrane-bounded organelle; organelle; chromatin; cell part; intracellular; chromosome; protein complex; protein-DNA complex; DNA packaging complex;	organic cyclic compound binding; heterocyclic compound binding; DNA binding; protein heterodimerization activity; binding; protein dimerization activity; nucleic acid binding; protein binding;	K11252			IPR009072; IPR007125;	Histone-fold; Histone H2A/H2B/H3;
A8J6V0	125	K	Histone H2B	94.639	_LVLPGELAK(cr)HAVSEGTK_	-1.0733	3	1	nuclear		intracellular organelle; intracellular non-membrane-bounded organelle; intracellular organelle part; macromolecular complex; intracellular part; cell; organelle part; DNA bending complex; chromosomal part; nucleosome; non-membrane-bounded organelle; organelle; chromatin; cell part; intracellular; chromosome; protein complex; protein-DNA complex; DNA packaging complex;	organic cyclic compound binding; heterocyclic compound binding; DNA binding; protein heterodimerization activity; binding; protein dimerization activity; nucleic acid binding; protein binding;	K11252			IPR009072; IPR007125;	Histone-fold; Histone H2A/H2B/H3;
A8J6V0	133	K	Histone H2B	166.45	_HAVSEGTK(cr)AVTK_	-0.7234	3	1	nuclear		intracellular organelle; intracellular non-membrane-bounded organelle; intracellular organelle part; macromolecular complex; intracellular part; cell; organelle part; DNA bending complex; chromosomal part; nucleosome; non-membrane-bounded organelle; organelle; chromatin; cell part; intracellular; chromosome; protein complex; protein-DNA complex; DNA packaging complex;	organic cyclic compound binding; heterocyclic compound binding; DNA binding; protein heterodimerization activity; binding; protein dimerization activity; nucleic acid binding; protein binding;	K11252			IPR009072; IPR007125;	Histone-fold; Histone H2A/H2B/H3;
A8UDS9	70	K	Copper/zinc superoxide dismutase (Fragment)	154.6	_AVVVHADPDDLGK(cr)GGHELSK_	-2.3766	2	1	cytosol	superoxide metabolic process; metabolic process; reactive oxygen species metabolic process; oxidation-reduction process; single-organism metabolic process; single-organism process; cellular process; cellular metabolic process;		metal ion binding; cation binding; binding; ion binding;	K04565	SOD1; superoxide dismutase, Cu-Zn family [EC:1.15.1.1]	sly04146 Peroxisome - Solanum lycopersicum (tomato);	IPR001424;	Superoxide dismutase, copper/zinc binding domain;
A8UDS9	77	K	Copper/zinc superoxide dismutase (Fragment)	153.09	_GGHELSK(cr)ATGNAGGR_	-0.85546	3	1	cytosol	superoxide metabolic process; metabolic process; reactive oxygen species metabolic process; oxidation-reduction process; single-organism metabolic process; single-organism process; cellular process; cellular metabolic process;		metal ion binding; cation binding; binding; ion binding;	K04565	SOD1; superoxide dismutase, Cu-Zn family [EC:1.15.1.1]	sly04146 Peroxisome - Solanum lycopersicum (tomato);	IPR001424;	Superoxide dismutase, copper/zinc binding domain;
A9CM20	13	K	Voltage-dependent anion channel	123.79	_GPGLYSDIGK(cr)R_	-2.4341	2	1	cytosol	regulation of transport; regulation of anion transport; regulation of ion transport; single-organism cellular process; single-organism process; establishment of localization; transport; anion transport; transmembrane transport; regulation of biological process; single-organism localization; ion transport; regulation of localization; localization; cellular process; biological regulation; single-or…	membrane; intracellular organelle; outer membrane; mitochondrial part; bounding membrane of organelle; organelle membrane; mitochondrial outer membrane; cytoplasm; intracellular organelle part; organelle envelope; intracellular part; cell; organelle part; mitochondrion; organelle; mitochondrial envelope; intracellular membrane-bounded organelle; intracellular; cell part; envelope; organelle outer…	ion transmembrane transporter activity; passive transmembrane transporter activity; anion channel activity; substrate-specific transporter activity; channel activity; substrate-specific transmembrane transporter activity; voltage-gated ion channel activity; voltage-gated anion channel activity; substrate-specific channel activity; ion channel activity; gated channel activity; voltage-gated channe…	K15040			IPR023614;	Porin domain;
A9CM20	28	K	Voltage-dependent anion channel	82.665	_DYQTDHK(cr)FTITTYSPTGVAITSSGLK_	0.42056	3	1	cytosol	regulation of transport; regulation of anion transport; regulation of ion transport; single-organism cellular process; single-organism process; establishment of localization; transport; anion transport; transmembrane transport; regulation of biological process; single-organism localization; ion transport; regulation of localization; localization; cellular process; biological regulation; single-or…	membrane; intracellular organelle; outer membrane; mitochondrial part; bounding membrane of organelle; organelle membrane; mitochondrial outer membrane; cytoplasm; intracellular organelle part; organelle envelope; intracellular part; cell; organelle part; mitochondrion; organelle; mitochondrial envelope; intracellular membrane-bounded organelle; intracellular; cell part; envelope; organelle outer…	ion transmembrane transporter activity; passive transmembrane transporter activity; anion channel activity; substrate-specific transporter activity; channel activity; substrate-specific transmembrane transporter activity; voltage-gated ion channel activity; voltage-gated anion channel activity; substrate-specific channel activity; ion channel activity; gated channel activity; voltage-gated channe…	K15040			IPR023614;	Porin domain;
A9CM20	63	K	Voltage-dependent anion channel	61.593	_NK(cr)NVTTDIK_	0.7891	2	1	cytosol	regulation of transport; regulation of anion transport; regulation of ion transport; single-organism cellular process; single-organism process; establishment of localization; transport; anion transport; transmembrane transport; regulation of biological process; single-organism localization; ion transport; regulation of localization; localization; cellular process; biological regulation; single-or…	membrane; intracellular organelle; outer membrane; mitochondrial part; bounding membrane of organelle; organelle membrane; mitochondrial outer membrane; cytoplasm; intracellular organelle part; organelle envelope; intracellular part; cell; organelle part; mitochondrion; organelle; mitochondrial envelope; intracellular membrane-bounded organelle; intracellular; cell part; envelope; organelle outer…	ion transmembrane transporter activity; passive transmembrane transporter activity; anion channel activity; substrate-specific transporter activity; channel activity; substrate-specific transmembrane transporter activity; voltage-gated ion channel activity; voltage-gated anion channel activity; substrate-specific channel activity; ion channel activity; gated channel activity; voltage-gated channe…	K15040			IPR023614;	Porin domain;
A9CM20	260	K	Voltage-dependent anion channel	115.8	_SLFTISGEVDTK(cr)AVDK_	-0.43915	2	1	cytosol	regulation of transport; regulation of anion transport; regulation of ion transport; single-organism cellular process; single-organism process; establishment of localization; transport; anion transport; transmembrane transport; regulation of biological process; single-organism localization; ion transport; regulation of localization; localization; cellular process; biological regulation; single-or…	membrane; intracellular organelle; outer membrane; mitochondrial part; bounding membrane of organelle; organelle membrane; mitochondrial outer membrane; cytoplasm; intracellular organelle part; organelle envelope; intracellular part; cell; organelle part; mitochondrion; organelle; mitochondrial envelope; intracellular membrane-bounded organelle; intracellular; cell part; envelope; organelle outer…	ion transmembrane transporter activity; passive transmembrane transporter activity; anion channel activity; substrate-specific transporter activity; channel activity; substrate-specific transmembrane transporter activity; voltage-gated ion channel activity; voltage-gated anion channel activity; substrate-specific channel activity; ion channel activity; gated channel activity; voltage-gated channe…	K15040			IPR023614;	Porin domain;
A9CM21	3	K	Voltage-dependent anion channel	60.157	_VK(cr)GPGLYSDIGK_	0.79856	2	1	cytosol	regulation of transport; regulation of anion transport; regulation of ion transport; single-organism cellular process; single-organism process; establishment of localization; transport; anion transport; transmembrane transport; regulation of biological process; single-organism localization; ion transport; regulation of localization; localization; cellular process; biological regulation; single-or…	membrane; intracellular organelle; outer membrane; mitochondrial part; bounding membrane of organelle; organelle membrane; mitochondrial outer membrane; cytoplasm; intracellular organelle part; organelle envelope; intracellular part; cell; organelle part; mitochondrion; organelle; mitochondrial envelope; intracellular membrane-bounded organelle; intracellular; cell part; envelope; organelle outer…	ion transmembrane transporter activity; passive transmembrane transporter activity; anion channel activity; substrate-specific transporter activity; channel activity; substrate-specific transmembrane transporter activity; voltage-gated ion channel activity; voltage-gated anion channel activity; substrate-specific channel activity; ion channel activity; gated channel activity; voltage-gated channe…	K15040			IPR023614;	Porin domain;
A9CM21	13	K	Voltage-dependent anion channel	79.659	_GPGLYSDIGK(cr)K_	-0.59906	2	1	cytosol	regulation of transport; regulation of anion transport; regulation of ion transport; single-organism cellular process; single-organism process; establishment of localization; transport; anion transport; transmembrane transport; regulation of biological process; single-organism localization; ion transport; regulation of localization; localization; cellular process; biological regulation; single-or…	membrane; intracellular organelle; outer membrane; mitochondrial part; bounding membrane of organelle; organelle membrane; mitochondrial outer membrane; cytoplasm; intracellular organelle part; organelle envelope; intracellular part; cell; organelle part; mitochondrion; organelle; mitochondrial envelope; intracellular membrane-bounded organelle; intracellular; cell part; envelope; organelle outer…	ion transmembrane transporter activity; passive transmembrane transporter activity; anion channel activity; substrate-specific transporter activity; channel activity; substrate-specific transmembrane transporter activity; voltage-gated ion channel activity; voltage-gated anion channel activity; substrate-specific channel activity; ion channel activity; gated channel activity; voltage-gated channe…	K15040			IPR023614;	Porin domain;
A9CM21	264	K	Voltage-dependent anion channel	66.799	_AIEK(cr)SAK_	0.52234	2	1	cytosol	regulation of transport; regulation of anion transport; regulation of ion transport; single-organism cellular process; single-organism process; establishment of localization; transport; anion transport; transmembrane transport; regulation of biological process; single-organism localization; ion transport; regulation of localization; localization; cellular process; biological regulation; single-or…	membrane; intracellular organelle; outer membrane; mitochondrial part; bounding membrane of organelle; organelle membrane; mitochondrial outer membrane; cytoplasm; intracellular organelle part; organelle envelope; intracellular part; cell; organelle part; mitochondrion; organelle; mitochondrial envelope; intracellular membrane-bounded organelle; intracellular; cell part; envelope; organelle outer…	ion transmembrane transporter activity; passive transmembrane transporter activity; anion channel activity; substrate-specific transporter activity; channel activity; substrate-specific transmembrane transporter activity; voltage-gated ion channel activity; voltage-gated anion channel activity; substrate-specific channel activity; ion channel activity; gated channel activity; voltage-gated channe…	K15040			IPR023614;	Porin domain;
A9CM22	13	K	Voltage-dependent anion channel	72.2	_GPGLYTEIGK(cr)K_	4.1016	2	1	mitochondria	regulation of transport; regulation of anion transport; regulation of ion transport; single-organism cellular process; single-organism process; establishment of localization; transport; anion transport; transmembrane transport; regulation of biological process; single-organism localization; ion transport; regulation of localization; localization; cellular process; biological regulation; single-or…	membrane; intracellular organelle; outer membrane; mitochondrial part; bounding membrane of organelle; organelle membrane; mitochondrial outer membrane; cytoplasm; intracellular organelle part; organelle envelope; intracellular part; cell; organelle part; mitochondrion; organelle; mitochondrial envelope; intracellular membrane-bounded organelle; intracellular; cell part; envelope; organelle outer…	ion transmembrane transporter activity; passive transmembrane transporter activity; anion channel activity; substrate-specific transporter activity; channel activity; substrate-specific transmembrane transporter activity; voltage-gated ion channel activity; voltage-gated anion channel activity; substrate-specific channel activity; ion channel activity; gated channel activity; voltage-gated channe…	K15040			IPR023614;	Porin domain;
A9CM22	21	K	Voltage-dependent anion channel	144.1	_DLLYK(cr)DYQSDHK_	-0.84279	2	1	mitochondria	regulation of transport; regulation of anion transport; regulation of ion transport; single-organism cellular process; single-organism process; establishment of localization; transport; anion transport; transmembrane transport; regulation of biological process; single-organism localization; ion transport; regulation of localization; localization; cellular process; biological regulation; single-or…	membrane; intracellular organelle; outer membrane; mitochondrial part; bounding membrane of organelle; organelle membrane; mitochondrial outer membrane; cytoplasm; intracellular organelle part; organelle envelope; intracellular part; cell; organelle part; mitochondrion; organelle; mitochondrial envelope; intracellular membrane-bounded organelle; intracellular; cell part; envelope; organelle outer…	ion transmembrane transporter activity; passive transmembrane transporter activity; anion channel activity; substrate-specific transporter activity; channel activity; substrate-specific transmembrane transporter activity; voltage-gated ion channel activity; voltage-gated anion channel activity; substrate-specific channel activity; ion channel activity; gated channel activity; voltage-gated channe…	K15040			IPR023614;	Porin domain;
A9CM22	61	K	Voltage-dependent anion channel	66.022	_KGDLFLADVNTQLK(cr)NK_	-0.44748	3	1	mitochondria	regulation of transport; regulation of anion transport; regulation of ion transport; single-organism cellular process; single-organism process; establishment of localization; transport; anion transport; transmembrane transport; regulation of biological process; single-organism localization; ion transport; regulation of localization; localization; cellular process; biological regulation; single-or…	membrane; intracellular organelle; outer membrane; mitochondrial part; bounding membrane of organelle; organelle membrane; mitochondrial outer membrane; cytoplasm; intracellular organelle part; organelle envelope; intracellular part; cell; organelle part; mitochondrion; organelle; mitochondrial envelope; intracellular membrane-bounded organelle; intracellular; cell part; envelope; organelle outer…	ion transmembrane transporter activity; passive transmembrane transporter activity; anion channel activity; substrate-specific transporter activity; channel activity; substrate-specific transmembrane transporter activity; voltage-gated ion channel activity; voltage-gated anion channel activity; substrate-specific channel activity; ion channel activity; gated channel activity; voltage-gated channe…	K15040			IPR023614;	Porin domain;
A9CM22	63	K	Voltage-dependent anion channel	91.867	_NK(cr)NITTDIK_	1.7257	2	1	mitochondria	regulation of transport; regulation of anion transport; regulation of ion transport; single-organism cellular process; single-organism process; establishment of localization; transport; anion transport; transmembrane transport; regulation of biological process; single-organism localization; ion transport; regulation of localization; localization; cellular process; biological regulation; single-or…	membrane; intracellular organelle; outer membrane; mitochondrial part; bounding membrane of organelle; organelle membrane; mitochondrial outer membrane; cytoplasm; intracellular organelle part; organelle envelope; intracellular part; cell; organelle part; mitochondrion; organelle; mitochondrial envelope; intracellular membrane-bounded organelle; intracellular; cell part; envelope; organelle outer…	ion transmembrane transporter activity; passive transmembrane transporter activity; anion channel activity; substrate-specific transporter activity; channel activity; substrate-specific transmembrane transporter activity; voltage-gated ion channel activity; voltage-gated anion channel activity; substrate-specific channel activity; ion channel activity; gated channel activity; voltage-gated channe…	K15040			IPR023614;	Porin domain;
A9CM22	228	K	Voltage-dependent anion channel	101.38	_LDPLTSVK(cr)AR_	1.5136	2	1	mitochondria	regulation of transport; regulation of anion transport; regulation of ion transport; single-organism cellular process; single-organism process; establishment of localization; transport; anion transport; transmembrane transport; regulation of biological process; single-organism localization; ion transport; regulation of localization; localization; cellular process; biological regulation; single-or…	membrane; intracellular organelle; outer membrane; mitochondrial part; bounding membrane of organelle; organelle membrane; mitochondrial outer membrane; cytoplasm; intracellular organelle part; organelle envelope; intracellular part; cell; organelle part; mitochondrion; organelle; mitochondrial envelope; intracellular membrane-bounded organelle; intracellular; cell part; envelope; organelle outer…	ion transmembrane transporter activity; passive transmembrane transporter activity; anion channel activity; substrate-specific transporter activity; channel activity; substrate-specific transmembrane transporter activity; voltage-gated ion channel activity; voltage-gated anion channel activity; substrate-specific channel activity; ion channel activity; gated channel activity; voltage-gated channe…	K15040			IPR023614;	Porin domain;
A9CM22	260	K	Voltage-dependent anion channel	106.38	_SLFTISGEVDTK(cr)SVDK_	3.5816	2	1	mitochondria	regulation of transport; regulation of anion transport; regulation of ion transport; single-organism cellular process; single-organism process; establishment of localization; transport; anion transport; transmembrane transport; regulation of biological process; single-organism localization; ion transport; regulation of localization; localization; cellular process; biological regulation; single-or…	membrane; intracellular organelle; outer membrane; mitochondrial part; bounding membrane of organelle; organelle membrane; mitochondrial outer membrane; cytoplasm; intracellular organelle part; organelle envelope; intracellular part; cell; organelle part; mitochondrion; organelle; mitochondrial envelope; intracellular membrane-bounded organelle; intracellular; cell part; envelope; organelle outer…	ion transmembrane transporter activity; passive transmembrane transporter activity; anion channel activity; substrate-specific transporter activity; channel activity; substrate-specific transmembrane transporter activity; voltage-gated ion channel activity; voltage-gated anion channel activity; substrate-specific channel activity; ion channel activity; gated channel activity; voltage-gated channe…	K15040			IPR023614;	Porin domain;
A9XG41	190	K	Subtilisin-like protease	63.691	_YFSK(cr)GYETTLGPVDVSK_	-1.1779	2	1	chloroplast	proteolysis; metabolic process; macromolecule metabolic process; protein metabolic process; primary metabolic process; organic substance metabolic process;		serine-type endopeptidase activity; endopeptidase activity; peptidase activity; catalytic activity; serine hydrolase activity; serine-type peptidase activity; peptidase activity, acting on L-amino acid peptides; hydrolase activity;				IPR003137; IPR000209; IPR010259;	PA domain; Peptidase S8/S53 domain; Peptidase S8 propeptide/proteinase inhibitor I9;
A9XG41	401	K	Subtilisin-like protease	62.338	_GK(cr)IVLCDR_	-2.9447	2	1	chloroplast	proteolysis; metabolic process; macromolecule metabolic process; protein metabolic process; primary metabolic process; organic substance metabolic process;		serine-type endopeptidase activity; endopeptidase activity; peptidase activity; catalytic activity; serine hydrolase activity; serine-type peptidase activity; peptidase activity, acting on L-amino acid peptides; hydrolase activity;				IPR003137; IPR000209; IPR010259;	PA domain; Peptidase S8/S53 domain; Peptidase S8 propeptide/proteinase inhibitor I9;
A9YTW4	396	K	Pheophorbide A oxygenase 2	77.746	_ENSTDVNK(cr)EYTK_	-1.1002	2	1	chloroplast	single-organism process; metabolic process; oxidation-reduction process; single-organism metabolic process;		2 iron, 2 sulfur cluster binding; chlorophyllide a oxygenase [overall] activity; oxidoreductase activity, acting on single donors with incorporation of molecular oxygen; oxidoreductase activity, acting on single donors with incorporation of molecular oxygen, incorporation of one atom of oxygen (internal monooxygenases or internal mixed function oxidases); catalytic activity; binding; iron-sulfur …	K13071	PAO; pheophorbide a oxygenase [EC:1.14.15.17]	sly00860 Porphyrin and chlorophyll metabolism - Solanum lycopersicum (tomato); sly01110 Biosynthesis of secondary metabolites - Solanum lycopersicum (tomato);	IPR017941; IPR013626;	Rieske [2Fe-2S] iron-sulphur domain; Pheophorbide a oxygenase;
A9YTW5	282	K	Putative red chlorophyll catabolite reductase	132.97	_NK(cr)TIEIDLESSFPR_	-1.3947	2	1	chloroplast				K13545	RCCR; red chlorophyll catabolite reductase [EC:1.3.7.12]	sly00860 Porphyrin and chlorophyll metabolism - Solanum lycopersicum (tomato); sly01110 Biosynthesis of secondary metabolites - Solanum lycopersicum (tomato);
B0FFR5	57	K	AccD (Fragment)	105.65	_ISSALYDYQLNK(cr)K_	-0.92099	2	1	chloroplast	single-organism biosynthetic process; organic acid biosynthetic process; small molecule metabolic process; single-organism cellular process; single-organism process; biosynthetic process; cellular lipid metabolic process; fatty acid metabolic process; primary metabolic process; cellular metabolic process; fatty acid biosynthetic process; organic substance biosynthetic process; cellular biosynthet…	catalytic complex; acetyl-CoA carboxylase complex; cell part; intracellular; cytoplasm; macromolecular complex; intracellular part; cell; protein complex; cytoplasmic part;	acetyl-CoA carboxylase activity; CoA carboxylase activity; catalytic activity; ligase activity, forming carbon-carbon bonds; ligase activity;				IPR011762; IPR000022; IPR029045;	Acetyl-coenzyme A carboxyltransferase, N-terminal; Carboxyl transferase; ClpP/crotonase-like domain;
B0FPA4	284	K	Extracellular Ca2+ sensing receptor	136.81	_NNM(ox)IQIPLEDLPSK(cr)LR_	-0.54291	2	1	chloroplast							IPR001763;	Rhodanese-like domain;
B0FPA4	312	K	Extracellular Ca2+ sensing receptor	164.2	_INK(cr)GSNIVIMDSYSDSAK_	0.97948	2	1	chloroplast							IPR001763;	Rhodanese-like domain;
B2BF99	39	K	Peptidyl-prolyl cis-trans isomerase	172.57	_EVTHK(cr)VYFDVEIDGKPAGR_	1.4029	3	1	chloroplast	cellular protein metabolic process; protein peptidyl-prolyl isomerization; peptidyl-proline modification; primary metabolic process; cellular metabolic process; organic substance metabolic process; protein folding; peptidyl-amino acid modification; metabolic process; cellular macromolecule metabolic process; cellular protein modification process; protein metabolic process; macromolecule metabolic…		peptidyl-prolyl cis-trans isomerase activity; isomerase activity; catalytic activity; cis-trans isomerase activity;	K01802			IPR002130; IPR029000;	Cyclophilin-type peptidyl-prolyl cis-trans isomerase domain; Cyclophilin-like domain;
B2BF99	90	K	Peptidyl-prolyl cis-trans isomerase	101.3	_PLHYK(cr)GSTFHR_	0.43999	3	1	chloroplast	cellular protein metabolic process; protein peptidyl-prolyl isomerization; peptidyl-proline modification; primary metabolic process; cellular metabolic process; organic substance metabolic process; protein folding; peptidyl-amino acid modification; metabolic process; cellular macromolecule metabolic process; cellular protein modification process; protein metabolic process; macromolecule metabolic…		peptidyl-prolyl cis-trans isomerase activity; isomerase activity; catalytic activity; cis-trans isomerase activity;	K01802			IPR002130; IPR029000;	Cyclophilin-type peptidyl-prolyl cis-trans isomerase domain; Cyclophilin-like domain;
B2BF99	130	K	Peptidyl-prolyl cis-trans isomerase	94.922	_GGESIYGESFADENFK(cr)IK_	-0.96271	2	1	chloroplast	cellular protein metabolic process; protein peptidyl-prolyl isomerization; peptidyl-proline modification; primary metabolic process; cellular metabolic process; organic substance metabolic process; protein folding; peptidyl-amino acid modification; metabolic process; cellular macromolecule metabolic process; cellular protein modification process; protein metabolic process; macromolecule metabolic…		peptidyl-prolyl cis-trans isomerase activity; isomerase activity; catalytic activity; cis-trans isomerase activity;	K01802			IPR002130; IPR029000;	Cyclophilin-type peptidyl-prolyl cis-trans isomerase domain; Cyclophilin-like domain;
B2BF99	182	K	Peptidyl-prolyl cis-trans isomerase	139.11	_VLSGMDVVYK(cr)IEAEGGQSGTPK_	0.79784	3	1	chloroplast	cellular protein metabolic process; protein peptidyl-prolyl isomerization; peptidyl-proline modification; primary metabolic process; cellular metabolic process; organic substance metabolic process; protein folding; peptidyl-amino acid modification; metabolic process; cellular macromolecule metabolic process; cellular protein modification process; protein metabolic process; macromolecule metabolic…		peptidyl-prolyl cis-trans isomerase activity; isomerase activity; catalytic activity; cis-trans isomerase activity;	K01802			IPR002130; IPR029000;	Cyclophilin-type peptidyl-prolyl cis-trans isomerase domain; Cyclophilin-like domain;
B2BF99	194	K	Peptidyl-prolyl cis-trans isomerase	132.24	_IEAEGGQSGTPK(cr)SK_	-0.18318	2	1	chloroplast	cellular protein metabolic process; protein peptidyl-prolyl isomerization; peptidyl-proline modification; primary metabolic process; cellular metabolic process; organic substance metabolic process; protein folding; peptidyl-amino acid modification; metabolic process; cellular macromolecule metabolic process; cellular protein modification process; protein metabolic process; macromolecule metabolic…		peptidyl-prolyl cis-trans isomerase activity; isomerase activity; catalytic activity; cis-trans isomerase activity;	K01802			IPR002130; IPR029000;	Cyclophilin-type peptidyl-prolyl cis-trans isomerase domain; Cyclophilin-like domain;
B2LT58	32	K	Elongation factor 1 gamma-like protein	92.939	_VELAK(cr)NFEMGVSNK_	-1.5344	2	1	cytosol	translational elongation; cellular protein metabolic process; biosynthetic process; primary metabolic process; cellular metabolic process; organic substance biosynthetic process; cellular biosynthetic process; organic substance metabolic process; metabolic process; cellular macromolecule biosynthetic process; cellular macromolecule metabolic process; gene expression; macromolecule metabolic proce…		organic cyclic compound binding; heterocyclic compound binding; RNA binding; translation factor activity, nucleic acid binding; protein binding; translation elongation factor activity; binding; nucleic acid binding;	K03233			IPR010987; IPR004046; IPR001662; IPR004045; IPR012336;	Glutathione S-transferase, C-terminal-like; Glutathione S-transferase, C-terminal; Translation elongation factor EF1B, gamma chain, conserved; Glutathione S-transferase, N-terminal; Thioredoxin-like fold;
B2LT58	41	K	Elongation factor 1 gamma-like protein	83.292	_NFEMGVSNK(cr)TPEFIK_	-0.12509	2	1	cytosol	translational elongation; cellular protein metabolic process; biosynthetic process; primary metabolic process; cellular metabolic process; organic substance biosynthetic process; cellular biosynthetic process; organic substance metabolic process; metabolic process; cellular macromolecule biosynthetic process; cellular macromolecule metabolic process; gene expression; macromolecule metabolic proce…		organic cyclic compound binding; heterocyclic compound binding; RNA binding; translation factor activity, nucleic acid binding; protein binding; translation elongation factor activity; binding; nucleic acid binding;	K03233			IPR010987; IPR004046; IPR001662; IPR004045; IPR012336;	Glutathione S-transferase, C-terminal-like; Glutathione S-transferase, C-terminal; Translation elongation factor EF1B, gamma chain, conserved; Glutathione S-transferase, N-terminal; Thioredoxin-like fold;
B2LT58	53	K	Elongation factor 1 gamma-like protein	65.197	_MNPIGK(cr)VPVLETPDGPVFESNAIAR_	-1.5586	3	1	cytosol	translational elongation; cellular protein metabolic process; biosynthetic process; primary metabolic process; cellular metabolic process; organic substance biosynthetic process; cellular biosynthetic process; organic substance metabolic process; metabolic process; cellular macromolecule biosynthetic process; cellular macromolecule metabolic process; gene expression; macromolecule metabolic proce…		organic cyclic compound binding; heterocyclic compound binding; RNA binding; translation factor activity, nucleic acid binding; protein binding; translation elongation factor activity; binding; nucleic acid binding;	K03233			IPR010987; IPR004046; IPR001662; IPR004045; IPR012336;	Glutathione S-transferase, C-terminal-like; Glutathione S-transferase, C-terminal; Translation elongation factor EF1B, gamma chain, conserved; Glutathione S-transferase, N-terminal; Thioredoxin-like fold;
B2LT58	135	K	Elongation factor 1 gamma-like protein	78.69	_VFIPPAEEAAVAALK(cr)R_	0.37239	2	1	cytosol	translational elongation; cellular protein metabolic process; biosynthetic process; primary metabolic process; cellular metabolic process; organic substance biosynthetic process; cellular biosynthetic process; organic substance metabolic process; metabolic process; cellular macromolecule biosynthetic process; cellular macromolecule metabolic process; gene expression; macromolecule metabolic proce…		organic cyclic compound binding; heterocyclic compound binding; RNA binding; translation factor activity, nucleic acid binding; protein binding; translation elongation factor activity; binding; nucleic acid binding;	K03233			IPR010987; IPR004046; IPR001662; IPR004045; IPR012336;	Glutathione S-transferase, C-terminal-like; Glutathione S-transferase, C-terminal; Translation elongation factor EF1B, gamma chain, conserved; Glutathione S-transferase, N-terminal; Thioredoxin-like fold;
B2LT58	181	K	Elongation factor 1 gamma-like protein	142.89	_SFTK(cr)EFPHVER_	0.79468	2	1	cytosol	translational elongation; cellular protein metabolic process; biosynthetic process; primary metabolic process; cellular metabolic process; organic substance biosynthetic process; cellular biosynthetic process; organic substance metabolic process; metabolic process; cellular macromolecule biosynthetic process; cellular macromolecule metabolic process; gene expression; macromolecule metabolic proce…		organic cyclic compound binding; heterocyclic compound binding; RNA binding; translation factor activity, nucleic acid binding; protein binding; translation elongation factor activity; binding; nucleic acid binding;	K03233			IPR010987; IPR004046; IPR001662; IPR004045; IPR012336;	Glutathione S-transferase, C-terminal-like; Glutathione S-transferase, C-terminal; Translation elongation factor EF1B, gamma chain, conserved; Glutathione S-transferase, N-terminal; Thioredoxin-like fold;
B2LT58	256	K	Elongation factor 1 gamma-like protein	151.55	_FEEEEEAPKPK(cr)AK_	-0.46786	2	0.980688	cytosol	translational elongation; cellular protein metabolic process; biosynthetic process; primary metabolic process; cellular metabolic process; organic substance biosynthetic process; cellular biosynthetic process; organic substance metabolic process; metabolic process; cellular macromolecule biosynthetic process; cellular macromolecule metabolic process; gene expression; macromolecule metabolic proce…		organic cyclic compound binding; heterocyclic compound binding; RNA binding; translation factor activity, nucleic acid binding; protein binding; translation elongation factor activity; binding; nucleic acid binding;	K03233			IPR010987; IPR004046; IPR001662; IPR004045; IPR012336;	Glutathione S-transferase, C-terminal-like; Glutathione S-transferase, C-terminal; Translation elongation factor EF1B, gamma chain, conserved; Glutathione S-transferase, N-terminal; Thioredoxin-like fold;
B2LT58	275	K	Elongation factor 1 gamma-like protein	133.6	_M(ox)ILDEWK(cr)R_	-1.8816	2	1	cytosol	translational elongation; cellular protein metabolic process; biosynthetic process; primary metabolic process; cellular metabolic process; organic substance biosynthetic process; cellular biosynthetic process; organic substance metabolic process; metabolic process; cellular macromolecule biosynthetic process; cellular macromolecule metabolic process; gene expression; macromolecule metabolic proce…		organic cyclic compound binding; heterocyclic compound binding; RNA binding; translation factor activity, nucleic acid binding; protein binding; translation elongation factor activity; binding; nucleic acid binding;	K03233			IPR010987; IPR004046; IPR001662; IPR004045; IPR012336;	Glutathione S-transferase, C-terminal-like; Glutathione S-transferase, C-terminal; Translation elongation factor EF1B, gamma chain, conserved; Glutathione S-transferase, N-terminal; Thioredoxin-like fold;
B2LT58	282	K	Elongation factor 1 gamma-like protein	160.36	_LYSNTK(cr)TNFR_	0.4111	2	1	cytosol	translational elongation; cellular protein metabolic process; biosynthetic process; primary metabolic process; cellular metabolic process; organic substance biosynthetic process; cellular biosynthetic process; organic substance metabolic process; metabolic process; cellular macromolecule biosynthetic process; cellular macromolecule metabolic process; gene expression; macromolecule metabolic proce…		organic cyclic compound binding; heterocyclic compound binding; RNA binding; translation factor activity, nucleic acid binding; protein binding; translation elongation factor activity; binding; nucleic acid binding;	K03233			IPR010987; IPR004046; IPR001662; IPR004045; IPR012336;	Glutathione S-transferase, C-terminal-like; Glutathione S-transferase, C-terminal; Translation elongation factor EF1B, gamma chain, conserved; Glutathione S-transferase, N-terminal; Thioredoxin-like fold;
B2LT58	353	K	Elongation factor 1 gamma-like protein	85.554	_M(ox)LVIGSEAPYK(cr)VK_	-1.3161	2	1	cytosol	translational elongation; cellular protein metabolic process; biosynthetic process; primary metabolic process; cellular metabolic process; organic substance biosynthetic process; cellular biosynthetic process; organic substance metabolic process; metabolic process; cellular macromolecule biosynthetic process; cellular macromolecule metabolic process; gene expression; macromolecule metabolic proce…		organic cyclic compound binding; heterocyclic compound binding; RNA binding; translation factor activity, nucleic acid binding; protein binding; translation elongation factor activity; binding; nucleic acid binding;	K03233			IPR010987; IPR004046; IPR001662; IPR004045; IPR012336;	Glutathione S-transferase, C-terminal-like; Glutathione S-transferase, C-terminal; Translation elongation factor EF1B, gamma chain, conserved; Glutathione S-transferase, N-terminal; Thioredoxin-like fold;
B2LT58	355	K	Elongation factor 1 gamma-like protein	98.997	_VK(cr)GLWLFR_	0.066685	2	1	cytosol	translational elongation; cellular protein metabolic process; biosynthetic process; primary metabolic process; cellular metabolic process; organic substance biosynthetic process; cellular biosynthetic process; organic substance metabolic process; metabolic process; cellular macromolecule biosynthetic process; cellular macromolecule metabolic process; gene expression; macromolecule metabolic proce…		organic cyclic compound binding; heterocyclic compound binding; RNA binding; translation factor activity, nucleic acid binding; protein binding; translation elongation factor activity; binding; nucleic acid binding;	K03233			IPR010987; IPR004046; IPR001662; IPR004045; IPR012336;	Glutathione S-transferase, C-terminal-like; Glutathione S-transferase, C-terminal; Translation elongation factor EF1B, gamma chain, conserved; Glutathione S-transferase, N-terminal; Thioredoxin-like fold;
B2LT58	392	K	Elongation factor 1 gamma-like protein	126.12	_EVDINDESQK(cr)ER_	-0.67329	2	1	cytosol	translational elongation; cellular protein metabolic process; biosynthetic process; primary metabolic process; cellular metabolic process; organic substance biosynthetic process; cellular biosynthetic process; organic substance metabolic process; metabolic process; cellular macromolecule biosynthetic process; cellular macromolecule metabolic process; gene expression; macromolecule metabolic proce…		organic cyclic compound binding; heterocyclic compound binding; RNA binding; translation factor activity, nucleic acid binding; protein binding; translation elongation factor activity; binding; nucleic acid binding;	K03233			IPR010987; IPR004046; IPR001662; IPR004045; IPR012336;	Glutathione S-transferase, C-terminal-like; Glutathione S-transferase, C-terminal; Translation elongation factor EF1B, gamma chain, conserved; Glutathione S-transferase, N-terminal; Thioredoxin-like fold;
B2YKT9	55	K	Glycine-rich RNA-binding protein	119.39	_GFGFVTFK(cr)DEQAMR_	-1.9223	2	1	nuclear			organic cyclic compound binding; heterocyclic compound binding; nucleoside phosphate binding; binding; nucleic acid binding; nucleotide binding; small molecule binding;				IPR000504; IPR012677;	RNA recognition motif domain; Nucleotide-binding alpha-beta plait domain;
B3V7R0	242	K	NBS-coding resistance gene analog (Fragment)	42.426	_IGNSLDEWK(cr)SVVK_	-3.2665	2	1	cytosol			nucleoside phosphate binding; nucleoside binding; ion binding; nucleotide binding; organic cyclic compound binding; heterocyclic compound binding; ribonucleoside binding; carbohydrate derivative binding; ribonucleotide binding; binding; purine ribonucleoside binding; ADP binding; anion binding; purine ribonucleotide binding; adenyl ribonucleotide binding; adenyl nucleotide binding; purine nucleos…				IPR002182; IPR027417;	NB-ARC; P-loop containing nucleoside triphosphate hydrolase;
B5APL3	78	K	Basic beta-1,3-glucanase	77.233	_LYDPNHGALQALK(cr)GSNIEVMLGLPNSDVK_	0.38323	3	1	chloroplast	metabolic process; carbohydrate metabolic process; primary metabolic process; organic substance metabolic process;		hydrolase activity, hydrolyzing O-glycosyl compounds; hydrolase activity; catalytic activity; hydrolase activity, acting on glycosyl bonds;				IPR017853; IPR013781;	Glycoside hydrolase superfamily; Glycoside hydrolase, catalytic domain;
B5APL3	112	K	Basic beta-1,3-glucanase	51.286	_NVK(cr)DFWPDVK_	2.3839	2	1	chloroplast	metabolic process; carbohydrate metabolic process; primary metabolic process; organic substance metabolic process;		hydrolase activity, hydrolyzing O-glycosyl compounds; hydrolase activity; catalytic activity; hydrolase activity, acting on glycosyl bonds;				IPR017853; IPR013781;	Glycoside hydrolase superfamily; Glycoside hydrolase, catalytic domain;
B5APL3	301	K	Basic beta-1,3-glucanase	133.32	_NLIQHAK(cr)EGSPR_	-0.9056	2	1	chloroplast	metabolic process; carbohydrate metabolic process; primary metabolic process; organic substance metabolic process;		hydrolase activity, hydrolyzing O-glycosyl compounds; hydrolase activity; catalytic activity; hydrolase activity, acting on glycosyl bonds;				IPR017853; IPR013781;	Glycoside hydrolase superfamily; Glycoside hydrolase, catalytic domain;
B5APL3	324	K	Basic beta-1,3-glucanase	75.956	_KPGPIETYIFAMFDENNK(cr)NPELEK_	1.6024	3	0.999999	chloroplast	metabolic process; carbohydrate metabolic process; primary metabolic process; organic substance metabolic process;		hydrolase activity, hydrolyzing O-glycosyl compounds; hydrolase activity; catalytic activity; hydrolase activity, acting on glycosyl bonds;				IPR017853; IPR013781;	Glycoside hydrolase superfamily; Glycoside hydrolase, catalytic domain;
B5AQ04	149	K	Metacaspase type II (Fragment)	57.149	_AK(cr)EQIGESHK_	1.1414	3	1	cytosol							IPR029030;	Caspase-like domain;
B5AQ04	241	K	Metacaspase type II (Fragment)	53.237	_TGK(cr)DDIDVGK_	0.96238	2	1	cytosol							IPR029030;	Caspase-like domain;
B5AQ04	303	K	Metacaspase type II (Fragment)	121.14	_QK(cr)LDENDESYAKPAM(ox)ETHVEGK_	-0.4419	4	1	cytosol							IPR029030;	Caspase-like domain;
B5TWD2	156	K	Calcium-dependent protein kinase CDPK5	54.784	_IIAK(cr)GHYSER_	-1.9299	3	1	chloroplast	phosphorylation; cellular protein metabolic process; primary metabolic process; cellular metabolic process; phosphate-containing compound metabolic process; organic substance metabolic process; metabolic process; protein phosphorylation; phosphorus metabolic process; cellular macromolecule metabolic process; cellular protein modification process; protein metabolic process; macromolecule metabolic…		ATP binding; nucleoside phosphate binding; phosphotransferase activity, alcohol group as acceptor; nucleoside binding; ion binding; protein kinase activity; nucleotide binding; organic cyclic compound binding; heterocyclic compound binding; ribonucleoside binding; carbohydrate derivative binding; kinase activity; catalytic activity; ribonucleotide binding; binding; purine ribonucleoside binding; …	K13412	CPK; calcium-dependent protein kinase [EC:2.7.11.1]	sly04626 Plant-pathogen interaction - Solanum lycopersicum (tomato);	IPR000719; IPR011992; IPR002048; IPR011009;	Protein kinase domain; EF-hand domain pair; EF-hand domain; Protein kinase-like domain;
B5TWD2	450	K	Calcium-dependent protein kinase CDPK5	53.517	_AFEYFDK(cr)DK_	1.9049	2	1	chloroplast	phosphorylation; cellular protein metabolic process; primary metabolic process; cellular metabolic process; phosphate-containing compound metabolic process; organic substance metabolic process; metabolic process; protein phosphorylation; phosphorus metabolic process; cellular macromolecule metabolic process; cellular protein modification process; protein metabolic process; macromolecule metabolic…		ATP binding; nucleoside phosphate binding; phosphotransferase activity, alcohol group as acceptor; nucleoside binding; ion binding; protein kinase activity; nucleotide binding; organic cyclic compound binding; heterocyclic compound binding; ribonucleoside binding; carbohydrate derivative binding; kinase activity; catalytic activity; ribonucleotide binding; binding; purine ribonucleoside binding; …	K13412	CPK; calcium-dependent protein kinase [EC:2.7.11.1]	sly04626 Plant-pathogen interaction - Solanum lycopersicum (tomato);	IPR000719; IPR011992; IPR002048; IPR011009;	Protein kinase domain; EF-hand domain pair; EF-hand domain; Protein kinase-like domain;
B6A8D0	10	K	Ubiquitin (Fragment)	154.6	_TLTGK(cr)TITLEVESSDTIDNVK_	1.2087	3	1	cytosol			protein binding; binding;				IPR029071; IPR000626;	Ubiquitin-related domain; Ubiquitin domain;
B6A8D0	138	K	Ubiquitin (Fragment)	98.942	_TLADYNIQK(cr)ESTLH_	2.8873	2	1	cytosol			protein binding; binding;				IPR029071; IPR000626;	Ubiquitin-related domain; Ubiquitin domain;
B6RCM0	30	K	Chilling-responsive protein	141.34	_KDEQK(cr)GGFIEK_	1.1945	2	1	cytoskeleton	response to water deprivation; response to acid chemical; response to chemical; response to stress; response to water; response to abiotic stimulus; response to oxygen-containing compound; response to inorganic substance; response to stimulus; response to desiccation;						IPR013783; IPR013990; IPR004864;	Immunoglobulin-like fold; Water stress and hypersensitive response domain; Late embryogenesis abundant protein, LEA-14;
B6RCM0	38	K	Chilling-responsive protein	99.5	_VK(cr)DFIQDIGEK_	-1.1342	2	1	cytoskeleton	response to water deprivation; response to acid chemical; response to chemical; response to stress; response to water; response to abiotic stimulus; response to oxygen-containing compound; response to inorganic substance; response to stimulus; response to desiccation;						IPR013783; IPR013990; IPR004864;	Immunoglobulin-like fold; Water stress and hypersensitive response domain; Late embryogenesis abundant protein, LEA-14;
B6RCM0	173	K	Chilling-responsive protein	56.681	_LTLPLEK(cr)TGEIPIPYKPDIDLEK_	0.19524	3	0.999926	cytoskeleton	response to water deprivation; response to acid chemical; response to chemical; response to stress; response to water; response to abiotic stimulus; response to oxygen-containing compound; response to inorganic substance; response to stimulus; response to desiccation;						IPR013783; IPR013990; IPR004864;	Immunoglobulin-like fold; Water stress and hypersensitive response domain; Late embryogenesis abundant protein, LEA-14;
B6RCM0	189	K	Chilling-responsive protein	104.38	_TGEIPIPYKPDIDLEK(cr)IHFER_	-0.93526	4	1	cytoskeleton	response to water deprivation; response to acid chemical; response to chemical; response to stress; response to water; response to abiotic stimulus; response to oxygen-containing compound; response to inorganic substance; response to stimulus; response to desiccation;						IPR013783; IPR013990; IPR004864;	Immunoglobulin-like fold; Water stress and hypersensitive response domain; Late embryogenesis abundant protein, LEA-14;
B6V765	613	K	Ubiquitin specific protease 12	79.885	_EEVAK(cr)ELGIPVQFQR_	1.2004	2	1	cytosol	cellular component organization; protein modification by small protein removal; proteolysis involved in cellular protein catabolic process; cellular protein catabolic process; cellular aromatic compound metabolic process; DNA metabolic process; cellular protein metabolic process; protein deubiquitination; cellular metabolic process; DNA topological change; organic substance metabolic process; met…		organic cyclic compound binding; heterocyclic compound binding; DNA binding; ubiquitinyl hydrolase activity; catalytic activity; double-stranded DNA binding; binding; nucleic acid binding; structure-specific DNA binding; protein binding; hydrolase activity;	K11838			IPR008974; IPR024729; IPR002083; IPR001394; IPR028889; IPR029346;	TRAF-like; Ubiquitin carboxyl-terminal hydrolase 7, ICP0-binding domain; MATH/TRAF domain; Peptidase C19, ubiquitin carboxyl-terminal hydrolase; Ubiquitin specific protease domain; Ubiquitin carboxyl-terminal hydrolase, C-terminal;
B6VRE8	72	K	Phenylcoumaran benzylic ether reductase	62.325	_NLGVTILHGDLYDHESLVK(cr)AIK_	1.5795	3	1	cytosol							IPR016040; IPR008030;	NAD(P)-binding domain; NmrA-like domain;
B6VRE8	240	K	Phenylcoumaran benzylic ether reductase	76.311	_TLEK(cr)IYIPEEQILK_	-0.20252	2	1	cytosol							IPR016040; IPR008030;	NAD(P)-binding domain; NmrA-like domain;
B6ZN57	130	K	Type 2 proly 4-hydroxylase	50.178	_YEEGQK(cr)YEPHYDYFVDK_	2.6921	3	1	chloroplast	single-organism process; metabolic process; oxidation-reduction process; single-organism metabolic process;		vitamin binding; iron ion binding; L-ascorbic acid binding; ion binding; organic acid binding; oxidoreductase activity, acting on paired donors, with incorporation or reduction of molecular oxygen; monosaccharide binding; oxidoreductase activity; carboxylic acid binding; transition metal ion binding; catalytic activity; binding; cation binding; metal ion binding; carbohydrate binding; anion bindi…	K00472	E1.14.11.2; prolyl 4-hydroxylase [EC:1.14.11.2]	sly00330 Arginine and proline metabolism - Solanum lycopersicum (tomato); sly01100 Metabolic pathways - Solanum lycopersicum (tomato);	IPR006620; IPR005123; IPR003582;	Prolyl 4-hydroxylase, alpha subunit; Oxoglutarate/iron-dependent dioxygenase; ShKT domain;
B7X6S8	74	K	Syntaxin	68.42	_VHIGQLVK(cr)DTSAK_	1.0312	2	1	cytosol	establishment of protein localization; transport; intracellular transport; cellular macromolecule localization; establishment of localization in cell; vesicle-mediated transport; intracellular protein transport; organic substance transport; protein localization; macromolecule localization; cellular protein localization; localization; protein transport; establishment of localization; cellular loca…	membrane;	SNAP receptor activity; protein binding; binding;	K08488	STX7; syntaxin 7	sly04130 SNARE interactions in vesicular transport - Solanum lycopersicum (tomato); sly04145 Phagosome - Solanum lycopersicum (tomato);	IPR000727; IPR010989; IPR006011;	Target SNARE coiled-coil homology domain; t-SNARE; Syntaxin, N-terminal domain;
B8Y888	124	K	Kunitz trypsin inhibitor	152.96	_ETIWK(cr)LGTYDDK_	0.43167	2	1	vacuolar membrane			enzyme regulator activity; peptidase inhibitor activity; peptidase regulator activity; endopeptidase regulator activity; molecular function regulator; enzyme inhibitor activity; endopeptidase inhibitor activity;				IPR011065;	Kunitz inhibitor ST1-like;
B8Y888	131	K	Kunitz trypsin inhibitor	61.48	_LGTYDDK(cr)LK_	0.83754	2	1	vacuolar membrane			enzyme regulator activity; peptidase inhibitor activity; peptidase regulator activity; endopeptidase regulator activity; molecular function regulator; enzyme inhibitor activity; endopeptidase inhibitor activity;				IPR011065;	Kunitz inhibitor ST1-like;
B8Y888	159	K	Kunitz trypsin inhibitor	75.387	_IEK(cr)LGTDYK_	0.19731	2	1	vacuolar membrane			enzyme regulator activity; peptidase inhibitor activity; peptidase regulator activity; endopeptidase regulator activity; molecular function regulator; enzyme inhibitor activity; endopeptidase inhibitor activity;				IPR011065;	Kunitz inhibitor ST1-like;
B8Y888	177	K	Kunitz trypsin inhibitor	71.141	_ICK(cr)VICK_	-1.7168	2	1	vacuolar membrane			enzyme regulator activity; peptidase inhibitor activity; peptidase regulator activity; endopeptidase regulator activity; molecular function regulator; enzyme inhibitor activity; endopeptidase inhibitor activity;				IPR011065;	Kunitz inhibitor ST1-like;
B8Y888	181	K	Kunitz trypsin inhibitor	57.175	_VICK(cr)DVGIYTK_	-0.48057	2	1	vacuolar membrane			enzyme regulator activity; peptidase inhibitor activity; peptidase regulator activity; endopeptidase regulator activity; molecular function regulator; enzyme inhibitor activity; endopeptidase inhibitor activity;				IPR011065;	Kunitz inhibitor ST1-like;
B8Y888	188	K	Kunitz trypsin inhibitor	108.9	_DVGIYTK(cr)DGVR_	-0.15579	2	1	vacuolar membrane			enzyme regulator activity; peptidase inhibitor activity; peptidase regulator activity; endopeptidase regulator activity; molecular function regulator; enzyme inhibitor activity; endopeptidase inhibitor activity;				IPR011065;	Kunitz inhibitor ST1-like;
C3PTS5	129	K	Aspartic protease	122.86	_YK(cr)SSHSSTYK_	1.3134	2	1	chloroplast	metabolic process; single-organism metabolic process; single-organism process; proteolysis; protein metabolic process; macromolecule metabolic process; primary metabolic process; lipid metabolic process; organic substance metabolic process;		endopeptidase activity; peptidase activity; catalytic activity; aspartic-type endopeptidase activity; peptidase activity, acting on L-amino acid peptides; hydrolase activity; aspartic-type peptidase activity;	K08245			IPR008139; IPR011001; IPR021109; IPR033121; IPR007856; IPR008138;	Saposin B type domain; Saposin-like; Aspartic peptidase domain; Peptidase family A1 domain; Saposin-like type B, region 1; Saposin B type, region 2;
C3PTS5	169	K	Aspartic protease	136.39	_VGDLIVK(cr)DQDFIEATR_	-0.3146	2	1	chloroplast	metabolic process; single-organism metabolic process; single-organism process; proteolysis; protein metabolic process; macromolecule metabolic process; primary metabolic process; lipid metabolic process; organic substance metabolic process;		endopeptidase activity; peptidase activity; catalytic activity; aspartic-type endopeptidase activity; peptidase activity, acting on L-amino acid peptides; hydrolase activity; aspartic-type peptidase activity;	K08245			IPR008139; IPR011001; IPR021109; IPR033121; IPR007856; IPR008138;	Saposin B type domain; Saposin-like; Aspartic peptidase domain; Peptidase family A1 domain; Saposin-like type B, region 1; Saposin B type, region 2;
C3RXI5	130	K	Plastid transketolase	110.47	_YNPK(cr)NPYWFNR_	-1.3642	2	1	mitochondria	metabolic process;		transferase activity; catalytic activity; transketolase activity; transferase activity, transferring aldehyde or ketonic groups;	K00615	E2.2.1.1; transketolase [EC:2.2.1.1]	sly01110 Biosynthesis of secondary metabolites - Solanum lycopersicum (tomato); sly01200 Carbon metabolism - Solanum lycopersicum (tomato); sly00710 Carbon fixation in photosynthetic organisms - Solanum lycopersicum (tomato); sly01230 Biosynthesis of amino acids - Solanum lycopersicum (tomato); sly01100 Metabolic pathways - Solanum lycopersicum (tomato); sly00030 Pentose phosphate pathway - Solan…	IPR005474; IPR009014; IPR033248; IPR029061; IPR005475;	Transketolase, N-terminal; Transketolase C-terminal/Pyruvate-ferredoxin oxidoreductase domain II; Transketolase, C-terminal domain; Thiamin diphosphate-binding fold; Transketolase-like, pyrimidine-binding domain;
C3RXI5	169	K	Plastid transketolase	89.355	_EEDLK(cr)SFR_	0.88119	2	1	mitochondria	metabolic process;		transferase activity; catalytic activity; transketolase activity; transferase activity, transferring aldehyde or ketonic groups;	K00615	E2.2.1.1; transketolase [EC:2.2.1.1]	sly01110 Biosynthesis of secondary metabolites - Solanum lycopersicum (tomato); sly01200 Carbon metabolism - Solanum lycopersicum (tomato); sly00710 Carbon fixation in photosynthetic organisms - Solanum lycopersicum (tomato); sly01230 Biosynthesis of amino acids - Solanum lycopersicum (tomato); sly01100 Metabolic pathways - Solanum lycopersicum (tomato); sly00030 Pentose phosphate pathway - Solan…	IPR005474; IPR009014; IPR033248; IPR029061; IPR005475;	Transketolase, N-terminal; Transketolase C-terminal/Pyruvate-ferredoxin oxidoreductase domain II; Transketolase, C-terminal domain; Thiamin diphosphate-binding fold; Transketolase-like, pyrimidine-binding domain;
C3RXI5	314	K	Plastid transketolase	86.729	_EAK(cr)TVTDKPTMIK_	-1.7534	2	1	mitochondria	metabolic process;		transferase activity; catalytic activity; transketolase activity; transferase activity, transferring aldehyde or ketonic groups;	K00615	E2.2.1.1; transketolase [EC:2.2.1.1]	sly01110 Biosynthesis of secondary metabolites - Solanum lycopersicum (tomato); sly01200 Carbon metabolism - Solanum lycopersicum (tomato); sly00710 Carbon fixation in photosynthetic organisms - Solanum lycopersicum (tomato); sly01230 Biosynthesis of amino acids - Solanum lycopersicum (tomato); sly01100 Metabolic pathways - Solanum lycopersicum (tomato); sly00030 Pentose phosphate pathway - Solan…	IPR005474; IPR009014; IPR033248; IPR029061; IPR005475;	Transketolase, N-terminal; Transketolase C-terminal/Pyruvate-ferredoxin oxidoreductase domain II; Transketolase, C-terminal domain; Thiamin diphosphate-binding fold; Transketolase-like, pyrimidine-binding domain;
C3RXI5	350	K	Plastid transketolase	198.84	_ANSYSVHGSALGAK(cr)EVEATR_	-1.0124	3	1	mitochondria	metabolic process;		transferase activity; catalytic activity; transketolase activity; transferase activity, transferring aldehyde or ketonic groups;	K00615	E2.2.1.1; transketolase [EC:2.2.1.1]	sly01110 Biosynthesis of secondary metabolites - Solanum lycopersicum (tomato); sly01200 Carbon metabolism - Solanum lycopersicum (tomato); sly00710 Carbon fixation in photosynthetic organisms - Solanum lycopersicum (tomato); sly01230 Biosynthesis of amino acids - Solanum lycopersicum (tomato); sly01100 Metabolic pathways - Solanum lycopersicum (tomato); sly00030 Pentose phosphate pathway - Solan…	IPR005474; IPR009014; IPR033248; IPR029061; IPR005475;	Transketolase, N-terminal; Transketolase C-terminal/Pyruvate-ferredoxin oxidoreductase domain II; Transketolase, C-terminal domain; Thiamin diphosphate-binding fold; Transketolase-like, pyrimidine-binding domain;
C3RXI5	373	K	Plastid transketolase	79.76	_SNLGWPYEPFHVPEDVK(cr)SHWSR_	0.072926	4	1	mitochondria	metabolic process;		transferase activity; catalytic activity; transketolase activity; transferase activity, transferring aldehyde or ketonic groups;	K00615	E2.2.1.1; transketolase [EC:2.2.1.1]	sly01110 Biosynthesis of secondary metabolites - Solanum lycopersicum (tomato); sly01200 Carbon metabolism - Solanum lycopersicum (tomato); sly00710 Carbon fixation in photosynthetic organisms - Solanum lycopersicum (tomato); sly01230 Biosynthesis of amino acids - Solanum lycopersicum (tomato); sly01100 Metabolic pathways - Solanum lycopersicum (tomato); sly00030 Pentose phosphate pathway - Solan…	IPR005474; IPR009014; IPR033248; IPR029061; IPR005475;	Transketolase, N-terminal; Transketolase C-terminal/Pyruvate-ferredoxin oxidoreductase domain II; Transketolase, C-terminal domain; Thiamin diphosphate-binding fold; Transketolase-like, pyrimidine-binding domain;
C3RXI5	399	K	Plastid transketolase	67.032	_FAEYEK(cr)K_	0.51489	2	1	mitochondria	metabolic process;		transferase activity; catalytic activity; transketolase activity; transferase activity, transferring aldehyde or ketonic groups;	K00615	E2.2.1.1; transketolase [EC:2.2.1.1]	sly01110 Biosynthesis of secondary metabolites - Solanum lycopersicum (tomato); sly01200 Carbon metabolism - Solanum lycopersicum (tomato); sly00710 Carbon fixation in photosynthetic organisms - Solanum lycopersicum (tomato); sly01230 Biosynthesis of amino acids - Solanum lycopersicum (tomato); sly01100 Metabolic pathways - Solanum lycopersicum (tomato); sly00030 Pentose phosphate pathway - Solan…	IPR005474; IPR009014; IPR033248; IPR029061; IPR005475;	Transketolase, N-terminal; Transketolase C-terminal/Pyruvate-ferredoxin oxidoreductase domain II; Transketolase, C-terminal domain; Thiamin diphosphate-binding fold; Transketolase-like, pyrimidine-binding domain;
C3RXI5	409	K	Plastid transketolase	68.916	_KYPEEAAELK(cr)SITTGELPAGWEK_	-0.92616	3	0.982975	mitochondria	metabolic process;		transferase activity; catalytic activity; transketolase activity; transferase activity, transferring aldehyde or ketonic groups;	K00615	E2.2.1.1; transketolase [EC:2.2.1.1]	sly01110 Biosynthesis of secondary metabolites - Solanum lycopersicum (tomato); sly01200 Carbon metabolism - Solanum lycopersicum (tomato); sly00710 Carbon fixation in photosynthetic organisms - Solanum lycopersicum (tomato); sly01230 Biosynthesis of amino acids - Solanum lycopersicum (tomato); sly01100 Metabolic pathways - Solanum lycopersicum (tomato); sly00030 Pentose phosphate pathway - Solan…	IPR005474; IPR009014; IPR033248; IPR029061; IPR005475;	Transketolase, N-terminal; Transketolase C-terminal/Pyruvate-ferredoxin oxidoreductase domain II; Transketolase, C-terminal domain; Thiamin diphosphate-binding fold; Transketolase-like, pyrimidine-binding domain;
C3RXI5	422	K	Plastid transketolase	58.47	_SITTGELPAGWEK(cr)ALPTYTPESPADATR_	-2.0596	3	1	mitochondria	metabolic process;		transferase activity; catalytic activity; transketolase activity; transferase activity, transferring aldehyde or ketonic groups;	K00615	E2.2.1.1; transketolase [EC:2.2.1.1]	sly01110 Biosynthesis of secondary metabolites - Solanum lycopersicum (tomato); sly01200 Carbon metabolism - Solanum lycopersicum (tomato); sly00710 Carbon fixation in photosynthetic organisms - Solanum lycopersicum (tomato); sly01230 Biosynthesis of amino acids - Solanum lycopersicum (tomato); sly01100 Metabolic pathways - Solanum lycopersicum (tomato); sly00030 Pentose phosphate pathway - Solan…	IPR005474; IPR009014; IPR033248; IPR029061; IPR005475;	Transketolase, N-terminal; Transketolase C-terminal/Pyruvate-ferredoxin oxidoreductase domain II; Transketolase, C-terminal domain; Thiamin diphosphate-binding fold; Transketolase-like, pyrimidine-binding domain;
C3RXI5	477	K	Plastid transketolase	143.31	_MFGDFQK(cr)NTPEER_	1.8272	2	1	mitochondria	metabolic process;		transferase activity; catalytic activity; transketolase activity; transferase activity, transferring aldehyde or ketonic groups;	K00615	E2.2.1.1; transketolase [EC:2.2.1.1]	sly01110 Biosynthesis of secondary metabolites - Solanum lycopersicum (tomato); sly01200 Carbon metabolism - Solanum lycopersicum (tomato); sly00710 Carbon fixation in photosynthetic organisms - Solanum lycopersicum (tomato); sly01230 Biosynthesis of amino acids - Solanum lycopersicum (tomato); sly01100 Metabolic pathways - Solanum lycopersicum (tomato); sly00030 Pentose phosphate pathway - Solan…	IPR005474; IPR009014; IPR033248; IPR029061; IPR005475;	Transketolase, N-terminal; Transketolase C-terminal/Pyruvate-ferredoxin oxidoreductase domain II; Transketolase, C-terminal domain; Thiamin diphosphate-binding fold; Transketolase-like, pyrimidine-binding domain;
C3RXI5	585	K	Plastid transketolase	185.14	_PADGNETAGAYK(cr)VAVLK_	2.9071	2	1	mitochondria	metabolic process;		transferase activity; catalytic activity; transketolase activity; transferase activity, transferring aldehyde or ketonic groups;	K00615	E2.2.1.1; transketolase [EC:2.2.1.1]	sly01110 Biosynthesis of secondary metabolites - Solanum lycopersicum (tomato); sly01200 Carbon metabolism - Solanum lycopersicum (tomato); sly00710 Carbon fixation in photosynthetic organisms - Solanum lycopersicum (tomato); sly01230 Biosynthesis of amino acids - Solanum lycopersicum (tomato); sly01100 Metabolic pathways - Solanum lycopersicum (tomato); sly00030 Pentose phosphate pathway - Solan…	IPR005474; IPR009014; IPR033248; IPR029061; IPR005475;	Transketolase, N-terminal; Transketolase C-terminal/Pyruvate-ferredoxin oxidoreductase domain II; Transketolase, C-terminal domain; Thiamin diphosphate-binding fold; Transketolase-like, pyrimidine-binding domain;
C3RXI5	603	K	Plastid transketolase	81.992	_QK(cr)LPQLAGSSIEGAAK_	1.1437	2	1	mitochondria	metabolic process;		transferase activity; catalytic activity; transketolase activity; transferase activity, transferring aldehyde or ketonic groups;	K00615	E2.2.1.1; transketolase [EC:2.2.1.1]	sly01110 Biosynthesis of secondary metabolites - Solanum lycopersicum (tomato); sly01200 Carbon metabolism - Solanum lycopersicum (tomato); sly00710 Carbon fixation in photosynthetic organisms - Solanum lycopersicum (tomato); sly01230 Biosynthesis of amino acids - Solanum lycopersicum (tomato); sly01100 Metabolic pathways - Solanum lycopersicum (tomato); sly00030 Pentose phosphate pathway - Solan…	IPR005474; IPR009014; IPR033248; IPR029061; IPR005475;	Transketolase, N-terminal; Transketolase C-terminal/Pyruvate-ferredoxin oxidoreductase domain II; Transketolase, C-terminal domain; Thiamin diphosphate-binding fold; Transketolase-like, pyrimidine-binding domain;
C3RXI5	707	K	Plastid transketolase	58.604	_YVGSK(cr)GK_	0.68312	2	1	mitochondria	metabolic process;		transferase activity; catalytic activity; transketolase activity; transferase activity, transferring aldehyde or ketonic groups;	K00615	E2.2.1.1; transketolase [EC:2.2.1.1]	sly01110 Biosynthesis of secondary metabolites - Solanum lycopersicum (tomato); sly01200 Carbon metabolism - Solanum lycopersicum (tomato); sly00710 Carbon fixation in photosynthetic organisms - Solanum lycopersicum (tomato); sly01230 Biosynthesis of amino acids - Solanum lycopersicum (tomato); sly01100 Metabolic pathways - Solanum lycopersicum (tomato); sly00030 Pentose phosphate pathway - Solan…	IPR005474; IPR009014; IPR033248; IPR029061; IPR005475;	Transketolase, N-terminal; Transketolase C-terminal/Pyruvate-ferredoxin oxidoreductase domain II; Transketolase, C-terminal domain; Thiamin diphosphate-binding fold; Transketolase-like, pyrimidine-binding domain;
C3RXI5	724	K	Plastid transketolase	48.568	_WGASAPAGK(cr)IYK_	-1.1249	2	1	mitochondria	metabolic process;		transferase activity; catalytic activity; transketolase activity; transferase activity, transferring aldehyde or ketonic groups;	K00615	E2.2.1.1; transketolase [EC:2.2.1.1]	sly01110 Biosynthesis of secondary metabolites - Solanum lycopersicum (tomato); sly01200 Carbon metabolism - Solanum lycopersicum (tomato); sly00710 Carbon fixation in photosynthetic organisms - Solanum lycopersicum (tomato); sly01230 Biosynthesis of amino acids - Solanum lycopersicum (tomato); sly01100 Metabolic pathways - Solanum lycopersicum (tomato); sly00030 Pentose phosphate pathway - Solan…	IPR005474; IPR009014; IPR033248; IPR029061; IPR005475;	Transketolase, N-terminal; Transketolase C-terminal/Pyruvate-ferredoxin oxidoreductase domain II; Transketolase, C-terminal domain; Thiamin diphosphate-binding fold; Transketolase-like, pyrimidine-binding domain;
C3RXI5	727	K	Plastid transketolase	73.735	_IYK(cr)EYGITAEAVVAAAK_	4.5502	2	1	mitochondria	metabolic process;		transferase activity; catalytic activity; transketolase activity; transferase activity, transferring aldehyde or ketonic groups;	K00615	E2.2.1.1; transketolase [EC:2.2.1.1]	sly01110 Biosynthesis of secondary metabolites - Solanum lycopersicum (tomato); sly01200 Carbon metabolism - Solanum lycopersicum (tomato); sly00710 Carbon fixation in photosynthetic organisms - Solanum lycopersicum (tomato); sly01230 Biosynthesis of amino acids - Solanum lycopersicum (tomato); sly01100 Metabolic pathways - Solanum lycopersicum (tomato); sly00030 Pentose phosphate pathway - Solan…	IPR005474; IPR009014; IPR033248; IPR029061; IPR005475;	Transketolase, N-terminal; Transketolase C-terminal/Pyruvate-ferredoxin oxidoreductase domain II; Transketolase, C-terminal domain; Thiamin diphosphate-binding fold; Transketolase-like, pyrimidine-binding domain;
C3RXI5	741	K	Plastid transketolase	65.038	_EYGITAEAVVAAAK(cr)QVS_	2.0189	2	1	mitochondria	metabolic process;		transferase activity; catalytic activity; transketolase activity; transferase activity, transferring aldehyde or ketonic groups;	K00615	E2.2.1.1; transketolase [EC:2.2.1.1]	sly01110 Biosynthesis of secondary metabolites - Solanum lycopersicum (tomato); sly01200 Carbon metabolism - Solanum lycopersicum (tomato); sly00710 Carbon fixation in photosynthetic organisms - Solanum lycopersicum (tomato); sly01230 Biosynthesis of amino acids - Solanum lycopersicum (tomato); sly01100 Metabolic pathways - Solanum lycopersicum (tomato); sly00030 Pentose phosphate pathway - Solan…	IPR005474; IPR009014; IPR033248; IPR029061; IPR005475;	Transketolase, N-terminal; Transketolase C-terminal/Pyruvate-ferredoxin oxidoreductase domain II; Transketolase, C-terminal domain; Thiamin diphosphate-binding fold; Transketolase-like, pyrimidine-binding domain;
C5J0G6	61	K	Enolase	74.475	_DGGSEYLGK(cr)GVSK_	-1.1665	2	1	cytosol	single-organism carbohydrate catabolic process; glycolytic process; single-organism catabolic process; small molecule metabolic process; single-organism cellular process; single-organism process; carbohydrate metabolic process; primary metabolic process; cellular metabolic process; organic substance metabolic process; carbohydrate catabolic process; single-organism carbohydrate metabolic process;…	catalytic complex; cell part; intracellular; cytoplasm; macromolecular complex; intracellular part; cytosolic part; cell; cytosol; protein complex; phosphopyruvate hydratase complex; cytoplasmic part;	magnesium ion binding; phosphopyruvate hydratase activity; catalytic activity; binding; ion binding; metal ion binding; cation binding; lyase activity; hydro-lyase activity; carbon-oxygen lyase activity;	K01689	ENO; enolase [EC:4.2.1.11]	sly03018 RNA degradation - Solanum lycopersicum (tomato); sly01110 Biosynthesis of secondary metabolites - Solanum lycopersicum (tomato); sly01200 Carbon metabolism - Solanum lycopersicum (tomato); sly00010 Glycolysis / Gluconeogenesis - Solanum lycopersicum (tomato); sly01230 Biosynthesis of amino acids - Solanum lycopersicum (tomato); sly01100 Metabolic pathways - Solanum lycopersicum (tomato);	IPR029065; IPR029017; IPR020810; IPR020811;	Enolase C-terminal domain-like; Enolase N-terminal domain-like; Enolase, C-terminal TIM barrel domain; Enolase, N-terminal;
C5J0G6	137	K	Enolase	111.07	_NVPLYK(cr)HIADLAGNK_	-0.20615	2	1	cytosol	single-organism carbohydrate catabolic process; glycolytic process; single-organism catabolic process; small molecule metabolic process; single-organism cellular process; single-organism process; carbohydrate metabolic process; primary metabolic process; cellular metabolic process; organic substance metabolic process; carbohydrate catabolic process; single-organism carbohydrate metabolic process;…	catalytic complex; cell part; intracellular; cytoplasm; macromolecular complex; intracellular part; cytosolic part; cell; cytosol; protein complex; phosphopyruvate hydratase complex; cytoplasmic part;	magnesium ion binding; phosphopyruvate hydratase activity; catalytic activity; binding; ion binding; metal ion binding; cation binding; lyase activity; hydro-lyase activity; carbon-oxygen lyase activity;	K01689	ENO; enolase [EC:4.2.1.11]	sly03018 RNA degradation - Solanum lycopersicum (tomato); sly01110 Biosynthesis of secondary metabolites - Solanum lycopersicum (tomato); sly01200 Carbon metabolism - Solanum lycopersicum (tomato); sly00010 Glycolysis / Gluconeogenesis - Solanum lycopersicum (tomato); sly01230 Biosynthesis of amino acids - Solanum lycopersicum (tomato); sly01100 Metabolic pathways - Solanum lycopersicum (tomato);	IPR029065; IPR029017; IPR020810; IPR020811;	Enolase C-terminal domain-like; Enolase N-terminal domain-like; Enolase, C-terminal TIM barrel domain; Enolase, N-terminal;
C5J0G6	146	K	Enolase	112.71	_HIADLAGNK(cr)K_	-2.228	2	1	cytosol	single-organism carbohydrate catabolic process; glycolytic process; single-organism catabolic process; small molecule metabolic process; single-organism cellular process; single-organism process; carbohydrate metabolic process; primary metabolic process; cellular metabolic process; organic substance metabolic process; carbohydrate catabolic process; single-organism carbohydrate metabolic process;…	catalytic complex; cell part; intracellular; cytoplasm; macromolecular complex; intracellular part; cytosolic part; cell; cytosol; protein complex; phosphopyruvate hydratase complex; cytoplasmic part;	magnesium ion binding; phosphopyruvate hydratase activity; catalytic activity; binding; ion binding; metal ion binding; cation binding; lyase activity; hydro-lyase activity; carbon-oxygen lyase activity;	K01689	ENO; enolase [EC:4.2.1.11]	sly03018 RNA degradation - Solanum lycopersicum (tomato); sly01110 Biosynthesis of secondary metabolites - Solanum lycopersicum (tomato); sly01200 Carbon metabolism - Solanum lycopersicum (tomato); sly00010 Glycolysis / Gluconeogenesis - Solanum lycopersicum (tomato); sly01230 Biosynthesis of amino acids - Solanum lycopersicum (tomato); sly01100 Metabolic pathways - Solanum lycopersicum (tomato);	IPR029065; IPR029017; IPR020810; IPR020811;	Enolase C-terminal domain-like; Enolase N-terminal domain-like; Enolase, C-terminal TIM barrel domain; Enolase, N-terminal;
C5J0G6	226	K	Enolase	112.8	_YGQDATNVGDEGGFAPNIQENK(cr)EGLELLK_	0.89141	3	1	cytosol	single-organism carbohydrate catabolic process; glycolytic process; single-organism catabolic process; small molecule metabolic process; single-organism cellular process; single-organism process; carbohydrate metabolic process; primary metabolic process; cellular metabolic process; organic substance metabolic process; carbohydrate catabolic process; single-organism carbohydrate metabolic process;…	catalytic complex; cell part; intracellular; cytoplasm; macromolecular complex; intracellular part; cytosolic part; cell; cytosol; protein complex; phosphopyruvate hydratase complex; cytoplasmic part;	magnesium ion binding; phosphopyruvate hydratase activity; catalytic activity; binding; ion binding; metal ion binding; cation binding; lyase activity; hydro-lyase activity; carbon-oxygen lyase activity;	K01689	ENO; enolase [EC:4.2.1.11]	sly03018 RNA degradation - Solanum lycopersicum (tomato); sly01110 Biosynthesis of secondary metabolites - Solanum lycopersicum (tomato); sly01200 Carbon metabolism - Solanum lycopersicum (tomato); sly00010 Glycolysis / Gluconeogenesis - Solanum lycopersicum (tomato); sly01230 Biosynthesis of amino acids - Solanum lycopersicum (tomato); sly01100 Metabolic pathways - Solanum lycopersicum (tomato);	IPR029065; IPR029017; IPR020810; IPR020811;	Enolase C-terminal domain-like; Enolase N-terminal domain-like; Enolase, C-terminal TIM barrel domain; Enolase, N-terminal;
C5J0G6	233	K	Enolase	134.49	_EGLELLK(cr)TAIEK_	0.37019	2	1	cytosol	single-organism carbohydrate catabolic process; glycolytic process; single-organism catabolic process; small molecule metabolic process; single-organism cellular process; single-organism process; carbohydrate metabolic process; primary metabolic process; cellular metabolic process; organic substance metabolic process; carbohydrate catabolic process; single-organism carbohydrate metabolic process;…	catalytic complex; cell part; intracellular; cytoplasm; macromolecular complex; intracellular part; cytosolic part; cell; cytosol; protein complex; phosphopyruvate hydratase complex; cytoplasmic part;	magnesium ion binding; phosphopyruvate hydratase activity; catalytic activity; binding; ion binding; metal ion binding; cation binding; lyase activity; hydro-lyase activity; carbon-oxygen lyase activity;	K01689	ENO; enolase [EC:4.2.1.11]	sly03018 RNA degradation - Solanum lycopersicum (tomato); sly01110 Biosynthesis of secondary metabolites - Solanum lycopersicum (tomato); sly01200 Carbon metabolism - Solanum lycopersicum (tomato); sly00010 Glycolysis / Gluconeogenesis - Solanum lycopersicum (tomato); sly01230 Biosynthesis of amino acids - Solanum lycopersicum (tomato); sly01100 Metabolic pathways - Solanum lycopersicum (tomato);	IPR029065; IPR029017; IPR020810; IPR020811;	Enolase C-terminal domain-like; Enolase N-terminal domain-like; Enolase, C-terminal TIM barrel domain; Enolase, N-terminal;
C5J0G6	238	K	Enolase	87.667	_TAIEK(cr)AGYTGK_	1.5096	2	1	cytosol	single-organism carbohydrate catabolic process; glycolytic process; single-organism catabolic process; small molecule metabolic process; single-organism cellular process; single-organism process; carbohydrate metabolic process; primary metabolic process; cellular metabolic process; organic substance metabolic process; carbohydrate catabolic process; single-organism carbohydrate metabolic process;…	catalytic complex; cell part; intracellular; cytoplasm; macromolecular complex; intracellular part; cytosolic part; cell; cytosol; protein complex; phosphopyruvate hydratase complex; cytoplasmic part;	magnesium ion binding; phosphopyruvate hydratase activity; catalytic activity; binding; ion binding; metal ion binding; cation binding; lyase activity; hydro-lyase activity; carbon-oxygen lyase activity;	K01689	ENO; enolase [EC:4.2.1.11]	sly03018 RNA degradation - Solanum lycopersicum (tomato); sly01110 Biosynthesis of secondary metabolites - Solanum lycopersicum (tomato); sly01200 Carbon metabolism - Solanum lycopersicum (tomato); sly00010 Glycolysis / Gluconeogenesis - Solanum lycopersicum (tomato); sly01230 Biosynthesis of amino acids - Solanum lycopersicum (tomato); sly01100 Metabolic pathways - Solanum lycopersicum (tomato);	IPR029065; IPR029017; IPR020810; IPR020811;	Enolase C-terminal domain-like; Enolase N-terminal domain-like; Enolase, C-terminal TIM barrel domain; Enolase, N-terminal;
C5J0G6	268	K	Enolase	184	_SYDLNFK(cr)EENNDGSQK_	0.045515	2	1	cytosol	single-organism carbohydrate catabolic process; glycolytic process; single-organism catabolic process; small molecule metabolic process; single-organism cellular process; single-organism process; carbohydrate metabolic process; primary metabolic process; cellular metabolic process; organic substance metabolic process; carbohydrate catabolic process; single-organism carbohydrate metabolic process;…	catalytic complex; cell part; intracellular; cytoplasm; macromolecular complex; intracellular part; cytosolic part; cell; cytosol; protein complex; phosphopyruvate hydratase complex; cytoplasmic part;	magnesium ion binding; phosphopyruvate hydratase activity; catalytic activity; binding; ion binding; metal ion binding; cation binding; lyase activity; hydro-lyase activity; carbon-oxygen lyase activity;	K01689	ENO; enolase [EC:4.2.1.11]	sly03018 RNA degradation - Solanum lycopersicum (tomato); sly01110 Biosynthesis of secondary metabolites - Solanum lycopersicum (tomato); sly01200 Carbon metabolism - Solanum lycopersicum (tomato); sly00010 Glycolysis / Gluconeogenesis - Solanum lycopersicum (tomato); sly01230 Biosynthesis of amino acids - Solanum lycopersicum (tomato); sly01100 Metabolic pathways - Solanum lycopersicum (tomato);	IPR029065; IPR029017; IPR020810; IPR020811;	Enolase C-terminal domain-like; Enolase N-terminal domain-like; Enolase, C-terminal TIM barrel domain; Enolase, N-terminal;
C5J0G6	277	K	Enolase	101.6	_EENNDGSQK(cr)ISGDQLK_	-0.4961	2	1	cytosol	single-organism carbohydrate catabolic process; glycolytic process; single-organism catabolic process; small molecule metabolic process; single-organism cellular process; single-organism process; carbohydrate metabolic process; primary metabolic process; cellular metabolic process; organic substance metabolic process; carbohydrate catabolic process; single-organism carbohydrate metabolic process;…	catalytic complex; cell part; intracellular; cytoplasm; macromolecular complex; intracellular part; cytosolic part; cell; cytosol; protein complex; phosphopyruvate hydratase complex; cytoplasmic part;	magnesium ion binding; phosphopyruvate hydratase activity; catalytic activity; binding; ion binding; metal ion binding; cation binding; lyase activity; hydro-lyase activity; carbon-oxygen lyase activity;	K01689	ENO; enolase [EC:4.2.1.11]	sly03018 RNA degradation - Solanum lycopersicum (tomato); sly01110 Biosynthesis of secondary metabolites - Solanum lycopersicum (tomato); sly01200 Carbon metabolism - Solanum lycopersicum (tomato); sly00010 Glycolysis / Gluconeogenesis - Solanum lycopersicum (tomato); sly01230 Biosynthesis of amino acids - Solanum lycopersicum (tomato); sly01100 Metabolic pathways - Solanum lycopersicum (tomato);	IPR029065; IPR029017; IPR020810; IPR020811;	Enolase C-terminal domain-like; Enolase N-terminal domain-like; Enolase, C-terminal TIM barrel domain; Enolase, N-terminal;
C5J0G6	284	K	Enolase	126.71	_ISGDQLK(cr)DLYK_	-0.37336	2	1	cytosol	single-organism carbohydrate catabolic process; glycolytic process; single-organism catabolic process; small molecule metabolic process; single-organism cellular process; single-organism process; carbohydrate metabolic process; primary metabolic process; cellular metabolic process; organic substance metabolic process; carbohydrate catabolic process; single-organism carbohydrate metabolic process;…	catalytic complex; cell part; intracellular; cytoplasm; macromolecular complex; intracellular part; cytosolic part; cell; cytosol; protein complex; phosphopyruvate hydratase complex; cytoplasmic part;	magnesium ion binding; phosphopyruvate hydratase activity; catalytic activity; binding; ion binding; metal ion binding; cation binding; lyase activity; hydro-lyase activity; carbon-oxygen lyase activity;	K01689	ENO; enolase [EC:4.2.1.11]	sly03018 RNA degradation - Solanum lycopersicum (tomato); sly01110 Biosynthesis of secondary metabolites - Solanum lycopersicum (tomato); sly01200 Carbon metabolism - Solanum lycopersicum (tomato); sly00010 Glycolysis / Gluconeogenesis - Solanum lycopersicum (tomato); sly01230 Biosynthesis of amino acids - Solanum lycopersicum (tomato); sly01100 Metabolic pathways - Solanum lycopersicum (tomato);	IPR029065; IPR029017; IPR020810; IPR020811;	Enolase C-terminal domain-like; Enolase N-terminal domain-like; Enolase, C-terminal TIM barrel domain; Enolase, N-terminal;
C5J0G6	367	K	Enolase	117.3	_VNQIGSVTESIEAVK(cr)MSK_	-1.3288	2	1	cytosol	single-organism carbohydrate catabolic process; glycolytic process; single-organism catabolic process; small molecule metabolic process; single-organism cellular process; single-organism process; carbohydrate metabolic process; primary metabolic process; cellular metabolic process; organic substance metabolic process; carbohydrate catabolic process; single-organism carbohydrate metabolic process;…	catalytic complex; cell part; intracellular; cytoplasm; macromolecular complex; intracellular part; cytosolic part; cell; cytosol; protein complex; phosphopyruvate hydratase complex; cytoplasmic part;	magnesium ion binding; phosphopyruvate hydratase activity; catalytic activity; binding; ion binding; metal ion binding; cation binding; lyase activity; hydro-lyase activity; carbon-oxygen lyase activity;	K01689	ENO; enolase [EC:4.2.1.11]	sly03018 RNA degradation - Solanum lycopersicum (tomato); sly01110 Biosynthesis of secondary metabolites - Solanum lycopersicum (tomato); sly01200 Carbon metabolism - Solanum lycopersicum (tomato); sly00010 Glycolysis / Gluconeogenesis - Solanum lycopersicum (tomato); sly01230 Biosynthesis of amino acids - Solanum lycopersicum (tomato); sly01100 Metabolic pathways - Solanum lycopersicum (tomato);	IPR029065; IPR029017; IPR020810; IPR020811;	Enolase C-terminal domain-like; Enolase N-terminal domain-like; Enolase, C-terminal TIM barrel domain; Enolase, N-terminal;
C5J0G6	370	K	Enolase	49.485	_MSK(cr)QAGWGVMTSHR_	-0.93187	3	1	cytosol	single-organism carbohydrate catabolic process; glycolytic process; single-organism catabolic process; small molecule metabolic process; single-organism cellular process; single-organism process; carbohydrate metabolic process; primary metabolic process; cellular metabolic process; organic substance metabolic process; carbohydrate catabolic process; single-organism carbohydrate metabolic process;…	catalytic complex; cell part; intracellular; cytoplasm; macromolecular complex; intracellular part; cytosolic part; cell; cytosol; protein complex; phosphopyruvate hydratase complex; cytoplasmic part;	magnesium ion binding; phosphopyruvate hydratase activity; catalytic activity; binding; ion binding; metal ion binding; cation binding; lyase activity; hydro-lyase activity; carbon-oxygen lyase activity;	K01689	ENO; enolase [EC:4.2.1.11]	sly03018 RNA degradation - Solanum lycopersicum (tomato); sly01110 Biosynthesis of secondary metabolites - Solanum lycopersicum (tomato); sly01200 Carbon metabolism - Solanum lycopersicum (tomato); sly00010 Glycolysis / Gluconeogenesis - Solanum lycopersicum (tomato); sly01230 Biosynthesis of amino acids - Solanum lycopersicum (tomato); sly01100 Metabolic pathways - Solanum lycopersicum (tomato);	IPR029065; IPR029017; IPR020810; IPR020811;	Enolase C-terminal domain-like; Enolase N-terminal domain-like; Enolase, C-terminal TIM barrel domain; Enolase, N-terminal;
C5J0G6	415	K	Enolase	59.597	_LAK(cr)YNQLLR_	2.792	2	1	cytosol	single-organism carbohydrate catabolic process; glycolytic process; single-organism catabolic process; small molecule metabolic process; single-organism cellular process; single-organism process; carbohydrate metabolic process; primary metabolic process; cellular metabolic process; organic substance metabolic process; carbohydrate catabolic process; single-organism carbohydrate metabolic process;…	catalytic complex; cell part; intracellular; cytoplasm; macromolecular complex; intracellular part; cytosolic part; cell; cytosol; protein complex; phosphopyruvate hydratase complex; cytoplasmic part;	magnesium ion binding; phosphopyruvate hydratase activity; catalytic activity; binding; ion binding; metal ion binding; cation binding; lyase activity; hydro-lyase activity; carbon-oxygen lyase activity;	K01689	ENO; enolase [EC:4.2.1.11]	sly03018 RNA degradation - Solanum lycopersicum (tomato); sly01110 Biosynthesis of secondary metabolites - Solanum lycopersicum (tomato); sly01200 Carbon metabolism - Solanum lycopersicum (tomato); sly00010 Glycolysis / Gluconeogenesis - Solanum lycopersicum (tomato); sly01230 Biosynthesis of amino acids - Solanum lycopersicum (tomato); sly01100 Metabolic pathways - Solanum lycopersicum (tomato);	IPR029065; IPR029017; IPR020810; IPR020811;	Enolase C-terminal domain-like; Enolase N-terminal domain-like; Enolase, C-terminal TIM barrel domain; Enolase, N-terminal;
C7E4J6	388	K	Subtilisin-like protease preproenzyme	77.744	_TCLEEK(cr)ELEK_	-3.0776	2	1	chloroplast	proteolysis; metabolic process; macromolecule metabolic process; protein metabolic process; primary metabolic process; organic substance metabolic process;		serine-type endopeptidase activity; endopeptidase activity; peptidase activity; catalytic activity; serine hydrolase activity; serine-type peptidase activity; peptidase activity, acting on L-amino acid peptides; hydrolase activity;				IPR000209; IPR010259;	Peptidase S8/S53 domain; Peptidase S8 propeptide/proteinase inhibitor I9;
C7E4J6	392	K	Subtilisin-like protease preproenzyme	49.833	_ELEK(cr)NANK_	2.8815	2	1	chloroplast	proteolysis; metabolic process; macromolecule metabolic process; protein metabolic process; primary metabolic process; organic substance metabolic process;		serine-type endopeptidase activity; endopeptidase activity; peptidase activity; catalytic activity; serine hydrolase activity; serine-type peptidase activity; peptidase activity, acting on L-amino acid peptides; hydrolase activity;				IPR000209; IPR010259;	Peptidase S8/S53 domain; Peptidase S8 propeptide/proteinase inhibitor I9;
C7E4J6	700	K	Subtilisin-like protease preproenzyme	49.595	_LTSM(ox)DEYK(cr)VSVAPDK_	1.0529	2	1	chloroplast	proteolysis; metabolic process; macromolecule metabolic process; protein metabolic process; primary metabolic process; organic substance metabolic process;		serine-type endopeptidase activity; endopeptidase activity; peptidase activity; catalytic activity; serine hydrolase activity; serine-type peptidase activity; peptidase activity, acting on L-amino acid peptides; hydrolase activity;				IPR000209; IPR010259;	Peptidase S8/S53 domain; Peptidase S8 propeptide/proteinase inhibitor I9;
C7E4J6	716	K	Subtilisin-like protease preproenzyme	77.058	_YEK(cr)QSYK_	-1.1389	2	1	chloroplast	proteolysis; metabolic process; macromolecule metabolic process; protein metabolic process; primary metabolic process; organic substance metabolic process;		serine-type endopeptidase activity; endopeptidase activity; peptidase activity; catalytic activity; serine hydrolase activity; serine-type peptidase activity; peptidase activity, acting on L-amino acid peptides; hydrolase activity;				IPR000209; IPR010259;	Peptidase S8/S53 domain; Peptidase S8 propeptide/proteinase inhibitor I9;
C7F8N2	131	K	Actin (Fragment)	171.25	_EK(cr)LAYVALDYEQELDTAK_	-1.3289	2	1	cytoskeleton
D2CFI9	88	K	Leucine-rich repeat protein	116.96	_AHK(cr)TGYMTGTISPAICK_	0.1229	3	1	chloroplast			protein binding; binding;				IPR013210; IPR032675;	Leucine-rich repeat-containing N-terminal, plant-type; Leucine-rich repeat domain, L domain-like;
D2CNC5	694	K	Subtilase	84.173	_TVTNVGK(cr)GAATYK_	-1.1037	2	1	chloroplast	proteolysis; metabolic process; macromolecule metabolic process; protein metabolic process; primary metabolic process; organic substance metabolic process;		serine-type endopeptidase activity; endopeptidase activity; peptidase activity; catalytic activity; serine hydrolase activity; serine-type peptidase activity; peptidase activity, acting on L-amino acid peptides; hydrolase activity;				IPR000209; IPR010259;	Peptidase S8/S53 domain; Peptidase S8 propeptide/proteinase inhibitor I9;
D2CNC8	458	K	Subtilase (Fragment)	135.47	_TVTNVGQGAATYK(cr)AK_	1.3722	3	1	cytosol	proteolysis; metabolic process; macromolecule metabolic process; protein metabolic process; primary metabolic process; organic substance metabolic process;		serine-type endopeptidase activity; endopeptidase activity; peptidase activity; catalytic activity; serine hydrolase activity; serine-type peptidase activity; peptidase activity, acting on L-amino acid peptides; hydrolase activity;				IPR000209;	Peptidase S8/S53 domain;
D2K7Z2	94	K	Photosystem I reaction center subunit	90.913	_SK(cr)ANK(cr)ELNDK_	1.1984	2	1	extracellular	metabolic process; cellular metabolic process; cellular process; photosynthesis;	photosystem; membrane; membrane part; cell part; intracellular; thylakoid; macromolecular complex; intracellular part; protein complex; cell; thylakoid part; photosystem I; photosynthetic membrane;		K02701	psaN; photosystem I subunit PsaN	sly00195 Photosynthesis - Solanum lycopersicum (tomato); sly01100 Metabolic pathways - Solanum lycopersicum (tomato);
D2K7Z2	97	K	Photosystem I reaction center subunit	95.605	_SK(cr)ANK(cr)ELNDK_	1.1984	2	1	extracellular	metabolic process; cellular metabolic process; cellular process; photosynthesis;	photosystem; membrane; membrane part; cell part; intracellular; thylakoid; macromolecular complex; intracellular part; protein complex; cell; thylakoid part; photosystem I; photosynthetic membrane;		K02701	psaN; photosystem I subunit PsaN	sly00195 Photosynthesis - Solanum lycopersicum (tomato); sly01100 Metabolic pathways - Solanum lycopersicum (tomato);
D2K7Z2	124	K	Photosystem I reaction center subunit	143.52	_AYTVQFGTCK(cr)FPENFTGCQDLAK_	-0.64835	3	1	extracellular	metabolic process; cellular metabolic process; cellular process; photosynthesis;	photosystem; membrane; membrane part; cell part; intracellular; thylakoid; macromolecular complex; intracellular part; protein complex; cell; thylakoid part; photosystem I; photosynthetic membrane;		K02701	psaN; photosystem I subunit PsaN	sly00195 Photosynthesis - Solanum lycopersicum (tomato); sly01100 Metabolic pathways - Solanum lycopersicum (tomato);
D2K7Z2	137	K	Photosystem I reaction center subunit	170.42	_FPENFTGCQDLAK(cr)QK_	-0.77673	2	1	extracellular	metabolic process; cellular metabolic process; cellular process; photosynthesis;	photosystem; membrane; membrane part; cell part; intracellular; thylakoid; macromolecular complex; intracellular part; protein complex; cell; thylakoid part; photosystem I; photosynthetic membrane;		K02701	psaN; photosystem I subunit PsaN	sly00195 Photosynthesis - Solanum lycopersicum (tomato); sly01100 Metabolic pathways - Solanum lycopersicum (tomato);
D2K7Z2	155	K	Photosystem I reaction center subunit	167.28	_VPFISDDLALECEGK(cr)DK_	1.62	2	1	extracellular	metabolic process; cellular metabolic process; cellular process; photosynthesis;	photosystem; membrane; membrane part; cell part; intracellular; thylakoid; macromolecular complex; intracellular part; protein complex; cell; thylakoid part; photosystem I; photosynthetic membrane;		K02701	psaN; photosystem I subunit PsaN	sly00195 Photosynthesis - Solanum lycopersicum (tomato); sly01100 Metabolic pathways - Solanum lycopersicum (tomato);
D2K7Z2	159	K	Photosystem I reaction center subunit	78.513	_YK(cr)CGSNVFWK_	0.78171	2	1	extracellular	metabolic process; cellular metabolic process; cellular process; photosynthesis;	photosystem; membrane; membrane part; cell part; intracellular; thylakoid; macromolecular complex; intracellular part; protein complex; cell; thylakoid part; photosystem I; photosynthetic membrane;		K02701	psaN; photosystem I subunit PsaN	sly00195 Photosynthesis - Solanum lycopersicum (tomato); sly01100 Metabolic pathways - Solanum lycopersicum (tomato);
D3W9H8	64	K	Geranylgeranyl diphosphate synthase	55.064	_VK(cr)EVETQK_	-0.84793	2	1	chloroplast	isoprenoid metabolic process; single-organism biosynthetic process; single-organism cellular process; single-organism process; biosynthetic process; cellular lipid metabolic process; primary metabolic process; organic substance biosynthetic process; cellular metabolic process; cellular biosynthetic process; organic substance metabolic process; lipid biosynthetic process; isoprenoid biosynthetic p…			K13789	GGPS; geranylgeranyl diphosphate synthase, type II [EC:2.5.1.1 2.5.1.10 2.5.1.29]	sly01110 Biosynthesis of secondary metabolites - Solanum lycopersicum (tomato); sly00900 Terpenoid backbone biosynthesis - Solanum lycopersicum (tomato); sly01100 Metabolic pathways - Solanum lycopersicum (tomato);	IPR008949;	Isoprenoid synthase domain;
D3W9H8	76	K	Geranylgeranyl diphosphate synthase	60.157	_EQFNFK(cr)TYVAEK_	2.5434	2	1	chloroplast	isoprenoid metabolic process; single-organism biosynthetic process; single-organism cellular process; single-organism process; biosynthetic process; cellular lipid metabolic process; primary metabolic process; organic substance biosynthetic process; cellular metabolic process; cellular biosynthetic process; organic substance metabolic process; lipid biosynthetic process; isoprenoid biosynthetic p…			K13789	GGPS; geranylgeranyl diphosphate synthase, type II [EC:2.5.1.1 2.5.1.10 2.5.1.29]	sly01110 Biosynthesis of secondary metabolites - Solanum lycopersicum (tomato); sly00900 Terpenoid backbone biosynthesis - Solanum lycopersicum (tomato); sly01100 Metabolic pathways - Solanum lycopersicum (tomato);	IPR008949;	Isoprenoid synthase domain;
[truncated: 1,570 more rows]
