# Supplementary material for: First comprehensive proteome analysis of lysine crotonylation in seedling leaves of Nicotiana tabacum
Source: Sci Rep. 2017 Jun 7;7:3013. doi: 10.1038/s41598-017-03369-6 (PMC5462846; doi:10.1038/s41598-017-03369-6)
Supplement: Supplementary file 3 — supplementary table S2 [file 41598_2017_3369_MOESM3_ESM.xls]

## Sheet: proteins
Table S2. MS/MS information related to the identification of modified peptides.
Protein accession	Position	Amino acid	Protein description	Gene name	Localization probability	PEP	Score	Modified sequence	Charge	Mass error [ppm]	MS/MS Count	MS/MS IDs
A0A024AX02	447	K	Glycosyltransferase	Glycosyltransferase	1	0.0200323	65.465	DLK(1)DAAAK	2	-2.5576	1	993
A0A024AX02	437	K	Glycosyltransferase	Glycosyltransferase	1	0.0306985	53.557	GLMEGEEGK(1)GVR	2	-0.36084	1	2583
A0A024AX02	428	K	Glycosyltransferase	Glycosyltransferase	1	0.000502707	87.216	VVK(1)GLMEGEEGK	2	-3.4406	2	7221;7222
A0A024AX02	452	K	Glycosyltransferase	Glycosyltransferase	1	0.000375074	84.046	DAAAK(1)VLSQDGSSTK	2	-1.1527	1	721
A0A024AX02	425	K	Glycosyltransferase	Glycosyltransferase	1	0.00919968	73.26	LEIAK(1)VVK	2	1.6106	1	3960
A0A059TCI1	32	K	Cysteine proteinase inhibitor	CYS3	1	6.00066e-06	120.15	FAVDEHNK(1)K	3	-0.35591	6	1844;1845;1846;1847;1848;1849
A0A059TCI1	90	K	Cysteine proteinase inhibitor	CYS6	1	0.000423249	86.803	QLEDFK(1)LIGDAASA	2	3.8337	1	5506
A0A059TCI1	47	K	Cysteine proteinase inhibitor	CYS6	1	4.18549e-06	74.123	VVNVK(1)EQVVAGTMYYITLEATEGGK	3	1.2279	1	7230
A0A059TCI3	32	K	Cysteine proteinase inhibitor	CYS7	1	0.00037208	94.85	FAIQDYNK(1)K	2	-0.67298	2	1835;1836
A0A059TCM2	71	K	Cysteine proteinase inhibitor	CYS5	1	0.00337352	99.139	TNLVFK(1)R	2	-1.3653	2	6527;6528
A0A059TCN3	91	K	Cysteine proteinase inhibitor	Cysteine proteinase inhibitor	1	0.00101031	79.089	LIINAK(1)DGGSVHK	2	-0.85269	1	4128
A0A059XID0	102	K	Chloroplast omega-6 fatty acid desaturase	Chloroplast omega-6 fatty acid desaturase	1	0.0268389	52.712	VTMK(1)DITETLPK	2	-1.2441	1	7165
A0A059XID0	110	K	Chloroplast omega-6 fatty acid desaturase	Chloroplast omega-6 fatty acid desaturase	1	0.0446984	44.318	DITETLPK(1)K	2	0.7753	1	889
A0A059XN47	123	K	Polygalacturonase inhibitor protein	Polygalacturonase inhibitor protein	1	0.00681819	74.92	LTNLK(1)ELR	2	-0.37819	1	4444
A0A059XN47	227	K	Polygalacturonase inhibitor protein	PGIP2	1	0.000545367	88.075	NK(1)LEGDVSFLFGK	2	0.63146	1	5146
A0A067YF53	316	K	Geranylgeranyl diphosphate synthase 1	GGPS1	1	0.0188533	57.175	DLVVDK(1)TTYPK	2	2.4896	1	1025
A0A068JCD2	309	K	Chloroplast fructose-1,6-bisphosphatase	Chloroplast fructose-1,6-bisphosphatase	1	3.65819e-27	165.44	YIDDLK(1)DPGPSGKPYSAR	2	0.35588	8	7470;7471;7472;7473;7474;7475;7476;7477
A0A068JCD2	285	K	Chloroplast fructose-1,6-bisphosphatase	Chloroplast fructose-1,6-bisphosphatase	1	7.25789e-08	97.713	SGK(1)IYSFNEGNYQLWDDK	3	0.74209	2	5796;5797
A0A068JCD2	404	K	Chloroplast fructose-1,6-bisphosphatase	Chloroplast fructose-1,6-bisphosphatase	1	1.52377e-05	99.927	VPLYIGSTEEVEK(1)LEK	3	-1.1297	2	7081;7082
A0A068JCD2	300	K	Chloroplast fructose-1,6-bisphosphatase	Chloroplast fructose-1,6-bisphosphatase	1	1.03664e-36	157.91	IYSFNEGNYQLWDDK(1)LK	2	-1.8884	1	3554
A0A068JCD7	156	K	Fructokinase	NtFrk	1	0.0423797	50.149	SAHLK(1)AMEVAK	3	0.2452	1	5687
A0A068JCD7	162	K	Fructokinase	NtFrk	1	4.11105e-36	135.29	AMEVAK(1)EAGALLSYDPNLR	3	-1.5325	1	355
A0A068JCD7	195	K	Fructokinase	FRK2	1	0.0324067	45.433	SIWDK(1)ADVIK	2	-0.74157	1	5847
A0A068JD04	363	K	Fructose-bisphosphate aldolase	Fructose-bisphosphate aldolase	1	6.45598e-28	149.12	ANSLAQLGK(1)YAGEGESEEAK	2	2.7553	1	462
A0A068JD04	230	K	Fructose-bisphosphate aldolase	Fructose-bisphosphate aldolase	1	0.0285975	55.676	TFEVAK(1)K	2	0.63345	1	6293
A0A068JD04	58	K	Fructose-bisphosphate aldolase	Fructose-bisphosphate aldolase	1	0.000846364	88.134	TAK(1)TIASPGR	2	-0.49719	2	6212;6213
A0A068JD04	55	K	Fructose-bisphosphate aldolase	Fructose-bisphosphate aldolase	1	0.00466605	67.234	ASSYADELVK(1)TAK	2	0.55923	2	538;539
A0A068JD95	25	K	Fructose-1,6-bisphosphatase	Fructose-1,6-bisphosphatase	1	0.00327208	66.708	FVLNEQSK(1)YPESR	2	-1.2374	1	2164
A0A068JD95	208	K	Fructose-1,6-bisphosphatase	Fructose-1,6-bisphosphatase	0.847644	0.041696	60.345	K(0.848)GK(0.152)IYSVNEGNAK	3	0.023907	1	3670
A0A068JD95	311	K	Fructose-1,6-bisphosphatase	Fructose-1,6-bisphosphatase	1	0.0348494	51.346	ALDLVPK(1)K	2	2.0369	1	307
A0A068JFR3	187	K	Fructokinase	FRK4	1	0.0397276	52.683	DLIQK(1)AR	2	0.77277	1	990
A0A068JFR6	112	K	Triosephosphate isomerase	Triosephosphate isomerase	1	6.26502e-15	108.96	AILGESDEFVGDK(1)VAYAISQGLK	2	0.49012	3	253;254;255
A0A068JFR6	174	K	Triosephosphate isomerase	Triosephosphate isomerase	1	6.97044e-19	101.73	VVIAYEPVWAIGTGK(1)VASPAQAQEVHAELR	3	-0.25321	3	7209;7210;7211
A0A068JFR6	148	K	Triosephosphate isomerase	Triosephosphate isomerase	1	5.33082e-27	145.71	ESGSTIDVVAAQTK(1)AIADR	2	1.2932	3	1721;1722;1723
A0A068JIB0	385	K	Fructose-bisphosphate aldolase	Fructose-bisphosphate aldolase	1	2.02714e-07	116.03	YSAAGESEEAK(1)K	2	0.075201	1	7699
A0A068JIB0	57	K	Fructose-bisphosphate aldolase	Fructose-bisphosphate aldolase	1	0.000846364	88.134	TAK(1)TIASPGR	2	-0.49719	2	6212;6213
A0A068JIB0	175	K	Fructose-bisphosphate aldolase	Fructose-bisphosphate aldolase	1	8.50172e-06	120.31	SAEYYK(1)QGAR	2	-2.2913	2	5684;5685
A0A075EYP9	104	K	Translation initiation factor IF1	infA	1	2.85546e-05	98.062	VK(1)LDNADVVLGYISGK	2	-0.42735	1	6978
A0A075EYP9	133	K	Translation initiation factor IF1	infA	1	0.014655	71.141	VK(1)IEVSR	2	-1.0002	1	6976
A0A075EYQ6	128	K	Eukaryotic translation initiation factor 5A	eIF-5A3	1	1.3496e-36	155.49	LPTDDNLLTQIK(1)DGFAEGK	2	-0.86715	3	806;4342;4343
A0A075EYQ6	11	K	Eukaryotic translation initiation factor 5A	eIF-5A3	1	8.77014e-37	170.79	SDEEHQFESK(1)ADAGASK	3	-1.5475	3	5724;5725;5726
A0A075EYQ6	18	K	Eukaryotic translation initiation factor 5A	eIF-5A3	1	2.3921e-09	124.46	ADAGASK(1)TYPQQAGTIR	2	-0.11149	2	92;93
A0A075EYT9	180	K	Xyloglucan endotransglucosylase/hydrolase	XTH7	1	0.0064369	68.536	NNEAK(1)GIPFPK	2	1.9706	1	5212
A0A075EYT9	278	K	Xyloglucan endotransglucosylase/hydrolase	XTH7	1	0.00384152	59.864	MNHMIYDYCTDK(1)SR	3	-0.11294	4	4809;4810;4811;4812
A0A075EYT9	210	K	Xyloglucan endotransglucosylase/hydrolase	XTH7	1	0.0200668	58.592	GGLEK(1)INWSK	2	-0.65939	1	2400
A0A075EYT9	175	K	Xyloglucan endotransglucosylase/hydrolase	XTH7	1	0.00140073	95.909	VYK(1)NNEAK	2	-0.312	2	7251;7252
A0A075EYT9	47	K	Xyloglucan endotransglucosylase/hydrolase	XTH7	1	0.0384325	48.216	VSWSDSHIK(1)QIDGGR	3	-1.013	1	7148
A0A075EZS4	350	K	Glyoxisomal malate dehydrogenase	gMDH	1	3.94545e-28	163.09	ELAESIQK(1)GVSFIR	2	1.4839	1	1580
A0A075EZS4	185	K	Glyoxisomal malate dehydrogenase	gMDH	1	0.00316772	79.474	AGTYDPK(1)K	2	0.87776	2	225;226
A0A075EZS4	262	K	Glyoxisomal malate dehydrogenase	gMDH	1	1.28877e-08	119.39	IQDGGTEVVEAK(1)K	2	1.5599	3	3293;3294;3295
A0A075F1U0	145	K	Constitutive plastid-lipid associated protein	CHRD	1	6.63844e-06	116.24	TTILLADLK(1)DFK	2	-0.44479	5	6570;6571;6572;6573;6574
A0A075F1U0	148	K	Constitutive plastid-lipid associated protein	CHRD	1	0.0259823	52.735	DFK(1)TVNEIYAK	2	0.87262	1	836
A0A075F1V0	333	K	Malate dehydrogenase	mMDH	1	0.0388666	53.775	SSIEK(1)GIK	2	0.034387	2	6039;6040
A0A075F1V0	182	K	Malate dehydrogenase	mMDH	1	0.0305996	58.596	AK(1)TFYAGK	2	-1.2812	1	283
A0A075F1V0	245	K	Malate dehydrogenase	mMDH	1	6.7858e-05	104.95	TQDGGTEVVEAK(1)AGK	2	-1.4054	1	6545
A0A075F1V0	232	K	Malate dehydrogenase	mMDH	1	1.81955e-58	178.67	ANLGDEEIEALTK(1)R	2	-1.7361	3	427;428;429
A0A075F1V0	168	K	Malate dehydrogenase	mMDH	1	0.00211728	85.161	AGTYDEK(1)R	2	-0.48537	5	221;222;223;224;3563
A0A075F1V0	300	K	Malate dehydrogenase	mMDH	1	1.46776e-09	103.9	LGK(1)NGVEEVLGLGPLSDFEK	3	2.2635	1	4065
A0A075F2G1	117	K	Gamma-glutamylhydrolase 2	GGH2	1	0.0420268	43.717	VK(1)DGLYFEVVK	2	2.2288	1	6950
A0A075F2G1	242	K	Gamma-glutamylhydrolase 2	GGH2	1	0.000474351	87.184	NK(1)VYVSTAQAR	2	-1.5819	1	5160
A0A075F2G5	497	K	GRAS10 protein	GRAS10	1	0.0386141	56.122	VK(1)GLSPK	2	0.81945	1	6972
A0A075F2H0	239	K	Succinic semialdehyde reductase isoform 1	SSR1	1	0.0100712	74.255	HQQK(1)DMR	2	0.71508	1	2953
A0A075F2H0	266	K	Succinic semialdehyde reductase isoform 1	SSR1	1	3.42193e-06	74.876	LALALGDENAVPMPVAAAANEAFK(1)K	3	2.379	1	3912
A0A075F2H1	53	K	Peptidyl-prolyl cis-trans isomerase	CIP3	1	0.000629403	76.01	DPGQQPFSFK(1)IGQGK	2	1.443	1	1048
A0A075F2H1	58	K	Peptidyl-prolyl cis-trans isomerase	CIP3	1	0.00160134	96.492	IGQGK(1)VIK	2	-0.64115	1	3141
A0A075F2H1	5	K	Peptidyl-prolyl cis-trans isomerase	CIP3	1	0.00611518	77.732	GVEK(1)EVVR	2	-2.8252	2	2768;2769
A0A075F2H4	84	K	Ubiquitin-conjugating enzyme E2 36-like protein	Fni3	1	0.00049474	87.184	IYHPNIDK(1)LGR	2	-0.078163	2	3530;3531
A0A075F2H4	70	K	Ubiquitin-conjugating enzyme E2 36-like protein	Fni3	1	2.15882e-06	100.23	LELFLPEEYPMAAPK(1)VR	2	-0.21395	4	3988;3989;3990;3991
A0A075F2H4	94	K	Ubiquitin-conjugating enzyme E2 36-like protein	Fni3	1	0.00943288	66.056	ICLDILK(1)DK	2	0.55057	1	3065
A0A075F2H4	132	K	Ubiquitin-conjugating enzyme E2 36-like protein	Fni3	1	1.36377e-05	112.67	HWK(1)SNEAEAVETAK	2	-0.72717	2	3027;3028
A0A075F2H4	96	K	Ubiquitin-conjugating enzyme E2 36-like protein	Fni3	1	0.000178145	99.973	DK(1)WSPALQIR	2	1.9377	1	948
A0A075F2H4	143	K	Ubiquitin-conjugating enzyme E2 36-like protein	Fni3	1	6.95149e-05	99.238	SNEAEAVETAK(1)EWTR	2	-1.1226	1	5942
A0A075F933	116	K	Cysteine proteinase inhibitor	CYS3	1	0.0372443	40.137	EQVVAGTLHHLTLEVIDAGK(1)K	3	-2.0938	1	1692
A0A075F9G5	91	K	Cysteine proteinase inhibitor	CYS2	1	0.000530193	92.295	LVINAK(1)DGGSVHK	2	-1.8876	2	4505;4506
A0A075M5E6	134	K	Ribulose bisphosphate carboxylase small chain (Fragment)	rbcS	1	0.000338487	95.608	K(1)AYPEAWIR	2	-0.82926	1	3581
A0A075M5E6	133	K	Ribulose bisphosphate carboxylase small chain (Fragment)	rbcS	1	5.31743e-05	59.339	LPMFGCTDATQVLAEVGEAK(1)K	3	-1.1636	2	4332;4333
A0A075M9F5	99	K	Ribulose bisphosphate carboxylase small chain (Fragment)	rbcS	1	1.26801e-09	132.86	ENNK(1)SPGYYDGR	2	-0.68168	8	1658;1659;1660;1661;1662;1663;1664;1665
A0A075M9F5	134	K	Ribulose bisphosphate carboxylase small chain (Fragment)	rbcS	1	0.00060181	88.37	K(1)AYPQAWIR	2	1.0386	1	3582
A0A075M9F5	133	K	Ribulose bisphosphate carboxylase small chain (Fragment)	rbcS	1	8.48737e-13	100.02	LPMFGCTDATQVLAEVEEAK(1)K	3	3.5565	1	4329
A0A075QPA9	167	K	Eukaryotic initiation factor iso4E	eIF(iso)4E	1	0.00537205	71.221	WK(1)EIIDAEK	2	0.22079	1	7272
A0A075QVP3	7	K	Eukaryotic translation initiation factor NCBP-like protein	Eukaryotic translation initiation factor NCBP-like protein	1	0.0345259	50.703	MEVTAEK(1)R	2	-2.2735	1	4649
A0A076FNH2	367	K	Solanesyl diphosphate synthase 1-like protein	Solanesyl diphosphate synthase 1-like protein	1	0.00735108	76.1	AQDLAK(1)EK	2	-0.52189	1	503
A0A076FNH2	328	K	Solanesyl diphosphate synthase 1-like protein	Solanesyl diphosphate synthase 1-like protein	1	0.00381329	65.949	GNLTAPVLFALEK(1)EPK	2	-2.4846	1	2639
A0A076FNH2	142	K	Solanesyl diphosphate synthase 1-like protein	Solanesyl diphosphate synthase 1-like protein	1	4.46022e-13	135.02	ATAAISGLK(1)ELTIEHR	3	0.093332	1	542
A0A076FNJ9	181	K	Delta-aminolevulinic acid dehydratase	Delta-aminolevulinic acid dehydratase	1	0.000408835	73.432	DVGVNSIVLFPK(1)VPDALK	2	-1.2644	1	1141
A0A076FNJ9	366	K	Delta-aminolevulinic acid dehydratase	Delta-aminolevulinic acid dehydratase	1	1.40511e-27	141.31	DK(1)SALPIAAYQVSGEYSMIK	2	-0.27875	3	941;942;943
A0A076FNJ9	390	K	Delta-aminolevulinic acid dehydratase	Delta-aminolevulinic acid dehydratase	1	0.00343468	74.698	AGGVLK(1)MIDEER	2	-1.627	4	203;204;205;206
A0A076FNJ9	167	K	Delta-aminolevulinic acid dehydratase	Delta-aminolevulinic acid dehydratase	1	1.85296e-08	129.82	HGLVEEVSK(1)AR	3	0.67634	2	2846;2847
A0A076FQ17	76	K	Protein pelota homolog	PELOTA	1	0.0231699	53.3	VENVEYDK(1)EGSALR	2	-0.35467	1	6836
A0A076FU21	145	K	Temperature-induced lipocalin	TIL	1	0.0119154	62.466	AK(1)EEGYDVSK	2	0.9838	1	264
A0A076FU21	171	K	Temperature-induced lipocalin	TIL	1	1.68099e-07	94.958	TPHTNPPPENDDAPK(1)DTK	3	0.33022	1	6533
A0A076FU26	184	K	CONSTANS interacting protein 2b	CIP2b	1	0.000525813	92.039	EDLK(1)DEVLASIPR	2	-0.8307	1	1271
A0A076KWG2	315	K	Malate dehydrogenase	chMDH	1	0.000501582	79.492	WLEEEFTEK(1)VQK	2	-0.48328	1	7290
A0A076KWG2	306	K	Malate dehydrogenase	Malate dehydrogenase	0.806833	0.0244401	60.489	EVIK(0.193)DTK(0.807)WLEEEFTEK	3	0.2607	1	1782
A0A076KWG2	382	K	Malate dehydrogenase	chMDH	1	0.0224236	57.175	SK(1)GDGDYELVK	2	-0.93206	1	5880
A0A076KWG2	414	K	Malate dehydrogenase	chMDH	1	0.000474926	98.337	SEDELLAEK(1)R	2	-0.62031	2	3785;5740
A0A076KWG3	289	K	Transaldolase	Transaldolase	1	0.000383526	95.264	MLEK(1)IGTPEALDLR	3	1.478	2	4796;4797
A0A076KWG3	285	K	Transaldolase	Transaldolase	1	0.00131493	77.597	VDTLVDK(1)MLEK	2	-2.0218	1	6796
A0A076KWG4	359	K	CLB1	CLB1	1	1.42676e-36	161.08	LPLNELVAETAK(1)EIELR	3	-0.27361	1	4316
A0A076KWG9	304	K	Chloroplast sedoheptulose-1,7-bisphosphatase	Chloroplast sedoheptulose-1,7-bisphosphatase	1	0.00878247	64.385	YTGGMVPDVNQIIVK(1)EK	3	1.665	8	7720;7721;7722;7723;7724;7725;7726;7727
A0A076KWG9	306	K	Chloroplast sedoheptulose-1,7-bisphosphatase	Chloroplast sedoheptulose-1,7-bisphosphatase	1	1.22449e-05	115.91	EK(1)GIFTNVTSPTAK	2	-0.48459	4	1512;1513;1514;1515
A0A076KWG9	90	K	Chloroplast sedoheptulose-1,7-bisphosphatase	Chloroplast sedoheptulose-1,7-bisphosphatase	1	0.000441343	101.72	STSDK(1)GLIR	2	0.39753	4	6087;6088;6089;6090
A0A076KWG9	276	K	Chloroplast sedoheptulose-1,7-bisphosphatase	Chloroplast sedoheptulose-1,7-bisphosphatase	1	0.00856442	56.121	ATFDNADYAK(1)LIDYYVK	2	0.036806	2	554;555
A0A076KWG9	283	K	Chloroplast sedoheptulose-1,7-bisphosphatase	Chloroplast sedoheptulose-1,7-bisphosphatase	1	0.000733631	87.806	LIDYYVK(1)EK	2	-2.6648	4	4105;4106;4107;4108
A0A076KWG9	336	K	Chloroplast sedoheptulose-1,7-bisphosphatase	Chloroplast sedoheptulose-1,7-bisphosphatase	1	1.23323e-17	117.35	LLFEVAPLGFLIEK(1)AGGYSSDGK	2	0.51631	2	4217;4218
A0A076KWG9	258	K	Chloroplast sedoheptulose-1,7-bisphosphatase	Chloroplast sedoheptulose-1,7-bisphosphatase	1	1.71069e-09	120.77	DTTEIEEGK(1)MFSPGNLR	2	-1.5506	1	1118
A0A076KWG9	109	K	Chloroplast sedoheptulose-1,7-bisphosphatase	Chloroplast sedoheptulose-1,7-bisphosphatase	1	0.0026409	97.071	TIAFK(1)VR	2	-0.8143	7	6362;6363;6364;6365;6366;6367;6368
A0A076KWG9	345	K	Chloroplast sedoheptulose-1,7-bisphosphatase	Chloroplast sedoheptulose-1,7-bisphosphatase	1	0.00376065	67.326	AGGYSSDGK(1)QSVLDK	2	3.1472	1	207
A0A076KWG9	244	K	Chloroplast sedoheptulose-1,7-bisphosphatase	Chloroplast sedoheptulose-1,7-bisphosphatase	1	1.70001e-21	134.93	DVPGTHEFLLLDEGK(1)WQHVK	4	0.15452	5	1159;1160;1161;1162;1163
A0A076KWG9	351	K	Chloroplast sedoheptulose-1,7-bisphosphatase	Chloroplast sedoheptulose-1,7-bisphosphatase	1	1.11747e-27	158.93	QSVLDK(1)VIGTLDER	2	1.2093	3	5544;5545;5546
A0A076KWH0	355	K	Succinic semialdehyde dehydrogenase	Succinic semialdehyde dehydrogenase	1	0.0261978	50.986	AVQSMK(1)VGDGFSEGVEQGPLINEAAVK	3	-1.1838	1	629
A0A076KX89	235	K	Biotin carboxylase carrier protein	Biotin carboxylase carrier protein	1	0.00136131	121.29	VGDK(1)VQK	2	-0.2531	1	6875
A0A076KXA0	6	K	Putative DNA repair protein RAD23-3-like protein	Putative DNA repair protein RAD23-3-like protein	1	0.0126083	72.789	IFVK(1)TLK	2	1.541	1	3105
A0A076KXA0	51	K	Putative DNA repair protein RAD23-3-like protein	Putative DNA repair protein RAD23-3-like protein	1	6.33534e-10	78.272	NIESVQGQDVYPAAQQMLIHQGK(1)VLK	3	2.2841	1	5108
A0A076KXA0	54	K	Putative DNA repair protein RAD23-3-like protein	Putative DNA repair protein RAD23-3-like protein	1	0.000361958	98.105	VLK(1)DSTTLEENK	2	0.79496	1	7009
A0A076KXA6	205	K	Glycerate dehydrogenase HPR, peroxisomal	Glycerate dehydrogenase HPR, peroxisomal	1	0.000522755	92.906	LEK(1)FVTAYGQFLK	2	1.6006	1	3985
A0A076KXA6	215	K	Glycerate dehydrogenase HPR, peroxisomal	Glycerate dehydrogenase HPR, peroxisomal	1	5.70318e-05	69.256	FVTAYGQFLK(1)ASGEQPVTWK	3	1.6255	1	2176
A0A076KXA6	225	K	Glycerate dehydrogenase HPR, peroxisomal	Glycerate dehydrogenase HPR, peroxisomal	1	1.99568e-17	139.86	ASGEQPVTWK(1)R	2	1.0695	2	521;522
A0A076KXA6	46	K	Glycerate dehydrogenase HPR, peroxisomal	Glycerate dehydrogenase HPR, peroxisomal	1	0.00501228	72.038	LEICTEK(1)K	2	-1.4806	2	3961;3962
A0A076L1Z5	131	K	Remorin 2	Remorin 2	1	5.14004e-12	140.01	VASVHK(1)EADEK	2	0.048075	3	6737;6738;6739
A0A076L1Z5	28	K	Remorin 2	Remorin 2	1	0.0428056	45.873	ADDSK(1)ALATVPPPK	2	1.5634	1	94
A0A076L1Z5	46	K	Remorin 2	Remorin 2	1	0.00678507	78.264	SSK(1)GSLDR	2	-0.046451	1	6044
A0A076L1Z5	75	K	Remorin 2	Remorin 2	1	0.00210747	82.287	AWEESEK(1)SK	2	1.4541	1	647
A0A076L1Z5	68	K	Remorin 2	Remorin 2	1	0.000446046	91.202	NSYIK(1)AWEESEK	2	0.50604	2	5275;5276
A0A076L1Z5	114	K	Remorin 2	Remorin 2	1	0.0150045	92.112	KLEEQLEEK(1)K	2	0.62702	1	3703
A0A076L1Z5	150	K	Remorin 2	Remorin 2	0.999997	0.000226658	117.07	KGEELLK(1)ADEMAAK	2	1.1362	2	3667;3668
A0A076L1Z5	121	K	Remorin 2	Remorin 2	0.999995	0.00556309	86.189	KAEYAEK(1)IK	3	-1.8474	2	3560;3561
A0A076L1Z7	235	K	Peptide methionine sulfoxide reductase-like protein	Peptide methionine sulfoxide reductase-like protein	1	3.90042e-06	116.19	AEEYHQQYLAK(1)GGR	3	0.30543	2	120;121
A0A076L1Z7	195	K	Peptide methionine sulfoxide reductase-like protein	Peptide methionine sulfoxide reductase-like protein	1	8.47515e-20	139.46	SGIYFYTPEQEK(1)AALESR	2	2.024	1	5794
A0A076L2E1	18	K	Nascent polypeptide-associated complex subunit beta	Nascent polypeptide-associated complex subunit beta	1	0.0299193	60.828	TGGK(1)GTMR	2	-1.0788	1	6347
A0A076L2E1	37	K	Nascent polypeptide-associated complex subunit beta	Nascent polypeptide-associated complex subunit beta	1	0.00160102	93.162	TTTTDDK(1)R	2	0.47564	1	6589
A0A076L2E1	30	K	Nascent polypeptide-associated complex subunit beta	Nascent polypeptide-associated complex subunit beta	1	1.88513e-14	160.22	AVHK(1)TTTTDDKR	4	-0.35745	11	605;606;607;608;609;610;611;612;613;614;615
A0A076L2E1	44	K	Nascent polypeptide-associated complex subunit beta	Nascent polypeptide-associated complex subunit beta	1	1.92181e-07	134.44	LQSTLK(1)R	2	0.28434	2	4371;4372
A0A076L2E1	5	K	Nascent polypeptide-associated complex subunit beta	Nascent polypeptide-associated complex subunit beta	1	0.00635811	86.794	MNVEK(1)LR	2	0.30704	3	4814;4815;4816
A0A076L2E2	58	K	Ribosomal protein S25	Ribosomal protein S25	1	0.00243913	71.632	YK(1)LITPSVLSDR	2	1.717	1	7548
A0A076L2E2	44	K	Ribosomal protein S25	Ribosomal protein S25	1	0.0174598	54.812	VNNMVLFDK(1)ATYDK	2	-0.39593	1	7043
A0A076L2E7	77	K	3-desoxy-D-manno octulosonic acid-8-phosphate synthase	kdsA	1	0.0219165	58.268	GPGLAEGLK(1)ILEK	2	-0.56433	1	2655
A0A076L2E7	53	K	3-desoxy-D-manno octulosonic acid-8-phosphate synthase	3-desoxy-D-manno octulosonic acid-8-phosphate synthase	1	0.00102911	90.15	FVFK(1)SSFDK	2	1.059	1	2156
A0A076L2E7	40	K	3-desoxy-D-manno octulosonic acid-8-phosphate synthase	3-desoxy-D-manno octulosonic acid-8-phosphate synthase	1	0.000185134	125.82	HLK(1)DTTSK	2	-0.1955	1	2892
A0A076L2F1	190	K	Remorin 1	Remorin 1	1	0.000548579	97.431	AEELAAK(1)YR	2	0.77254	1	115
A0A076L2F1	40	K	Remorin 1	Remorin 1	1	0.000727837	66.448	EVADEK(1)AIVAPALPPPEQVK	2	0.57908	4	1762;1763;1764;1765
A0A076L2F1	183	K	Remorin 1	Remorin 1	1	0.0426626	57.788	RGEDLLK(1)AEELAAK	3	1.2565	1	5586
A0A076L2F1	61	K	Remorin 1	Remorin 1	1	4.59033e-19	156.49	TDDSK(1)ALVVVEDK	2	2.324	3	1550;1551;6232
A0A076L2F1	108	K	Remorin 1	Remorin 1	1	0.00210747	82.287	AWEESEK(1)SK	2	1.4541	1	647
A0A076L2F1	176	K	Remorin 1	Remorin 1	1	0.00300252	97.068	AMIEAK(1)R	2	1.4757	4	368;369;370;371
A0A076L2F1	158	K	Remorin 1	Remorin 1	1	0.00951387	71.877	NK(1)IALLHK	2	0.010108	1	5136
A0A076L2F1	69	K	Remorin 1	Remorin 1	1	1.8847e-08	119.54	ALVVVEDK(1)AAEPAEEK	2	0.29823	5	342;343;344;345;346
A0A076L2F1	34	K	Remorin 1	Remorin 1	1	4.79154e-06	109.14	EAEPAVESPK(1)EVADEK	2	1.3344	2	1209;1210
A0A076L2F1	24	K	Remorin 1	Remorin 1	1	1.93937e-11	99.409	VVDPTPPAAAK(1)EAEPAVESPK	2	0.035742	2	7202;7203
A0A076L2F1	164	K	Remorin 1	Remorin 1	1	4.81859e-07	124.21	IALLHK(1)EAEEK	2	2.2613	6	3042;3043;3044;3045;3046;3047
A0A076L2F1	13	K	Remorin 1	Remorin 1	0.861357	8.2355e-09	130.4	K(0.139)VESEK(0.861)VVDPTPPAAAK	2	-0.36921	2	3800;3801
A0A076L2F1	54	K	Remorin 1	Remorin 1	1	0.0011755	71.08	AIVAPALPPPEQVK(1)EK	2	-2.366	1	259
A0A076L2G4	363	K	Mevalonate disphosphate decarboxylase	Mevalonate disphosphate decarboxylase	1	2.69103e-09	99.407	DAGIQDIK(1)DVEALPPPPEIK	2	-3.3303	1	729
A0A076L2G4	355	K	Mevalonate disphosphate decarboxylase	Mevalonate disphosphate decarboxylase	1	0.0232029	56.295	SILK(1)DAGIQDIK	2	-0.3378	1	5826
A0A076L2G4	377	K	Mevalonate disphosphate decarboxylase	Mevalonate disphosphate decarboxylase	1	0.00840734	80.462	DK(1)VPAQK	2	-1.2732	1	947
A0A076L4N7	70	K	Cytoplasmic ribosomal protein S13	Cytoplasmic ribosomal protein S13	1	0.031094	56.916	SVTGSK(1)ILR	2	0.30638	1	6136
A0A076L4N7	64	K	Cytoplasmic ribosomal protein S13	Cytoplasmic ribosomal protein S13	1	1.11218e-08	129.05	DSHGIAQVK(1)SVTGSK	2	1.8149	1	1076
A0A076L4P6	484	K	Importin subunit alpha	Importin subunit alpha	1	2.30378e-07	93.812	IENLQSHDNNEIYEK(1)AVK	3	-1.1894	1	3091
A0A076L4P6	17	K	Importin subunit alpha	Importin subunit alpha	1	0.000300869	114.72	YK(1)VAVDAEEGRR	2	-0.047507	4	7592;7593;7594;7595
A0A076L4Q6	84	K	Aminoaldehyde dehydrogenase 2	BADH3	1	0.0199728	61.78	AIAAK(1)ILER	2	-0.066753	2	239;240
A0A077D7Q3	446	K	Cytoplasmic asparagine-tRNA ligase 1	Cytoplasmic asparagine-tRNA ligase 1	1	0.028975	45.347	TFENK(1)VEWGIDLASEHER	3	1.6638	1	6292
A0A077D7Q3	241	K	Cytoplasmic asparagine-tRNA ligase 1	Cytoplasmic asparagine-tRNA ligase 1	1	0.0123929	69.198	EK(1)GEAVAR	2	-0.57891	1	1499
A0A077D7Q3	239	K	Cytoplasmic asparagine-tRNA ligase 1	Cytoplasmic asparagine-tRNA ligase 1	1	0.021359	59.013	VVEQLVK(1)EK	2	-0.30386	1	7204
A0A077D7Q3	502	K	Cytoplasmic asparagine-tRNA ligase 1	Cytoplasmic asparagine-tRNA ligase 1	1	3.88373e-13	113.73	TVAAMDLLVPK(1)VGELIGGSQR	3	-0.87754	1	6593
A0A077D830	296	K	Superoxide dismutase copper chaperone isoform 1	Superoxide dismutase copper chaperone isoform 1	1	0.0128801	57.149	SAGVGENYK(1)K	2	-1.013	1	5686
A0A077D849	128	K	Eukaryotic translation initiation factor 5A	Eukaryotic translation initiation factor 5A	1	0.00273286	73.841	QVK(1)DGFQEGK	2	0.47671	1	5551
A0A077D849	11	K	Eukaryotic translation initiation factor 5A	EIF-5A1	1	5.82765e-75	205.78	SDEEHHFESK(1)ADAGASK	3	0.33547	9	5715;5716;5717;5718;5719;5720;5721;5722;5723
A0A077D849	18	K	Eukaryotic translation initiation factor 5A	EIF-5A1	1	2.3921e-09	124.46	ADAGASK(1)TYPQQAGTIR	2	-0.11149	2	92;93
A0A077D849	125	K	Eukaryotic translation initiation factor 5A	Eukaryotic translation initiation factor 5A	1	0.000486893	92.19	LPTDEALLK(1)QVK	2	0.54965	1	4344
A0A077D849	135	K	Eukaryotic translation initiation factor 5A	Eukaryotic translation initiation factor 5A	1	6.26821e-06	72.082	DGFQEGK(1)DLVVSVMSAMGEEQINAVK	3	-2.4612	1	844
A0A077D9N5	90	K	Thioredoxin peroxidase 1	Thioredoxin peroxidase 1	1	0.0224787	56.043	AWAK(1)TYPDNK	2	1.1193	1	646
A0A077D9N5	138	K	Thioredoxin peroxidase 1	Thioredoxin peroxidase 1	1	0.00568568	67.385	YALLVEDLK(1)VK	2	-0.11101	1	7350
A0A077D9N5	160	K	Thioredoxin peroxidase 1	Thioredoxin peroxidase 1	1	0.0059164	63.044	AANIESGGEFTVSGADEILK(1)AL	2	2.5905	1	63
A0A077D9N5	96	K	Thioredoxin peroxidase 1	Thioredoxin peroxidase 1	1	0.00447551	73.157	TYPDNK(1)HVK	2	-0.58029	2	6665;6666
A0A077D9N5	121	K	Thioredoxin peroxidase 1	Thioredoxin peroxidase 1	1	7.90237e-110	220.72	YTHALGLELDLSEK(1)GLGVR	3	0.83554	2	7728;7729
A0A077D9N5	107	K	Thioredoxin peroxidase 1	Thioredoxin peroxidase 1	1	1.11205e-11	93.583	FLADGAGK(1)YTHALGLELDLSEK	3	1.9993	2	2047;2048
A0A077D9P0	32	K	40S ribosomal protein S17-like protein	40S ribosomal protein S17-like protein	1	0.000318321	83.883	MTLDFHTNK(1)K	3	-2.4683	1	4934
A0A077D9P0	63	K	40S ribosomal protein S17-like protein	40S ribosomal protein S17-like protein	1	0.00299539	92.692	IQK(1)GPVR	2	-0.039272	1	3339
A0A077D9P0	72	K	40S ribosomal protein S17-like protein	40S ribosomal protein S17-like protein	1	4.23919e-12	139.86	GISLK(1)LQEEER	2	-0.2091	2	2476;2477
A0A077D9P0	44	K	40S ribosomal protein S17-like protein	40S ribosomal protein S17-like protein	1	0.0126248	51.135	ILEEVAIIPSK(1)R	2	-0.076735	1	3204
A0A077D9P5	294	K	DWARF1/DIMINUTO	DWARF1/DIMINUTO	1	0.00980154	71.692	YASK(1)EEAK	2	0.47642	1	7352
A0A077D9R7	241	K	L-lactate dehydrogenase	L-lactate dehydrogenase	1	0.0424156	42.3	QQIAFEK(1)ETLEK	2	0.38175	1	5542
A0A077DBL2	138	K	Chaperonin 21	Chaperonin 21	1	1.63671e-07	111.22	YAGTEVEFDGSK(1)HLILK	3	-4.2428	6	7341;7342;7343;7344;7345;7346
A0A077DBL2	111	K	Chaperonin 21	Chaperonin 21	1	0.0230822	62.463	TK(1)VDISVK	2	-0.072217	3	6431;6432;6433
A0A077DBL2	78	K	Chaperonin 21	Chaperonin 21	1	1.62342e-31	139.22	TAEEK(1)TVGGILLPVTAQSKPQGGEVVAVGEGR	4	-1.5573	4	6180;6181;6182;6183
A0A077DBL2	176	K	Chaperonin 21	Chaperonin 21	1	9.45149e-14	125.9	VAEAEEK(1)TAGGLLLTEAAK	3	-1.3486	6	6685;6686;6687;6688;6689;6690
A0A077DBL2	143	K	Chaperonin 21	Chaperonin 21	1	6.09543e-52	158.67	HLILK(1)EDDIVGVLETDDIKDLQPLNDR	4	0.16812	3	2889;2890;2891
A0A077DBL2	73	K	Chaperonin 21	Chaperonin 21	1	0.0170362	68.383	IK(1)TAEEK	2	-1.7261	1	3196
A0A077DBL2	232	K	Chaperonin 21	Chaperonin 21	1	7.87341e-27	147.09	YAGSEFK(1)GADGSDYITLR	2	0.12807	7	7328;7329;7330;7331;7332;7333;7334
A0A077DBL2	157	K	Chaperonin 21	Chaperonin 21	1	1.75747e-61	174.2	EDDIVGVLETDDIK(1)DLQPLNDR	2	1.7079	2	1261;1262
A0A077DBL2	117	K	Chaperonin 21	Chaperonin 21	1	0.00327884	66.738	VDISVK(1)TGAQVVYSK	2	-0.42561	1	6780
A0A077DBL4	426	K	Calnexin-like protein	Calnexin-like protein	1	0.000419483	81.904	AEEATISGGLK(1)GFQK	2	0.76799	1	113
A0A077DBL4	83	K	Calnexin-like protein	Calnexin-like protein	1	0.000131017	101.05	YAIVK(1)ELDDVVDLK	3	-1.8049	4	3823;3824;7347;7348
A0A077DBL4	75	K	Calnexin-like protein	Calnexin-like protein	1	0.0417611	47.537	SEGHDDHGLLVSEK(1)AR	3	-2.3566	1	5745
A0A077DBL4	61	K	Calnexin-like protein	Calnexin-like protein	1	2.42872e-05	87.388	HAK(1)SEGHDDHGLLVSEK	4	-0.81302	1	2826
A0A077DBL4	411	K	Calnexin-like protein	Calnexin-like protein	1	0.0291139	58.815	FDAEK(1)EK	2	-1.8441	1	1861
A0A077DBL4	449	K	Calnexin-like protein	Calnexin-like protein	1	0.000737873	84.365	VADIPLLGEHK(1)SK	2	-0.065344	4	6681;6682;6683;6684
A0A077DBL4	451	K	Calnexin-like protein	Calnexin-like protein	1	0.0122792	64.103	SK(1)VLDLLEK	2	-1.5092	2	5891;5892
A0A077DBL4	438	K	Calnexin-like protein	Calnexin-like protein	1	4.76384e-10	109.72	VVFDLLYK(1)VADIPLLGEHK	3	0.24222	1	7205
A0A077DBL4	430	K	Calnexin-like protein	Calnexin-like protein	1	0.0380227	45.28	GFQK(1)VVFDLLYK	2	-0.82996	1	2336
A0A077DCK3	271	K	ATP-dependent Clp protease proteolytic subunit	ATP-dependent Clp protease proteolytic subunit	1	9.07307e-06	94.569	EAK(1)EYGLIDGVILNPMK	2	-1.6786	7	1239;1240;1241;1242;1243;1244;1245
A0A077DCK3	268	K	ATP-dependent Clp protease proteolytic subunit	ATP-dependent Clp protease proteolytic subunit	1	5.25277e-13	135.08	INQDTDRDFFMSAK(1)EAK	2	0.28813	5	3257;3258;3259;3260;3261
A0A077DCK9	74	K	Carbonic anhydrase	Carbonic anhydrase	1	6.54163e-05	137.95	KSDPDEK(1)IR	2	-0.76248	1	3784
A0A077DCK9	99	K	Carbonic anhydrase	Carbonic anhydrase	1	0.00024807	82.922	NPELFGQLAK(1)GQSPK	2	1.9251	1	5235
A0A077DCK9	53	K	Carbonic anhydrase	Carbonic anhydrase	1	1.92008e-25	160.52	NELEDAAVAK(1)IR	2	-2.6556	8	4285;5035;5036;5037;5038;5039;5040;5041
A0A077DCK9	83	K	Carbonic anhydrase	Carbonic anhydrase	1	0.000557826	90.913	TGFAHFK(1)AEK	2	-0.84747	2	6345;6346
A0A077DCK9	89	K	Carbonic anhydrase	Carbonic anhydrase	1	6.033e-09	96.23	YEK(1)NPELFGQLAK	2	2.2625	1	7430
A0A077DCK9	37	K	Carbonic anhydrase	Carbonic anhydrase	1	0.00128408	66.246	MAEDSYEDAIAGLK(1)K	2	1.3565	1	4585
A0A077DCK9	43	K	Carbonic anhydrase	Carbonic anhydrase	1	4.84257e-06	114.64	LLSEK(1)NELEDAAVAK	2	1.7839	5	4280;4281;4282;4283;4284
A0A077DCL2	59	K	Elongation factor 1-delta-like isoform 2	Elongation factor 1-delta-like isoform 2	1	9.10067e-05	101.48	WYK(1)HIDALLR	2	1.4693	1	7323
A0A077DCL2	161	K	Elongation factor 1-delta-like isoform 2	Elongation factor 1-delta-like isoform 2	1	7.01171e-15	143.67	SSVLLDVKPWDDETDMK(1)K	2	0.37301	2	6057;6058
A0A077DCL2	34	K	Elongation factor 1-delta-like isoform 2	Elongation factor 1-delta-like isoform 2	1	7.22137e-13	105.38	SYISGYQASK(1)DDITVYSYLAK	3	0.30045	3	6152;6153;6154
A0A077DCL2	181	K	Elongation factor 1-delta-like isoform 2	Elongation factor 1-delta-like isoform 2	1	0.0446928	42.941	SVQMEGLTYGASK(1)LVPVGYGIK	3	-1.8814	1	6135
A0A077DCL2	144	K	Elongation factor 1-delta-like isoform 2	Elongation factor 1-delta-like isoform 2	0.999911	0.0435674	52.09	ESGK(1)SSVLLDVKPWDDETDMK	3	-0.086668	1	1715
A0A077DCL2	45	K	Elongation factor 1-delta-like isoform 2	Elongation factor 1-delta-like isoform 2	1	3.85785e-92	197	DDITVYSYLAK(1)APSAEYVNASR	3	-1.9497	3	796;797;798
A0A077DCL2	15	K	Elongation factor 1-delta-like isoform 2	Elongation factor 1-delta-like isoform 2	1	2.62401e-59	182.37	AVAFHNLNSDSGLK(1)K	2	1.1827	4	579;580;581;582
A0A077DCL8	104	K	Phosphoenolpyruvate carboxykinase	Phosphoenolpyruvate carboxykinase	1	0.0267559	61.679	VVK(1)GDPAR	2	0.091619	1	7220
A0A077DCL8	160	K	Phosphoenolpyruvate carboxykinase	Phosphoenolpyruvate carboxykinase	1	0.000263158	73.672	YEK(1)GSFITSSGALATLSGAK	2	1.8159	1	7423
A0A097BTV9	516	K	Vacuolar H+-ATPase A1 subunit isoform	Vacuolar H+-ATPase A1 subunit isoform	1	3.95781e-14	144.68	ITLETAK(1)LLR	2	-0.77425	2	745;3428
A0A097BTV9	310	K	Vacuolar H+-ATPase A1 subunit isoform	Vacuolar H+-ATPase A1 subunit isoform	1	0.0169812	62.714	EESVMK(1)R	2	-1.2308	2	1308;1309
A0A097BTV9	589	K	Vacuolar H+-ATPase A1 subunit isoform	Vacuolar H+-ATPase A1 subunit isoform	1	1.21538e-07	91.378	LVSQK(1)FEDPAEGEDVLVGK	3	0.50297	5	4527;4528;4529;4530;4531
A0A097BTV9	509	K	Vacuolar H+-ATPase A1 subunit isoform	Vacuolar H+-ATPase A1 subunit isoform	1	7.23328e-06	112.96	DALAETDK(1)ITLETAK	2	1.8759	4	741;742;743;744
A0A097BTV9	17	K	Vacuolar H+-ATPase A1 subunit isoform	Vacuolar H+-ATPase A1 subunit isoform	1	2.6264e-151	223.82	PSLFGGPMTTFEDSEK(1)ESEYGYVR	3	-1.0686	2	5411;5412
A0A097BTV9	396	K	Vacuolar H+-ATPase A1 subunit isoform	Vacuolar H+-ATPase A1 subunit isoform	1	0.0228184	59.645	VK(1)CLGGPER	2	-1.2197	1	6945
A0A097BTV9	501	K	Vacuolar H+-ATPase A1 subunit isoform	Vacuolar H+-ATPase A1 subunit isoform	1	1.66941e-92	200.99	EDDLNEIVQLVGK(1)DALAETDK	2	0.45054	2	1263;1264
A0A097BTV9	568	K	Vacuolar H+-ATPase A1 subunit isoform	Vacuolar H+-ATPase A1 subunit isoform	1	0.0429698	42.947	GAGMDGQK(1)ITYTLIK	2	-1.2861	1	2249
A0A097BTV9	132	K	Vacuolar H+-ATPase A1 subunit isoform	Vacuolar H+-ATPase A1 subunit isoform	1	6.88776e-08	101.05	GVSVPALDK(1)DILWEFQPK	2	-0.037838	2	2779;2780
A0A097BTV9	141	K	Vacuolar H+-ATPase A1 subunit isoform	Vacuolar H+-ATPase A1 subunit isoform	0.999995	0.00110613	74.732	GVSVPALDKDILWEFQPK(1)K	3	-1.3253	1	2781
A0A097BTV9	603	K	Vacuolar H+-ATPase A1 subunit isoform	Vacuolar H+-ATPase A1 subunit isoform	1	1.48285e-08	119.45	FEDPAEGEDVLVGK(1)FK	3	-1.5781	3	1896;1897;1898
A0A097BTV9	222	K	Vacuolar H+-ATPase A1 subunit isoform	Vacuolar H+-ATPase A1 subunit isoform	1	4.4056e-19	141.13	PVASK(1)LAADTPLLTGQR	2	0.74853	3	5414;5415;5416
A0A097BTX2	66	K	7,8-dihydroneopterin aldolase	7,8-dihydroneopterin aldolase	1	0.00950948	65.241	IVK(1)EIVEGPPR	2	1.817	1	3495
A0A097BTX5	345	K	Succinyl-CoA ligase subunit beta	Succinyl-CoA ligase subunit beta	1	0.00826951	70.056	ILTADEK(1)VK	2	-1.4986	1	3227
A0A097BTX5	205	K	Succinyl-CoA ligase subunit beta	Succinyl-CoA ligase subunit beta	1	0.00023378	107.39	VVDGLAPK(1)VADR	2	0.87798	3	7194;7195;7196
A0A097BTX5	197	K	Succinyl-CoA ligase subunit beta	Succinyl-CoA ligase subunit beta	1	0.0180437	58.246	GITDEDAAK(1)VVDGLAPK	3	-1.6971	1	2480
A0A097BTX5	250	K	Succinyl-CoA ligase subunit beta	Succinyl-CoA ligase subunit beta	1	1.45204e-74	194.77	LVAADAK(1)LNFDDNAAYR	2	1.2646	3	4482;4483;4484
A0A097BTX5	188	K	Succinyl-CoA ligase subunit beta	Succinyl-CoA ligase subunit beta	1	1.54877e-08	120.63	VPIDVFK(1)GITDEDAAK	3	-1.2061	3	7074;7075;7076
A0A097BTX5	262	K	Succinyl-CoA ligase subunit beta	Succinyl-CoA ligase subunit beta	1	6.91109e-05	99.136	QK(1)EIFSLR	2	-2.299	2	5490;5491
A0A097BTX5	415	K	Succinyl-CoA ligase subunit beta	Succinyl-CoA ligase subunit beta	1	2.84505e-05	81.807	ESGMTLITAEDLDDAAEK(1)AVK	3	-3.047	2	1716;1717
A0A097BTX5	126	K	Succinyl-CoA ligase subunit beta	Succinyl-CoA ligase subunit beta	1	0.040236	51.612	QTGAQGK(1)VVSK	2	0.25311	1	5547
A0A097BTX9	6	K	Mitochondrial carnitine/acylcarnitine carrier-like protein-like isoform 1	Mitochondrial carnitine/acylcarnitine carrier-like protein-like isoform 1	1	1.54762e-07	86.577	GDVAK(1)DLTAGTVGGAAQLIVGHPFDTIK	3	1.8969	2	2280;2281
A0A097BTX9	244	K	Mitochondrial carnitine/acylcarnitine carrier-like protein-like isoform 1	Mitochondrial carnitine/acylcarnitine carrier-like protein-like isoform 1	1	6.10636e-06	116.24	SVIQVDDYK(1)NPK	2	1.6062	3	6125;6126;6127
A0A097BTX9	256	K	Mitochondrial carnitine/acylcarnitine carrier-like protein-like isoform 1	Mitochondrial carnitine/acylcarnitine carrier-like protein-like isoform 1	1	0.00318461	64.82	FSGFFDAFK(1)K	2	2.8004	1	2135
A0A097BTZ6	63	K	Mago nashi-like protein	Mago nashi-like protein	1	0.000131376	106.32	EVFLTPAVLK(1)ECR	2	1.7438	1	1780
A0A097BTZ6	19	K	Mago nashi-like protein	Mago nashi-like protein	1	0.0417337	49.442	YYVGHK(1)GK	2	1.0047	1	7766
A0A097BU06	308	K	Mitochondrial succinyl-CoA ligase ADP-forming subunit alpha-2	Mitochondrial succinyl-CoA ligase ADP-forming subunit alpha-2	1	0.0242466	62.546	GTAQDK(1)IK	2	1.3228	1	2722
A0A097BU06	302	K	Mitochondrial succinyl-CoA ligase ADP-forming subunit alpha-2	Mitochondrial succinyl-CoA ligase ADP-forming subunit alpha-2	1	0.000502567	78.228	MGHAGAIVSGGK(1)GTAQDK	3	0.77166	2	4682;4683
A0A097BU06	313	K	Mitochondrial succinyl-CoA ligase ADP-forming subunit alpha-2	Mitochondrial succinyl-CoA ligase ADP-forming subunit alpha-2	1	0.0402082	49.595	ALK(1)EAGVTVCESPAK	3	2.9684	1	317
A0A097BU08	185	K	Uncharacterized protein	Uncharacterized protein	1	1.76694e-09	97.49	IK(1)CSDLVISYEQQGDNADIR	2	-2.018	1	3186
A0A097BU08	168	K	Uncharacterized protein	Uncharacterized protein	1	0.0209372	58.981	IQPYGK(1)GYR	2	0.64293	1	3344
A0A097BU08	143	K	Uncharacterized protein	Uncharacterized protein	1	8.8599e-09	137.83	YK(1)YVVGR	2	-0.016002	3	7598;7599;7600
A0A0A8J4Z6	319	K	Aminoacylase-1	NtACY	1	0.0064384	55.724	VPPTADQASLEK(1)R	2	-0.51194	1	7083
A0A0A8J4Z6	155	K	Aminoacylase-1	NtACY	1	0.0414955	45.908	LK(1)ASGFQPTR	2	-0.38324	1	4143
A0A0A8JBT3	243	K	Alpha-L-Arabinofuranosidase/beta-D-Xylopyrianosidase (Fragment)	Alpha-L-Arabinofuranosidase/beta-D-Xylopyrianosidase (Fragment)	1	2.26025e-11	87.654	YNFNAK(1)VTQQDLDDTFNPPFK	2	-0.94263	2	7647;7648
A0A0A8JBT3	233	K	Alpha-L-Arabinofuranosidase/beta-D-Xylopyrianosidase (Fragment)	Alpha-L-Arabinofuranosidase/beta-D-Xylopyrianosidase (Fragment)	1	1.22366e-36	158.58	HYTAYDVDDWK(1)GIQR	3	-0.67076	3	3031;3032;3033
A0A0A8JBT3	72	K	Alpha-L-Arabinofuranosidase/beta-D-Xylopyrianosidase (Fragment)	Alpha-L-Arabinofuranosidase/beta-D-Xylopyrianosidase (Fragment)	1	0.00345866	91.626	VNDLVK(1)R	2	1.3636	1	7039
A0A0A8JBT3	216	K	Alpha-L-Arabinofuranosidase/beta-D-Xylopyrianosidase (Fragment)	Alpha-L-Arabinofuranosidase/beta-D-Xylopyrianosidase (Fragment)	1	0.00840696	66.56	DMLK(1)VASCCK	2	-3.3553	1	1027
A0A0A8WH05	3	K	Aquaporin PIP2 4a	Aquaporin PIP2 4a	1	2.18196e-48	181.72	SK(1)EVEAVSEQPAEYSAK	2	0.23827	2	5876;5877
A0A0A8WH05	150	K	Aquaporin PIP2 4a	Aquaporin PIP2 4a	1	0.00011739	93.374	AFQK(1)AYFNR	2	1.1516	1	178
A0A0A8WJH5	11	K	Aquaporin PIP2 1	Aquaporin PIP2 1	1	6.42351e-28	143.57	SLFFGEQMAK(1)DTEVGTEYAPK	3	0.27021	1	5902
A0A0A8WJH5	154	K	Aquaporin PIP2 1	Aquaporin PIP2 1	1	0.0247352	56.258	AFQK(1)AYYVK	2	0.043189	1	179
A0A0A8WJH5	247	K	Aquaporin PIP2 1	Aquaporin PIP2 1	1	0.000314223	103.14	SFGAAVIYGK(1)EK	2	0.014989	3	5754;5755;5756
A0A0A8WK04	3	K	Aquaporin PIP2 2	Aquaporin PIP2 2	1	0.000700275	83.692	GK(1)DIEVGTEYAPK	2	-2.503	1	2493
A0A0A8WK73	4	K	Aquaporin PIP1 4	Aquaporin PIP1 4	1	0.00309134	88.495	MENK(1)EEDVR	2	0.25969	1	4643
A0A0A8WK73	29	K	Aquaporin PIP1 4	Aquaporin PIP1 4	1	0.0340806	45.17	QAIGTAAQSDK(1)DYK	2	1.1937	1	5433
A0A0A8WK73	14	K	Aquaporin PIP1 4	Aquaporin PIP1 4	1	0.00726959	70.908	LGANK(1)YSER	2	0.54216	2	4031;4032
A0A0A8WK74	241	K	Aquaporin PIP2 3b	Aquaporin PIP2 3b	1	0.00160987	77.894	SFGAAVIYGK(1)DK	2	4.2179	1	5753
A0A0A8WK75	237	K	Aquaporin PIP2 6b	Aquaporin PIP2 6b	1	1.89524e-09	133.32	SFGAAVIYNK(1)EK	2	-1.3679	2	5757;5758
A0A0A8WK75	3	K	Aquaporin PIP2 6b	Aquaporin PIP2 6b	1	2.39929e-27	157.68	SK(1)DVIEEGQTHQHGK	3	0.74946	5	5854;5855;5856;5857;5858
A0A0A8WK76	3	K	Aquaporin PIP2 9b	Aquaporin PIP2 9b	1	1.36002e-36	161.91	TK(1)EVEVATEQPTEFSAK	3	-1.1074	2	6421;6422
A0A0C4FST4	60	K	LEA3-2 protein	LEA3-2	1	0.0110504	62.035	YK(1)AADAAQETDEK	2	-1.5475	1	7489
A0A0C4FST8	38	K	LEA3-2 protein	LEA3-1	1	0.00333302	72.29	DK(1)TSETAHSAK	2	1.6882	1	945
A0A0C4FST8	60	K	LEA3-1 protein	LEA3-1	1	0.00010836	110.51	YK(1)AADAAQVTDEK	2	0.16018	2	7490;7491
A0A0C4FST8	71	K	LEA3-1 protein	LEA3-1	1	8.44628e-06	86.189	AADAAQVTDEK(1)AHGAAQATK	3	-1.0778	2	22;23
A0A0C4FST8	122	K	LEA3-2 protein	LEA3-1	1	0.00572242	64.565	ETAQAGQEK(1)TGGILQK	2	-0.55994	1	1742
A0A0C4FST8	91	K	LEA3-2 protein	LEA3-1	1	0.000454222	93.839	ASGAAQATK(1)EK	2	-0.0081581	1	520
A0A0C4FST8	29	K	LEA3-2 protein	LEA3-1	1	0.0251889	60.509	VGQTMESMK(1)DK	2	2.2852	1	6892
A0A0C4FST8	20	K	LEA3-2 protein	LEA3-1	1	0.000522421	94.287	TQEK(1)VGQTMESMK	2	2.8035	1	6546
A0A0C4FST8	82	K	LEA3-2 protein	LEA3-1	1	0.00758653	71.176	EK(1)ASGAAQATK	2	-0.0081581	1	1477
A0A0C4FST8	47	K	LEA3-2 protein	LEA3-1	1	3.91743e-47	181.58	TSETAHSAK(1)GTAHDK	2	0.52946	3	946;6556;6557
A0A0C4FSU4	84	K	BADH2 protein	BADH1	1	0.0338209	56.013	AIAAK(1)VLEK	2	0.75686	2	241;242
A0A0C4FSU4	345	K	Aminoaldehyde dehydrogenase 2	BADH3	1	0.0206181	61.962	GQYEK(1)VLK	2	-1.6818	2	2690;2691
A0A0C4FSU4	354	K	Aminoaldehyde dehydrogenase 2	BADH1	1	0.0392791	55.988	LISTAK(1)NEGATILYGGERPQHLK	3	2.6522	1	4139
A0A0C4FSU4	144	K	BADH2 protein	BADH1	1	0.0011786	73.881	LHLDSFK(1)THVYK	2	-1.6462	2	4085;4086
A0A0C4FSU4	323	K	Aminoaldehyde dehydrogenase 2	BADH3	1	0.000527131	89.231	NIK(1)ISDPLEEDCK	2	1.1128	1	5114
A0A0C4FSU4	406	K	Aminoaldehyde dehydrogenase 2	BADH3	1	4.50551e-37	165.45	TFK(1)TEEEAIELANDTK	3	0.25549	3	6297;6298;6299
A0A0D3QSL6	27	K	60S ribosomal protein L17	RPL17	1	0.00288538	90.777	VHFK(1)NTR	2	-0.65182	1	6896
A0A0D3QSL6	160	K	60S ribosomal protein L17	RPL17	1	0.032216	47.302	K(1)EAETQLAASK	2	-1.3346	1	3594
A0A0E3XCA8	87	K	NBS resistance protein RGA32 (Fragment)	NBS resistance protein RGA32 (Fragment)	1	0.0263799	49.418	QILSNILK(1)R	2	0.025984	2	5483;5484
A0A0F7R4E4	447	K	Golgi-localized methyl transferase 1	GLMT1	1	0.0387886	50.632	HVSAYK(1)K	2	-1.5204	1	3019
A0A0H3U3I7	57	K	Geranylgeranyl pyrophosphate synthase 5	Geranylgeranyl pyrophosphate synthase 5	1	0.000765654	79.875	DINQK(1)LDEAVPVK	2	-1.4126	1	885
A0A0H3U3I7	263	K	Geranylgeranyl pyrophosphate synthase 5	Geranylgeranyl pyrophosphate synthase 5	1	0.000115364	104.9	VVDDILEAK(1)ETQDK	2	0.06357	2	7192;7193
A0A0K0XR75	170	K	Sorting nexin 1-like protein	ATG20	1	0.000529683	91.812	DVQSK(1)VSDVVLGK	2	1.5551	1	1164
A0A0K0XR75	363	K	Sorting nexin 1-like protein	ATG20	1	0.0135114	53.327	FQEQK(1)TLDMGLAFHEFAK	3	-0.80904	1	2123
A0A0K0XR75	252	K	Sorting nexin 1-like protein	ATG20	1	0.0165512	57.973	AFSELGAK(1)SEIISIK	2	0.86521	1	183
A0A0K0XR75	154	K	Sorting nexin 1-like protein	ATG20	1	0.00193752	76.17	FLETGIFK(1)K	2	-0.13732	1	2056
A0A0K0XR76	78	K	Vesicle transport v-SNARE protein	VTI12a	1	3.59071e-05	109.66	EYK(1)SDLNNLK	2	1.818	1	1818
A0A0K2GP10	271	K	Glyceraldehyde-3-phosphate dehydrogenase	GAPC	1	9.98378e-07	116.55	EESEGK(1)LK	2	0.62021	4	42;43;44;1307
A0A0K2GP10	67	K	Glyceraldehyde-3-phosphate dehydrogenase	GAPC2	1	0.002599	73.9	DDK(1)TLLFGEK	2	1.4936	2	802;6946
A0A0K2GP10	57	K	Glyceraldehyde-3-phosphate dehydrogenase	GAPC2	1	3.25909e-13	133.13	YDSVHGQWK(1)NHELK	2	-0.24871	1	7406
A0A0K2GP10	253	K	Glyceraldehyde-3-phosphate dehydrogenase	gapC	1	1.1986e-08	130.56	LEK(1)EATYDEIK	2	0.42053	9	3976;3977;3978;3979;3980;3981;3982;3983;3984
A0A0K2GP10	273	K	Glyceraldehyde-3-phosphate dehydrogenase	gapC	1	4.32096e-130	213.93	LK(1)GILGYTEDDVVSTDFVGDNR	3	-0.53494	4	4153;4154;4155;4156
A0A0K2GP10	115	K	Glyceraldehyde-3-phosphate dehydrogenase	GAPC	1	0.000853355	89.886	AAAHLK(1)GGAK	2	0.66386	3	13;14;15
A0A0K2GP10	265	K	Glyceraldehyde-3-phosphate dehydrogenase	GAPC	1	0.00106247	85.355	AAIK(1)EESEGK	2	0.88925	1	41
A0A0K2GP10	196	K	Glyceraldehyde-3-phosphate dehydrogenase	gapC	1	0.000231207	101.39	TVDGPSAK(1)DWR	2	1.287	3	6600;6601;6602
A0A0K2GP10	140	K	Glyceraldehyde-3-phosphate dehydrogenase	gapC	1	0.000255936	84.046	DAPMFVVGVNEK(1)EYK	2	-1.2266	2	755;756
A0A0K2GP10	62	K	Glyceraldehyde-3-phosphate dehydrogenase	GAPC2	1	5.07014e-06	136.81	NHELK(1)VK	2	-0.76644	2	5067;5068
A0A0N7CV06	374	K	Carotenoid cleavage dioxygenase 1-3	CCD1	1	4.28284e-06	81.448	EK(1)LENFSNELYEMR	2	3.5506	1	1543
A0A0R4WFE4	51	K	Antimicrobial peptide	SN2a	1	0.00830284	67.334	IDCGGACK(1)AR	2	2.1772	1	3067
A0A0R4WFE9	86	K	Proteinase inhibitor	PI-1	1	0.00028477	111.96	IIEK(1)ENPIAK	2	1.1134	6	3155;3156;3672;3673;3674;3675
A0A0R4WFW8	284	K	Mannose-binding lectin	MBL1	1	2.87407e-36	177.42	AYTFYEDK(1)EEDRFR	2	-2.0364	3	684;685;686
A0A0S0N610	37	K	Beta-tubulin 1	TUB1	1	0.000864265	74.789	YK(1)GTAAESDLQLER	2	0.25641	2	7546;7547
A0A139ZSG9	308	K	6-phosphogluconate dehydrogenase, decarboxylating	6-phosphogluconate dehydrogenase, decarboxylating	1	2.48242e-19	139.46	VFK(1)ASGVSDILVDQSVDK	3	-0.30751	5	6861;6862;6863;6864;6865
A0A139ZSG9	39	K	6-phosphogluconate dehydrogenase, decarboxylating	6-phosphogluconate dehydrogenase, decarboxylating	1	0.000830841	86.114	STSK(1)VDETVER	2	1.9959	2	6091;6092
A0A139ZSG9	305	K	6-phosphogluconate dehydrogenase, decarboxylating	6-phosphogluconate dehydrogenase, decarboxylating	1	0.0110757	70.525	VQAAK(1)VFK	2	-0.85409	1	7100
A0A139ZSG9	117	K	6-phosphogluconate dehydrogenase, decarboxylating	6-phosphogluconate dehydrogenase, decarboxylating	1	0.013205	78.516	REK(1)EMAEK	2	0.10211	1	5578
A0A139ZSG9	361	K	6-phosphogluconate dehydrogenase, decarboxylating	6-phosphogluconate dehydrogenase, decarboxylating	1	1.5868e-05	114.86	GWDLK(1)LGELAR	2	-1.0674	1	2799
A0A139ZSG9	297	K	6-phosphogluconate dehydrogenase, decarboxylating	6-phosphogluconate dehydrogenase, decarboxylating	1	0.0012391	88.495	FLSGLK(1)DER	2	-2.2555	1	2076
A0A140G1Q8	327	K	Photosystem II CP43 reaction center protein	psbC	1	2.02364e-13	121.26	LGANVGSAQGPTGLGK(1)YLMR	2	2.1377	1	4041
A0A140G1Q8	445	K	Photosystem II CP43 reaction center protein	psbC	1	6.47685e-06	120.57	AAAAGFEK(1)GIDR	2	-0.48191	12	1;2;3;4;5;6;7;8;9;10;11;12
A0A140G1Q8	370	K	Photosystem II CP43 reaction center protein	psbC	1	5.87277e-07	121.6	K(1)DIQPWQER	2	0.28506	1	3588
A0A140G1S2	359	K	ATP synthase subunit beta	atpB	1	5.62073e-39	146.17	GLAAK(1)GIYPAVDPLDSTSTMLQPR	2	-1.7866	7	2544;2545;2546;2547;2548;2549;2550
A0A140G1S2	217	K	ATP synthase subunit beta	atpB	1	7.13171e-39	139.25	EGNDLYMEMK(1)ESGVINEENIAESK	3	-2.6224	8	1340;1341;1342;1343;1344;1345;1346;1347
A0A140G1S2	497	K	ATP synthase subunit beta	atpB	1	1.56302e-14	140.24	AMNLEMESNLK(1)K	2	-2.0574	21	394;395;396;397;398;399;400;401;402;403;404;405;406;407;408;409;410;413;414;415;416
A0A140G1S2	167	K	ATP synthase subunit beta	atpB	1	0.0445427	49.298	GGK(1)IGLFGGAGVGK	2	-2.168	1	2359
A0A140G1S2	231	K	ATP synthase subunit beta	atpB	1	1.02183e-64	161.49	ESGVINEENIAESK(1)VALVYGQMNEPPGAR	3	-1.3072	2	1725;1726
A0A140G1S2	392	K	ATP synthase subunit beta	atpB	1	0.00133438	94.006	VK(1)QTLQR	2	0.83019	1	6981
A0A140G1S2	154	K	ATP synthase subunit beta	atpB	1	6.03208e-28	153.72	LSIFETGIK(1)VVDLLAPYR	3	-1.1546	2	4383;4384
A0A140G1S2	145	K	ATP synthase subunit beta	atpB	1	1.22872e-27	141.64	SAPAFIQLDTK(1)LSIFETGIK	2	0.3069	5	5698;5699;5700;5701;5702
A0A140G1S2	399	K	ATP synthase subunit beta	atpB	1	4.11006e-16	116.45	YK(1)ELQDIIAILGLDELSEEDR	2	0.28338	2	7515;7516
A0A140G1S2	178	K	ATP synthase subunit beta	atpB	1	0.00234107	70.128	IGLFGGAGVGK(1)TVLIMELINNIAK	3	-0.86232	1	3134
A0A9R6	92	K	Histone H4	NtH4	1	0.00330419	64.224	TVTAMDVVYSLK(1)R	3	-0.32419	1	6633
A0A9R6	60	K	Histone H4	NtH4	1	1.35562e-13	136.96	GVLK(1)IFLENVIR	2	0.36622	1	2770
A1KYB1	458	K	Adenosylhomocysteinase (Fragment)	SAHH3	1	2.28349e-12	102.9	LSK(1)DQADYISVPVDGPYKPPHYR	4	-0.14568	2	4385;4386
A1KYB1	153	K	Adenosylhomocysteinase (Fragment)	SAHH3	1	0.000622707	90.142	AEEEYAK(1)SGK	2	-0.46816	1	114
A1XEJ6	232	K	CYP71D48v2	CYP71D48v2	1	0.0120623	63.091	MIHDIDGSK(1)SK	2	0.95419	1	4706
A1XEK2	114	K	CYP71D5v2	CYP71D5v2	1	0.0288393	54.871	FMSSDIVFYK(1)SR	2	1.4374	1	2084
A1XEK2	490	K	CYP71D5v2	CYP71D5v2	1	0.000948737	65.949	VFAASK(1)DDLYLIPTNHR	3	1.6916	1	6839
A1XEL3	88	K	CYP73A47v2	CYP73A47v2	1	2.74755e-06	76.744	NLVVVSSPELAK(1)EVLHTQGVEFGSR	3	0.25176	1	5189
A1XM01	127	K	DNAJ heat shock protein (Fragment)	DNAJ heat shock protein (Fragment)	1	0.000123281	115.29	SK(1)MDPDEERR	2	-0.4899	1	5887
A2SXR4	160	K	Uricase	Uricase	1	0.024985	59.13	TTK(1)SGFEGFIR	2	0.20581	1	6578
A2V884	95	K	Translationally controlled tumor protein like protein (Fragment)	RsRG3-8	1	0.000466638	77.746	SLTPK(1)LGAEQEEVFK	2	2.6232	2	5923;5924
A2V884	105	K	Translationally controlled tumor protein like protein (Fragment)	RsRG3-8	1	2.47087e-61	182.31	LGAEQEEVFK(1)NNIQGATK	3	2.028	3	4027;4028;4029
A6Q0F0	409	K	Glutamyl-tRNA reductase (Fragment)	hemA	1	4.12329e-05	110.38	EVVAANK(1)EDR	2	-1.0845	1	1797
A7U629	96	K	Chloroplast methionine sulfoxide reductase B2	MsrB2	1	0.00135429	72.898	QK(1)GTEYPGTGEYDK	2	-1.0165	1	5492
A7VMP6	99	K	Histone H3.2 (Fragment)	B34	1	1.02742e-45	196.37	VTIMPK(1)DIQLAR	3	0.76035	15	5672;5673;5674;7149;7150;7151;7152;7153;7154;7155;7156;7157;7158;7159;7160
A7VMP6	33	K	Histone H3.2 (Fragment)	B34	0.999999	6.34794e-07	134.99	KYQK(1)STELLIR	2	0.9835	2	3852;3853
A7VMP6	56	K	Histone H3.2 (Fragment)	B34	1	2.02659e-25	168.46	EIAQDFK(1)TDLR	2	-0.22922	14	1377;1378;1379;1380;1381;1382;1383;1384;1385;1386;1387;1388;1389;1390
A7WPL0	237	K	Putative reductase	MC118	1	1.00839e-12	136.33	NIIIDSK(1)SGVSGAGR	2	-0.31417	1	5113
A7XAQ5	274	K	Glucose-1-phosphate adenylyltransferase	AGP	1	0.0189856	64.265	GEQLK(1)AMK	2	-0.56621	1	2307
A7XAQ5	277	K	Glucose-1-phosphate adenylyltransferase	AGP	1	6.82237e-05	105.28	AMK(1)VDTTILGLDDER	3	-0.93095	6	375;376;377;378;379;380
A7XAQ5	269	K	Glucose-1-phosphate adenylyltransferase	AGP	0.999926	2.99136e-13	150.26	IIEFAEKPK(1)GEQLK	2	1.5143	2	3153;3154
A7XAQ5	254	K	Glucose-1-phosphate adenylyltransferase	AGP	1	2.50159e-08	121.45	RATAFGLMK(1)IDEEGR	3	-0.85555	5	543;544;545;546;5571
A7XAQ5	453	K	Glucose-1-phosphate adenylyltransferase	AGP	1	0.0149677	63.185	FLAAK(1)GSVPIGIGK	2	-2.1353	1	2046
A7XAQ5	482	K	Glucose-1-phosphate adenylyltransferase	AGP	1	4.0277e-10	118.72	IGDNVK(1)IINSDNVQEAAR	2	-1.5058	1	3110
A7XAQ5	462	K	Glucose-1-phosphate adenylyltransferase	AGP	1	0.000863305	78.985	GSVPIGIGK(1)NSHIK	2	1.2841	2	2719;2720
A7XAQ5	223	K	Glucose-1-phosphate adenylyltransferase	AGP	1	0.000384245	91.549	MDYEK(1)FIQAHR	3	-1.7824	4	4614;4615;4616;4617
A7XV37	283	K	Pyrophosphate-fructose 6-phosphate 1-phosphotrasferase beta subunit (Fragment)	PFP	1	0.000435037	91.961	AMVELEGAPFK(1)K	2	2.0379	1	417
A8J6V0	60	K	Histone H2B	NtH2B2	1	0.012396	65.252	IYIFK(1)VLK	2	0.19792	2	3532;3533
A8J6V0	18	K	Histone H2B	NtH2B2	0.998776	0.00431353	84.892	K(0.001)PAEEK(0.999)APAEK	2	-0.28995	1	3741
A8J6V0	102	K	Histone H2B	NtH2B2	0.999936	3.59944e-05	123.96	YNK(1)KPTITSR	2	0.28133	3	7652;7653;7654
A8J6V0	125	K	Histone H2B	HIS2B	1	1.13869e-05	94.639	LVLPGELAK(1)HAVSEGTK	3	-1.0733	4	4517;4518;4519;4520
A8J6V0	133	K	Histone H2B	HIS2B	1	1.30103e-25	166.45	HAVSEGTK(1)AVTK	3	-0.7234	5	2827;2828;2829;2830;2831
A8J6V0	55	K	Histone H2B	NtH2B2	1	0.000309629	94.465	SVETYK(1)IYIFK	2	0.97022	1	6107
A8UDS9	77	K	Copper/zinc superoxide dismutase (Fragment)	Copper/zinc superoxide dismutase (Fragment)	1	2.4666e-19	153.09	GGHELSK(1)ATGNAGGR	3	-0.85546	4	2354;2355;2356;2357
A8UDS9	70	K	Copper/zinc superoxide dismutase (Fragment)	Copper/zinc superoxide dismutase (Fragment)	1	9.6072e-37	154.6	AVVVHADPDDLGK(1)GGHELSK	2	-2.3766	5	634;635;636;637;638
A9CM20	63	K	Voltage-dependent anion channel	VDAC1.1	1	0.0180009	61.593	NK(1)NVTTDIK	2	0.7891	2	5154;5155
A9CM20	28	K	Voltage-dependent anion channel	VDAC1.1	1	4.49721e-10	82.665	DYQTDHK(1)FTITTYSPTGVAITSSGLK	3	0.42056	1	1174
A9CM20	260	K	Voltage-dependent anion channel	VDAC1.1	1	5.80778e-07	115.8	SLFTISGEVDTK(1)AVDK	2	-0.43915	2	5906;5907
A9CM20	13	K	Voltage-dependent anion channel	VDAC1.1	1	1.77042e-08	123.79	GPGLYSDIGK(1)R	2	-2.4341	1	2659
A9CM21	3	K	Voltage-dependent anion channel	NtVDAC2	1	0.018933	60.157	VK(1)GPGLYSDIGK	2	0.79856	1	6974
A9CM21	13	K	Voltage-dependent anion channel	NtVDAC2	1	0.000688721	79.659	GPGLYSDIGK(1)K	2	-0.59906	2	2657;2658
A9CM21	264	K	Voltage-dependent anion channel	NtVDAC2	1	0.0179077	66.799	AIEK(1)SAK	2	0.52234	1	245
A9CM22	63	K	Voltage-dependent anion channel	NtVDAC3	1	0.00100304	91.867	NK(1)NITTDIK	2	1.7257	1	5151
A9CM22	21	K	Voltage-dependent anion channel	NtVDAC3	1	1.31844e-18	144.1	DLLYK(1)DYQSDHK	2	-0.84279	8	1002;1003;1004;1005;1006;1007;1008;1009
A9CM22	228	K	Voltage-dependent anion channel	NtVDAC3	1	0.000207581	101.38	LDPLTSVK(1)AR	2	1.5136	1	3947
A9CM22	61	K	Voltage-dependent anion channel	VDAC1.1	1	0.0237279	66.022	KGDLFLADVNTQLK(1)NK	3	-0.44748	1	3666
A9CM22	260	K	Voltage-dependent anion channel	NtVDAC3	1	6.69047e-06	106.38	SLFTISGEVDTK(1)SVDK	2	3.5816	4	5908;5909;5910;5911
A9CM22	13	K	Voltage-dependent anion channel	NtVDAC3	1	0.00108423	72.2	GPGLYTEIGK(1)K	2	4.1016	1	2660
A9XG41	401	K	Subtilisin-like protease	SBT1.1A	1	0.0200895	62.338	GK(1)IVLCDR	2	-2.9447	1	2522
A9XG41	190	K	Subtilisin-like protease	SBT1.1A	1	0.00390302	63.691	YFSK(1)GYETTLGPVDVSK	2	-1.1779	1	7451
A9YTW4	396	K	Pheophorbide A oxygenase 2	Pheophorbide A oxygenase 2	1	0.000971405	77.746	ENSTDVNK(1)EYTK	2	-1.1002	3	1666;5874;5875
A9YTW5	282	K	Putative red chlorophyll catabolite reductase	Putative red chlorophyll catabolite reductase	1	5.03602e-13	132.97	NK(1)TIEIDLESSFPR	2	-1.3947	2	5156;5157
B0FFR5	57	K	AccD (Fragment)	accD	1	1.33455e-05	105.65	ISSALYDYQLNK(1)K	2	-0.92099	1	3383
B0FPA4	312	K	Extracellular Ca2+ sensing receptor	cas	1	7.84955e-37	164.2	INK(1)GSNIVIMDSYSDSAK	2	0.97948	3	3254;3255;3256
B0FPA4	284	K	Extracellular Ca2+ sensing receptor	cas	1	3.86288e-13	136.81	NNMIQIPLEDLPSK(1)LR	2	-0.54291	1	5215
B2BF99	130	K	Peptidyl-prolyl cis-trans isomerase	Cyp2	1	1.50243e-07	94.922	GGESIYGESFADENFK(1)IK	2	-0.96271	3	2346;2347;2348
B2BF99	182	K	Peptidyl-prolyl cis-trans isomerase	Cyp2	1	3.6299e-28	139.11	VLSGMDVVYK(1)IEAEGGQSGTPK	3	0.79784	1	7019
B2BF99	90	K	Peptidyl-prolyl cis-trans isomerase	Cyp2	1	0.000180239	101.3	PLHYK(1)GSTFHR	3	0.43999	1	5396
B2BF99	39	K	Peptidyl-prolyl cis-trans isomerase	Cyp2	1	5.63862e-47	172.57	EVTHK(1)VYFDVEIDGKPAGR	3	1.4029	4	1793;1794;1795;1796
B2BF99	194	K	Peptidyl-prolyl cis-trans isomerase	Cyp2	1	8.1536e-09	132.24	IEAEGGQSGTPK(1)SK	2	-0.18318	1	3075
B2LT58	32	K	Elongation factor 1 gamma-like protein	Elongation factor 1 gamma-like protein	1	0.000370944	92.939	VELAK(1)NFEMGVSNK	2	-1.5344	4	6825;6826;6827;6828
B2LT58	181	K	Elongation factor 1 gamma-like protein	Elongation factor 1 gamma-like protein	1	2.04945e-12	142.89	SFTK(1)EFPHVER	2	0.79468	3	5769;5770;5771
B2LT58	53	K	Elongation factor 1 gamma-like protein	Elongation factor 1 gamma-like protein	1	0.0012661	65.197	MNPIGK(1)VPVLETPDGPVFESNAIAR	3	-1.5586	1	4813
B2LT58	282	K	Elongation factor 1 gamma-like protein	Elongation factor 1 gamma-like protein	1	5.83432e-18	160.36	LYSNTK(1)TNFR	2	0.4111	2	4582;4583
B2LT58	41	K	Elongation factor 1 gamma-like protein	Elongation factor 1 gamma-like protein	1	0.000138688	83.292	NFEMGVSNK(1)TPEFIK	2	-0.12509	1	5054
B2LT58	135	K	Elongation factor 1 gamma-like protein	Elongation factor 1 gamma-like protein	1	7.74779e-05	78.69	VFIPPAEEAAVAALK(1)R	2	0.37239	1	6859
B2LT58	392	K	Elongation factor 1 gamma-like protein	Elongation factor 1 gamma-like protein	1	3.8213e-09	126.12	EVDINDESQK(1)ER	2	-0.67329	1	1768
B2LT58	353	K	Elongation factor 1 gamma-like protein	Elongation factor 1 gamma-like protein	1	0.000787926	85.554	MLVIGSEAPYK(1)VK	2	-1.3161	5	4801;4802;4803;4804;4805
B2LT58	256	K	Elongation factor 1 gamma-like protein	Elongation factor 1 gamma-like protein	0.980688	9.88192e-14	151.55	FEEEEEAPK(0.019)PK(0.981)AK	2	-0.46786	1	1899
B2LT58	275	K	Elongation factor 1 gamma-like protein	Elongation factor 1 gamma-like protein	1	3.25792e-07	133.6	MILDEWK(1)R	2	-1.8816	1	4722
B2LT58	355	K	Elongation factor 1 gamma-like protein	Elongation factor 1 gamma-like protein	1	0.00103132	98.997	VK(1)GLWLFR	2	0.066685	1	6973
B2YKT9	55	K	Glycine-rich RNA-binding protein	GRP1	1	2.45082e-08	119.39	GFGFVTFK(1)DEQAMR	2	-1.9223	4	2329;2330;2331;2332
B3V7R0	242	K	NBS-coding resistance gene analog (Fragment)	NBS226-17	1	0.0444292	42.426	IGNSLDEWK(1)SVVK	2	-3.2665	1	3137
B5APL3	112	K	Basic beta-1,3-glucanase	Basic beta-1,3-glucanase	1	0.0303394	51.286	NVK(1)DFWPDVK	2	2.3839	1	5310
B5APL3	324	K	Basic beta-1,3-glucanase	Basic beta-1,3-glucanase	0.999999	0.000531015	75.956	KPGPIETYIFAMFDENNK(1)NPELEK	3	1.6024	1	3770
B5APL3	78	K	Basic beta-1,3-glucanase	Basic beta-1,3-glucanase	1	2.08857e-05	77.233	LYDPNHGALQALK(1)GSNIEVMLGLPNSDVK	3	0.38323	2	4564;4565
B5APL3	301	K	Basic beta-1,3-glucanase	Basic beta-1,3-glucanase	1	1.62676e-09	133.32	NLIQHAK(1)EGSPR	2	-0.9056	5	5173;5174;5175;5176;5177
B5AQ04	149	K	Metacaspase type II (Fragment)	Metacaspase type II (Fragment)	1	0.0255819	57.149	AK(1)EQIGESHK	3	1.1414	1	266
B5AQ04	241	K	Metacaspase type II (Fragment)	Metacaspase type II (Fragment)	1	0.0368184	53.237	TGK(1)DDIDVGK	2	0.96238	1	6349
B5AQ04	303	K	Metacaspase type II (Fragment)	Metacaspase type II (Fragment)	1	8.26182e-14	121.14	QK(1)LDENDESYAKPAMETHVEGK	4	-0.4419	3	5495;5496;5497
B5TWD2	450	K	Calcium-dependent protein kinase CDPK5	CDPK5	1	0.0281342	53.517	AFEYFDK(1)DK	2	1.9049	1	166
B5TWD2	156	K	Calcium-dependent protein kinase CDPK5	CDPK5	1	0.0286229	54.784	IIAK(1)GHYSER	3	-1.9299	1	3150
B6A8D0	138	K	Ubiquitin (Fragment)	UB1	1	0.000282008	98.942	TLADYNIQK(1)ESTLH	2	2.8873	1	6445
B6A8D0	10	K	Ubiquitin (Fragment)	UB1	1	3.20863e-37	154.6	TLTGK(1)TITLEVESSDTIDNVK	3	1.2087	2	6486;6487
B6RCM0	38	K	Chilling-responsive protein	Chilling-responsive protein	1	0.000242601	99.5	VK(1)DFIQDIGEK	2	-1.1342	1	6949
B6RCM0	189	K	Chilling-responsive protein	Chilling-responsive protein	1	1.74727e-11	104.38	TGEIPIPYKPDIDLEK(1)IHFER	4	-0.93526	2	6343;6344
B6RCM0	173	K	Chilling-responsive protein	Chilling-responsive protein	0.999926	0.0296197	56.681	LTLPLEK(1)TGEIPIPYKPDIDLEK	3	0.19524	1	4443
B6RCM0	30	K	Chilling-responsive protein	Chilling-responsive protein	1	2.06051e-08	141.34	KDEQK(1)GGFIEK	2	1.1945	2	1267;3584
B6V765	613	K	Ubiquitin specific protease 12	UBP12	1	0.000244433	79.885	EEVAK(1)ELGIPVQFQR	2	1.2004	1	1310
B6VRE8	240	K	Phenylcoumaran benzylic ether reductase	TP7	1	0.000642828	76.311	TLEK(1)IYIPEEQILK	2	-0.20252	1	6457
B6VRE8	72	K	Phenylcoumaran benzylic ether reductase	TP7	1	0.00224602	62.325	NLGVTILHGDLYDHESLVK(1)AIK	3	1.5795	1	5172
B6ZN57	130	K	Type 2 proly 4-hydroxylase	NtP4H2.1	1	0.0104999	50.178	YEEGQK(1)YEPHYDYFVDK	3	2.6921	1	7411
B7X6S8	74	K	Syntaxin	NtSYP22	1	0.005841	68.42	VHIGQLVK(1)DTSAK	2	1.0312	1	6897
B8Y888	159	K	Kunitz trypsin inhibitor	Kunitz trypsin inhibitor	1	0.00362347	75.387	IEK(1)LGTDYK	2	0.19731	2	3087;3088
B8Y888	124	K	Kunitz trypsin inhibitor	Kunitz trypsin inhibitor	1	4.31574e-19	152.96	ETIWK(1)LGTYDDK	2	0.43167	2	1745;1746
B8Y888	131	K	Kunitz trypsin inhibitor	Kunitz trypsin inhibitor	1	0.0172519	61.48	LGTYDDK(1)LK	2	0.83754	1	4076
B8Y888	181	K	Kunitz trypsin inhibitor	Kunitz trypsin inhibitor	1	0.0265736	57.175	VICK(1)DVGIYTK	2	-0.48057	1	6917
B8Y888	177	K	Kunitz trypsin inhibitor	Kunitz trypsin inhibitor	1	0.0125548	71.141	ICK(1)VICK	2	-1.7168	1	3064
B8Y888	188	K	Kunitz trypsin inhibitor	Kunitz trypsin inhibitor	1	9.37923e-05	108.9	DVGIYTK(1)DGVR	2	-0.15579	3	1138;1139;1140
C3PTS5	169	K	Aspartic protease	Aspartic protease	1	3.86298e-14	136.39	VGDLIVK(1)DQDFIEATR	2	-0.3146	1	6876
C3PTS5	129	K	Aspartic protease	Aspartic protease	1	5.84374e-06	122.86	YK(1)SSHSSTYK	2	1.3134	3	7585;7586;7587
C3RXI5	350	K	Plastid transketolase	Plastid transketolase	1	1.28412e-76	198.84	ANSYSVHGSALGAK(1)EVEATR	3	-1.0124	5	468;469;470;471;472
C3RXI5	130	K	Plastid transketolase	Plastid transketolase	1	1.92202e-06	110.47	YNPK(1)NPYWFNR	2	-1.3642	3	7656;7657;7658
C3RXI5	373	K	Plastid transketolase	Plastid transketolase	1	1.67354e-08	79.76	SNLGWPYEPFHVPEDVK(1)SHWSR	4	0.072926	2	5953;5954
C3RXI5	741	K	Plastid transketolase	Plastid transketolase	1	0.00693894	65.038	EYGITAEAVVAAAK(1)QVS	2	2.0189	1	1801
C3RXI5	314	K	Plastid transketolase	Plastid transketolase	1	0.00211988	86.729	EAK(1)TVTDKPTMIK	2	-1.7534	3	1247;1248;1249
C3RXI5	585	K	Plastid transketolase	Plastid transketolase	1	1.22959e-50	185.14	PADGNETAGAYK(1)VAVLK	2	2.9071	18	5341;5342;5343;5344;5345;5346;5347;5348;5349;5350;5351;5352;5353;5354;5355;5356;5357;5358
C3RXI5	727	K	Plastid transketolase	Plastid transketolase	1	0.000572007	73.735	IYK(1)EYGITAEAVVAAAK	2	4.5502	3	3534;3535;3536
C3RXI5	707	K	Plastid transketolase	Plastid transketolase	1	0.0341434	58.604	YVGSK(1)GK	2	0.68312	1	7751
C3RXI5	724	K	Plastid transketolase	Plastid transketolase	1	0.0415032	48.568	WGASAPAGK(1)IYK	2	-1.1249	1	7271
C3RXI5	169	K	Plastid transketolase	Plastid transketolase	1	0.00183794	89.355	EEDLK(1)SFR	2	0.88119	4	1277;1278;1279;1280
C3RXI5	399	K	Plastid transketolase	Plastid transketolase	1	0.0117557	67.032	FAEYEK(1)K	2	0.51489	5	1830;1831;1832;1833;1834
C3RXI5	409	K	Plastid transketolase	Plastid transketolase	0.982975	0.00834455	68.916	K(0.017)YPEEAAELK(0.983)SITTGELPAGWEK	3	-0.92616	1	3846
C3RXI5	477	K	Plastid transketolase	Plastid transketolase	1	2.8042e-19	143.31	MFGDFQK(1)NTPEER	2	1.8272	5	4674;4675;4676;4677;4678
C3RXI5	603	K	Plastid transketolase	Plastid transketolase	1	0.000287883	81.992	QK(1)LPQLAGSSIEGAAK	2	1.1437	2	5500;5501
C3RXI5	422	K	Plastid transketolase	Plastid transketolase	1	0.00887	58.47	SITTGELPAGWEK(1)ALPTYTPESPADATR	3	-2.0596	1	5843
C5J0G6	238	K	Enolase	Enolase	1	0.000489704	87.667	TAIEK(1)AGYTGK	2	1.5096	6	6205;6206;6207;6208;6209;6210
C5J0G6	233	K	Enolase	Enolase	1	1.12825e-09	134.49	EGLELLK(1)TAIEK	2	0.37019	3	1332;1333;1334
C5J0G6	370	K	Enolase	Enolase	1	0.0342988	49.485	MSK(1)QAGWGVMTSHR	3	-0.93187	1	4925
C5J0G6	61	K	Enolase	Enolase	1	0.00278806	74.475	DGGSEYLGK(1)GVSK	2	-1.1665	1	845
C5J0G6	146	K	Enolase	Enolase	1	1.14057e-05	112.71	HIADLAGNK(1)K	2	-2.228	4	2854;2855;2856;2857
C5J0G6	268	K	Enolase	Enolase	1	1.04794e-60	184	SYDLNFK(1)EENNDGSQK	2	0.045515	9	6139;6140;6141;6142;6143;6144;6145;6146;6147
C5J0G6	226	K	Enolase	Enolase	1	9.26641e-27	112.8	YGQDATNVGDEGGFAPNIQENK(1)EGLELLK	3	0.89141	3	3841;7456;7457
C5J0G6	277	K	Enolase	Enolase	1	2.9162e-12	101.6	EENNDGSQK(1)ISGDQLK	2	-0.4961	2	1295;6149
C5J0G6	367	K	Enolase	Enolase	1	7.29468e-10	117.3	VNQIGSVTESIEAVK(1)MSK	2	-1.3288	4	7045;7046;7047;7048
C5J0G6	137	K	Enolase	Enolase	1	8.55624e-06	111.07	NVPLYK(1)HIADLAGNK	2	-0.20615	5	5313;5314;5315;5316;5317
C5J0G6	284	K	Enolase	Enolase	1	6.21351e-08	126.71	ISGDQLK(1)DLYK	2	-0.37336	6	3366;3367;3368;3369;3370;3371
C5J0G6	415	K	Enolase	Enolase	1	0.0178583	59.597	LAK(1)YNQLLR	2	2.792	1	3911
C7E4J6	716	K	Subtilisin-like protease preproenzyme	Subtilisin-like protease preproenzyme	1	0.00811012	77.058	YEK(1)QSYK	2	-1.1389	1	7431
C7E4J6	392	K	Subtilisin-like protease preproenzyme	Subtilisin-like protease preproenzyme	1	0.0414071	49.833	ELEK(1)NANK	2	2.8815	1	1586
C7E4J6	700	K	Subtilisin-like protease preproenzyme	Subtilisin-like protease preproenzyme	1	0.0398738	49.595	LTSMDEYK(1)VSVAPDK	2	1.0529	1	4446
C7E4J6	388	K	Subtilisin-like protease preproenzyme	Subtilisin-like protease preproenzyme	1	0.00147432	77.744	TCLEEK(1)ELEK	2	-3.0776	1	6228
C7F8N2	131	K	Actin (Fragment)	Actin (Fragment)	1	2.81474e-48	171.25	EK(1)LAYVALDYEQELDTAK	2	-1.3289	4	1533;1534;1535;1536
D2CFI9	88	K	Leucine-rich repeat protein	LRR1	1	7.02161e-09	116.96	AHK(1)TGYMTGTISPAICK	3	0.1229	1	230
D2CNC5	694	K	Subtilase	SBT1.3B	1	0.000752156	84.173	TVTNVGK(1)GAATYK	2	-1.1037	1	6642
D2CNC8	458	K	Subtilase (Fragment)	SBT1.2A	1	1.01079e-12	135.47	TVTNVGQGAATYK(1)AK	3	1.3722	3	6643;6644;6645
D2K7Z2	159	K	Photosystem I reaction center subunit	PsaN	1	0.00130136	78.513	YK(1)CGSNVFWK	2	0.78171	2	7511;7512
D2K7Z2	137	K	Photosystem I reaction center subunit	PsaN	1	1.45458e-37	170.42	FPENFTGCQDLAK(1)QK	2	-0.77673	10	2102;2103;2104;2105;2106;2107;2108;2109;2110;2111
D2K7Z2	124	K	Photosystem I reaction center subunit	PsaN	1	1.67966e-38	143.52	AYTVQFGTCK(1)FPENFTGCQDLAK	3	-0.64835	5	697;698;699;700;701
D2K7Z2	155	K	Photosystem I reaction center subunit	PsaN	1	1.19383e-36	167.28	VPFISDDLALECEGK(1)DK	2	1.62	16	3810;3811;3812;3813;3814;3815;7056;7057;7058;7059;7060;7061;7062;7063;7064;7065
D2K7Z2	94	K	Photosystem I reaction center subunit	PsaN	1	0.00331947	90.913	SK(1)ANK(1)ELNDK	2	1.1984	1	5848
D2K7Z2	97	K	Photosystem I reaction center subunit	PsaN	1	0.00149563	95.605	SK(1)ANK(1)ELNDK	2	1.1984	7	418;419;420;421;422;423;5848
D3W9H8	64	K	Geranylgeranyl diphosphate synthase	GGPPS1	1	0.033882	55.064	VK(1)EVETQK	2	-0.84793	1	6967
D3W9H8	97	K	Geranylgeranyl diphosphate synthase 1	GGPPS1	1	0.0254016	51.942	ALDEAVIVK(1)DPPVIHEAMR	3	1.3095	1	302
D3W9H8	76	K	Geranylgeranyl diphosphate synthase 1	GGPPS1	1	0.00984078	60.157	EQFNFK(1)TYVAEK	2	2.5434	1	1677
D3W9H8	316	K	Geranylgeranyl diphosphate synthase	GGPPS1	1	0.0203231	57.175	DLAVDK(1)TTYPK	2	-0.61622	1	964
D3W9H9	315	K	Geranylgeranyl diphosphate synthase	GGPS2	1	0.00301625	71.153	DLVTDK(1)ATYPK	2	-0.85894	1	1023
D3W9H9	200	K	Geranylgeranyl diphosphate synthase	GGPPS2	1	0.0443809	47.603	TK(1)DVTPQR	2	-0.65573	1	6415
D3W9H9	88	K	Geranylgeranyl diphosphate synthase	GGPS2	1	2.91455e-05	95.662	VNK(1)ALDDAIPMQEPIK	2	1.1128	1	7040
D3W9H9	64	K	Geranylgeranyl diphosphate synthase	GGPPS2	1	0.000178205	99.973	EEEFSSK(1)TEK	2	-0.048375	1	1281
D3W9H9	326	K	Geranylgeranyl diphosphate synthase	GGPS2	1	0.00171299	93.374	LMGLEK(1)AR	2	-2.1324	1	4293
D4P3S0	38	K	Sinapyl alcohol dehydrogenase 2	T114	1	1.2444e-07	140.45	RATGEK(1)DVQFK	3	-0.51764	4	556;557;5572;5573
D4P3S0	203	K	Sinapyl alcohol dehydrogenase 2	T114	1	0.0094601	73.573	FAK(1)AFGTK	2	2.2293	1	1837
D6P3J0	380	K	Putative progesterone 5 beta-reductase	Nt-5beta-POR-B	1	0.0433999	40.496	AFISWIDK(1)VK	2	0.93654	1	172
D6PZY5	58	K	RNA-binding glycine-rich protein	GRBP1	0.996142	0.000343839	110.92	GFGFVTFK(0.004)DEK(0.996)AMR	2	2.1381	2	2327;2328
D6PZY5	55	K	RNA-binding glycine-rich protein	GRBP1	1	0.000256881	99.343	GFGFVTFK(1)DEK	2	0.27033	4	2322;2323;2324;2325
D7P5D9	94	K	Phospholipase D alpha3 (Fragment)	Phospholipase D alpha3 (Fragment)	1	0.00512749	75.825	VK(1)GIVANPR	2	-1.242	1	6971
E0CJP3	252	K	Carboxypeptidase	SCP1	1	0.0269074	52.6	NK(1)EGININLK	2	1.2049	1	5135
E1APE9	711	K	Delta 1-pyrroline-5-carboxylate synthetase	P5CS	1	0.00231679	68.972	AVVYTHK(1)DLSGLEIA	2	3.3191	1	639
E1B2R0	433	K	CDPK11	CDPK11	1	0.000839153	79.86	YGSTLK(1)DTEIR	2	2.3852	1	7461
E1B2R0	224	K	CDPK11	CDPK11	1	3.75023e-10	123.14	DLKPENFLLVNK(1)DDDFSLK	3	-0.85401	1	994
E1U7Y2	134	K	Type 2 histone deacetylase a	HD2a	1	0.0444014	45.598	EAEK(1)SNVAK	2	1.4629	1	1208
E1U7Y2	139	K	Type 2 histone deacetylase a	HD2a	1	0.0401785	52.576	SNVAK(1)DSASGK	2	-0.18643	1	5959
E1U7Y4	125	K	Type 2 histone deacetylase c	HD2c	1	0.0347039	53.491	SEAK(1)ASANDSASGK	2	0.049278	1	5739
E2F3S9	128	K	G-strand specific single-stranded telomere-binding protein 2	GTBP3	1	0.000473295	84.479	FGK(1)VTEYEIIR	2	0.76136	1	1973
E2F3S9	98	K	G-strand specific single-stranded telomere-binding protein 2	GTBP3	1	0.0403617	49.742	GSAESK(1)DFK	2	-0.69715	1	2692
E2F3S9	24	K	G-strand specific single-stranded telomere-binding protein 2	GTBP3	1	6.48628e-09	115.56	IFIGGLAK(1)ETTLEQFVK	2	-0.66019	1	3100
E2F3S9	48	K	G-strand specific single-stranded telomere-binding protein 2	GTBP3	1	3.10557e-09	130.1	YGEIIDSVIMK(1)DR	2	-0.027934	1	7454
E3W9P2	77	K	Putative PR-10 type pathogenesis-related protein	NtMALD1e	1	6.57591e-07	142.08	VDAIDK(1)EK	2	2.1628	2	2954;6756
E3W9P2	40	K	Putative PR-10 type pathogenesis-related protein	NtMALD1e	1	4.40148e-08	85.062	IAPQVFK(1)SIEIIHGDGGPGTIK	3	-0.85435	1	3050
E3W9P2	138	K	Putative PR-10 type pathogenesis-related protein	NtMALD1e	1	0.00251493	80.014	AGK(1)EMSDEIVK	2	1.7772	5	210;211;212;213;214
E3W9Q0	61	K	Putative PR-10 type pathogenesis-related protein	NtSN1e	1	0.036001	54.436	YK(1)EDGNAK	2	0.035629	1	7514
E5KCJ8	194	K	Ycf3-interacting protein 1, chloroplastic	Ycf3-interacting protein 1, chloroplastic	1	0.0119969	61.657	SLYAK(1)ATDTGIDPK	2	1.102	1	5925
E5L8B5	180	K	Plastid thioredoxin M	Plastid thioredoxin M	1	0.0415497	44.425	STLTTCIEK(1)FL	2	-0.25493	1	6079
E5L8B5	132	K	Plastid thioredoxin M	Plastid thioredoxin M	1	7.96157e-93	207.53	FFK(1)LNTDESPSTATELGIR	3	-1.5704	6	1957;1958;1959;1960;1961;1962
E5L8B5	122	K	Plastid thioredoxin M	Plastid thioredoxin M	1	2.23362e-08	120.77	MIHPVIDELAK(1)EYAGK	2	-1.7191	12	4710;4711;4712;4713;4714;4715;4716;4717;4718;4719;4720;4721
E5L8B6	155	K	Plastid thioredoxin F	Plastid thioredoxin F	1	0.00954123	70.399	VVK(1)EVTGAK	2	-1.0491	2	7218;7219
E5L8B6	161	K	Plastid thioredoxin F	Plastid thioredoxin F	1	1.64214e-08	109.72	EVTGAK(1)LDNLIAAIEDVR	2	3.3525	1	1792
E5L8B6	146	K	Plastid thioredoxin F	Plastid thioredoxin F	1	0.0398428	48.423	VVPTFK(1)ILK	2	-1.514	2	7232;7233
E5L8B6	108	K	Plastid thioredoxin F	Plastid thioredoxin F	1	0.000520182	81.799	VIAPK(1)FQELSK	2	0.81025	2	6914;6915
E5L8B6	114	K	Plastid thioredoxin F	Plastid thioredoxin F	1	3.9861e-05	99.344	FQELSK(1)NYNDVVFLK	2	-0.27719	2	2121;2122
F2VJ74	130	K	Aspartic protease 1	Aspartic protease 1	1	0.000868697	94.309	ASK(1)STTYTR	2	-0.48668	1	523
F2VJ74	232	K	Aspartic protease 1	Aspartic protease 1	1	6.10533e-13	111.08	DATAK(1)EGGELVFGGVDSNHFK	3	0.63974	2	757;758
F2VJ75	149	K	Fructose-bisphosphate aldolase	Fructose-bisphosphate aldolase	1	1.7227e-31	131.5	VDK(1)GLVPLAGSNDESWCQGLDGLASR	2	-0.54463	3	6781;6782;6783
F2VJ75	81	K	Fructose-bisphosphate aldolase	Fructose-bisphosphate aldolase	1	8.14303e-20	140.82	GILAMDESNATCGK(1)R	2	-0.90468	3	2456;2457;2458
F2VJ75	60	K	Fructose-bisphosphate aldolase	Fructose-bisphosphate aldolase	1	0.00668352	72.2	TAK(1)TVASPGR	2	-0.68782	2	6214;6215
F2VJ75	368	K	Fructose-bisphosphate aldolase	Fructose-bisphosphate aldolase	1	0.0011028	83.081	AK(1)ANSLAQLGK	2	-3.5599	3	261;262;263
F2VJ75	202	K	Fructose-bisphosphate aldolase	Fructose-bisphosphate aldolase	1	0.0143353	56.29	TVVSIPNGPSALAVK(1)EAAWGLAR	3	0.86951	1	6651
F2VJ75	377	K	Fructose-bisphosphate aldolase	Fructose-bisphosphate aldolase	1	9.26498e-48	166.47	ANSLAQLGK(1)YTGEGESDEAK	3	-0.45777	4	463;464;465;466
F5BFT0	138	K	Alpha-galactosidase	Alpha-galactosidase	1	4.7594e-06	101.08	GLK(1)LGIYSDAGSQTCSK	2	4.2296	1	2576
F5BFT0	313	K	Alpha-galactosidase	Alpha-galactosidase	1	7.88955e-09	85.805	SMDQTAHEILSNK(1)EVIAVNQDK	3	-1.635	1	5928
F5BFT0	135	K	Alpha-galactosidase	Alpha-galactosidase	1	0.000383668	99.506	ALADYVHGK(1)GLK	2	-0.47115	1	300
F6N7C2	154	K	Zeta-carotene desaturase	ZDS	1	0.00192613	80.102	VGAEK(1)NLLVK	2	1.5882	1	6873
F6N7C2	168	K	Zeta-carotene desaturase	ZDS	1	6.02306e-10	107.72	DHTHTFVNK(1)GGEIGELDFR	3	-0.66428	2	861;862
G3CCC0	83	K	Copal-8-ol diphosphate hydratase, chloroplastic	CPS2	1	0.00181455	75.088	NSEEK(1)DIQVSR	2	-0.92621	1	5268
G5ELZ2	269	K	FK506-binding protein	FKBP62	1	0.00374563	65.056	IVSSVTDDK(1)K	2	0.59184	1	3506
G5ELZ2	524	K	FK506-binding protein	FKBP62	1	0.0136273	70.912	LEYK(1)ALK	2	-0.15821	1	4015
G5ELZ2	412	K	FK506-binding protein	FKBP62	1	0.000519284	127.3	KKEEGNALFK(1)AGK	2	1.1778	2	1290;3677
G5ELZ2	428	K	FK506-binding protein	FKBP62	1	4.10755e-05	92.439	AAK(1)FIEYDTSFSEEEKK	2	2.1371	2	47;48
G5ELZ2	31	K	FK506-binding protein	FKBP62	1	0.000434822	103.14	VGEEK(1)EIGNQGLK	2	-0.19007	1	6877
G5ELZ2	550	K	FK506-binding protein	FKBP62	1	0.000443642	91.694	LNK(1)LETANSSK	2	1.2215	1	4300
G5ELZ2	277	K	FK506-binding protein	FKBP62	1	8.54931e-10	128.79	ILK(1)EGEGYEKPNEGAVVK	2	-0.48743	3	3218;3219;3220
G8FQI4	186	K	S-adenosyl-L-methionine synthase (Fragment)	S-adenosyl-L-methionine synthase (Fragment)	1	9.81579e-107	224.67	YLDEK(1)TIFHLNPSGR	3	-0.40557	6	7623;7624;7625;7626;7627;7628
G9BRR3	120	K	Heme oxygenase 1	HO1	1	5.11757e-06	115.12	FLVDSK(1)LVYDTLEK	2	1.4865	1	2082
G9BRR3	216	K	Heme oxygenase 1	HO1	0.998756	0.00341461	90.827	K(0.001)VAEK(0.999)ILNK	2	0.53728	1	3794
G9BRR3	132	K	Heme oxygenase 1	HO1	1	0.000382311	91.076	IMEK(1)APFPEYAEFR	2	-1.087	1	3248
G9MD86	127	K	Heat shock protein 90	NtHsp90er-1	1	4.01627e-27	153.48	FLSLTDK(1)EVLGEGENTK	2	0.28863	1	2078
G9MD86	549	K	Heat shock protein 90	NtHsp90er-2	1	0.00319625	79.148	FETSK(1)SDGK	2	-0.38459	2	1942;1943
G9MD86	118	K	Heat shock protein 90	NtHsp90er-2	1	1.51495e-05	113.25	ELISNASDALDK(1)IR	2	-0.71167	1	1613
G9MD86	729	K	Heat shock protein 90	NtHsp90er-1	1	0.0220022	56.551	VVK(1)DPEDESVK	2	-0.60031	2	7216;7217
G9MD86	579	K	Heat shock protein 90	NtHsp90er-1	1	3.14362e-06	113.53	DIFYITGASK(1)EQLEK	2	-0.96479	3	868;869;870
G9MD86	645	K	Heat shock protein 90	NtHsp90er-2	1	0.00518598	78.149	ESFK(1)ELTK	2	1.9697	1	1712
G9MD86	79	K	Heat shock protein 90	NtHsp90er-2	1	2.936e-09	128.76	ADAEK(1)FEFQAEVSR	2	-1.4662	1	91
G9MD86	174	K	Heat shock protein 90	NtHsp90er-2	1	0.000507914	78.228	NLGTIAK(1)SGTSAFVEK	2	2.0757	1	5171
G9MD86	526	K	Heat shock protein 90	NtHsp90er-1	1	2.03349e-05	114.7	SVK(1)LGIIEDATNR	3	-2.0286	3	6128;6129;6130
G9MD86	162	K	Heat shock protein 90	NtHsp90er-2	1	1.48647e-06	102.52	GIGMTK(1)EDLIK	2	-0.52894	5	2447;2448;2449;2450;2451
G9MD86	641	K	Heat shock protein 90	NtHsp90er-2	1	0.0208098	64.265	ELK(1)ESFK	2	0.16173	3	1617;1618;1619
G9MD86	553	K	Heat shock protein 90	NtHsp90er-2	1	2.43331e-06	118.51	SDGK(1)LTSLDQYISR	2	0.40741	3	5728;5729;5730
G9MD86	569	K	Heat shock protein 90	NtHsp90er-1	1	0.00113785	74.62	TGQK(1)DIFYITGASK	2	-1.5558	1	6352
G9MD86	356	K	Heat shock protein 90	NtHsp90er-2	1	7.32469e-06	113.24	NPK(1)EVTEEEYTK	2	1.8908	4	5239;5240;5241;5242
G9MD86	664	K	Heat shock protein 90	NtHsp90er-2	1	4.69929e-06	110.57	GALASDNVDDVK(1)ISNR	2	0.090947	1	2253
G9MD86	265	K	Heat shock protein 90	NtHsp90er-2	1	0.000528293	88.075	DEAGEYLDEYK(1)LK	3	-0.21266	4	807;808;809;810
G9MD86	584	K	Heat shock protein 90	NtHsp90er-2	1	7.73123e-05	106.67	EQLEK(1)SPFLER	2	-2.1393	2	1683;1684
G9MD87	127	K	Heat shock protein 90	NtHsp90er-2	1	3.82678e-13	128.44	FLSLTDK(1)EVLGEGDNAK	2	2.0396	1	2077
G9MD87	580	K	Heat shock protein 90	NtHsp90er-2	1	3.14362e-06	113.53	DIFYITGASK(1)EQLEK	2	-0.96479	3	868;869;870
G9MD87	730	K	Heat shock protein 90	NtHsp90er-2	1	0.00127305	78.548	VIK(1)DPEDESVK	2	0.52736	1	6924
G9MD87	798	K	Heat shock protein 90	NtHsp90er-2	1	0.00375413	54.517	SSLNVSPDATVEEEEDIEEPEAETDDK(1)EAAAK	3	1.2658	1	6045
G9MD87	570	K	Heat shock protein 90	NtHsp90er-2	1	0.00205052	67.846	AGQK(1)DIFYITGASK	2	-0.65817	1	220
H1ZN85	183	K	GAGA-binding transcriptional activator	BBR/BPC3	1	0.0148691	60.118	K(1)EGEDLNK	2	-1.3669	2	3611;3612
H2A0J7	43	K	2-carboxy-D-arabinitol 1-phosphate (CA1P) phosphatase	c1pp	1	0.0383029	45.614	SSSSATQEIEK(1)EGR	2	4.7902	1	6052
H2ESL0	130	K	Pathogenesis-related protein PR10	pr10	1	0.00037811	89.507	GDYVFK(1)EEEHNEGK	2	-0.55845	2	2285;2286
H2ESL0	71	K	Pathogenesis-related protein PR10	pr10	1	0.00310353	77.062	HK(1)LHVIDDK	2	0.59187	2	2870;2871
H2ESL0	138	K	Pathogenesis-related protein PR10	pr10	1	2.1979e-06	122.14	GDYVFKEEEHNEGK(1)EK	3	2.9909	1	2287
H6UM40	124	K	Calcium-dependent protein kinase	CDPK13	1	0.00428829	70.675	IVEK(1)GHFSEK	2	2.2718	1	3476
H9CCH7	248	K	Beta-keto-ACP reductase	KAR	1	0.00325705	78.556	SVAK(1)EYASR	2	-0.14957	2	6103;6104
H9CCI1	11	K	Enoyl-CoA reductase	ER	1	0.0126638	74.486	SGK(1)ELIK	2	-0.7082	1	5795
H9CCI1	122	K	Enoyl-CoA reductase	ER	1	0.00140975	93.162	FFGYK(1)EER	2	0.31381	1	1951
H9CCI1	65	K	Enoyl-CoA reductase	ER	1	0.0379142	60.641	ERPTVLHYK(1)K	2	-0.8701	1	1701
H9CCI2	384	K	Acyl-carrier-protein S-malonyltransferase	MT	1	0.00326909	68.277	SYELGPGK(1)VIAGIVK	2	0.053167	1	6150
H9CCI2	130	K	Acyl-carrier-protein S-malonyltransferase	MT	1	1.88911e-05	107.79	VPAAAELYK(1)R	2	0.5305	1	7054
I2FJN7	625	K	Polyadenylate-binding protein	PABP	1	0.000444398	91.313	AK(1)VAEAMEVLR	2	0.65479	4	287;288;289;290
I2FJN7	335	K	Polyadenylate-binding protein	PABP	1	0.00297846	70.54	NLDDTIDDEK(1)LK	2	1.5468	1	5167
I2FJN7	311	K	Polyadenylate-binding protein	PABP	1	0.00620693	67.519	FEQTAK(1)EAVDK	2	-1.3702	1	1940
I2FJN7	135	K	Polyadenylate-binding protein	PABP	1	0.0241571	58.246	NLDK(1)SIDNK	2	-0.014635	1	5170
I2FJN7	222	K	Polyadenylate-binding protein	PABP	0.999999	0.00565371	68.164	FQNVYVK(1)NLSESTTDDELKK	3	4.0433	1	2124
I2G7N7	67	K	TIP protein	TIP	1	0.00133455	64.574	HK(1)IEEEIAAAAAVGAGGFAFHEHHDK	4	1.8708	1	2869
I2G7N7	26	K	TIP protein	TIP	1	6.34499e-11	125.41	NKEEEEGPVDYEK(1)EVK	3	-0.5984	4	5130;5131;5132;5133
I2G7N7	105	K	TIP protein	TIP	1	0.0422899	43.958	EAEGGK(1)HHHLF	2	-1.8952	1	1207
I6XTQ3	91	K	Pleiotropic drug resistance transporter 5b	PDR5a	1	0.041048	49.472	VVHK(1)EVDVR	3	0.25224	1	7207
I6XTQ3	1012	K	Pleiotropic drug resistance transporter 5b	PDR5a	0.999726	0.0300217	67.113	LPK(1)EVSKEDK	2	1.4356	1	4313
I7A3N8	330	K	Clathrin heavy chain 1 (Fragment)	CHC1	1	0.00561415	69.721	DK(1)IEAQNEAK	2	0.2414	1	924
I7A3N8	214	K	Clathrin heavy chain 1 (Fragment)	CHC1	1	3.66702e-08	134.13	IEK(1)HELLEMR	3	-0.66078	1	3086
I7B1E5	330	K	Clathrin heavy chain 2 (Fragment)	CHC2	1	0.00760057	67.93	DK(1)IEAQSEAK	2	1.3857	2	925;926
I7B1E5	229	K	Clathrin heavy chain 2 (Fragment)	CHC2	1	0.00952663	65.252	VAAYIYK(1)K	2	2.3245	1	6679
I7B1E5	214	K	Clathrin heavy chain 2 (Fragment)	CHC2	1	3.66702e-08	134.13	IEK(1)HELLEMR	3	-0.66078	1	3086
I7B1E5	235	K	Clathrin heavy chain 1 (Fragment)	CHC2	1	0.0041636	74.562	WK(1)QSIALSK	2	-2.0644	1	7289
I7B1E5	322	K	Clathrin heavy chain 1 (Fragment)	CHC2	1	0.0439065	41.218	EYTGK(1)VDELIK	2	2.5752	1	1820
I7B1E5	211	K	Clathrin heavy chain 2 (Fragment)	CHC2	1	0.0394981	44.743	ESTDLHDNFDQIGLAQK(1)IEK	3	1.1889	1	1731
I7GVS5	334	K	Heat shock protein 70	NtHsp70	1	4.89254e-19	138.28	MDK(1)STIHDVVLVGGSTR	2	0.80519	8	4597;4598;4599;4600;4601;4602;4603;4604
I7GVS5	563	K	Heat shock protein 70	NtHsp70	1	1.02395e-44	200.93	DEK(1)IASK	2	0.21391	9	812;813;5293;5294;5295;5296;5297;5298;5299
I7GVS5	112	K	Heat shock protein 70	NtHsp70	1	0.000120738	107.97	PMIVVNYK(1)GEEK	2	-0.55794	5	5402;5403;6928;6929;6930
I7GVS5	567	K	Heat shock protein 70	NtHsp70	1	0.000464982	102.4	IASK(1)LPEADK	2	0.084359	4	3057;3058;3059;3060
I7GVS5	116	K	Heat shock protein 70	NtHsp70	1	9.53733e-08	98.868	GEEK(1)QFAAEEISSMVLIK	2	-1.0416	4	2289;2290;2291;2292
I7GVS5	560	K	Heat shock protein 70	NtHsp70	1	0.00283511	93.374	NTVK(1)DEK	2	0.29083	3	5290;5291;5292
I7GVS5	530	K	Heat shock protein 70	NtHsp70	1	0.00085083	91.867	MVQEAEK(1)YK	2	-0.25501	2	4966;4967
I7GVS5	532	K	Heat shock protein 70	NtHsp70	1	0.000200614	107.21	YK(1)SEDEEHKK	3	0.31281	25	7553;7554;7555;7556;7557;7558;7559;7560;7561;7562;7563;7564;7565;7566;7567;7568;7575;7576;7577;7578;7579;7580;7581;7582;7583
I7GVS5	539	K	Heat shock protein 70	NtHsp70	1	3.49384e-06	136.96	YKSEDEEHK(1)K	3	-0.094775	6	7569;7570;7571;7572;7573;7574
I7GVS5	573	K	Heat shock protein 70	NtHsp70	1	0.0231306	58.782	LPEADK(1)K	2	-0.31366	2	4309;4310
I7GVS5	603	K	Heat shock protein 70	NtHsp70	1	0.0345033	46.206	MK(1)ELESVCNPIIAK	2	0.3601	1	4772
J7EQB2	12	K	Methylenetetrahydrofolate reductase	Methylenetetrahydrofolate reductase	1	3.33583e-17	154.24	IQEAAK(1)DENR	2	-0.33567	2	3333;3334
J9PVL4	313	K	Chloroplast geranylgeranyl diphosphate synthase 3	GGPPS3	1	0.0225454	56.205	DLVADK(1)VTYPK	2	-0.5588	1	1022
J9XUY3	81	K	Kunitz-type protease inhibitor (Fragment)	KTPI	1	0.00773911	67.704	IDK(1)YEDAYK	2	-0.37181	3	3070;3071;3072
K0I7G7	261	K	Thioredoxin peroxidase (Fragment)	Thioredoxin peroxidase (Fragment)	0.999992	0.0138894	76.682	SMKPDPK(1)GSK	2	-0.56519	2	5940;5941
K0I7G7	181	K	Thioredoxin peroxidase (Fragment)	Thioredoxin peroxidase (Fragment)	1	7.2579e-13	110.34	SGGLGDLNYPLISDVTK(1)SISK	3	-1.0784	5	3786;5789;5790;5791;5792
K0I7G7	185	K	Thioredoxin peroxidase (Fragment)	Thioredoxin peroxidase (Fragment)	1	1.31577e-13	127.2	SISK(1)SYNVLIPDQGIALR	3	-0.11305	1	5833
K0I7G7	206	K	Thioredoxin peroxidase (Fragment)	Thioredoxin peroxidase (Fragment)	1	3.86219e-08	75.703	GLFIIDK(1)EGVIQHSTINNLGIGR	3	-1.3448	1	2563
K0I7G7	107	K	Thioredoxin peroxidase (Fragment)	Thioredoxin peroxidase (Fragment)	1	0.00758467	68.383	LSEYIGK(1)K	2	-1.8324	3	4378;4379;4380
L7UU40	408	K	26S proteasome ATPase regulatory subunit 6	RPT6	1	0.0159049	64.841	ETEK(1)NMSLR	2	-1.1626	1	1743
L7UU40	232	K	26S proteasome ATPase regulatory subunit 6	RPT6	1	0.0266627	52.862	VSGSELVQK(1)YIGEGSR	2	0.47093	1	7140
L7UU40	299	K	26S proteasome ATPase regulatory subunit 6	RPT6	1	0.000594693	66.261	TMLELLNQLDGFEASNK(1)IK	3	-2.6518	1	6493
L8B431	99	K	Allene oxyde synthase	AOS	1	0.0271733	47.657	YK(1)STVFK	2	0.85638	1	7588
M4N8X4	178	K	Calcineurin B-like protein 2	CBL2	1	0.0143639	67.169	IDK(1)EEWR	2	1.6601	1	3069
M4N8X4	171	K	Calcineurin B-like protein 2	CBL3	1	0.000338003	99.318	TFEEADTK(1)HDGK	3	-0.58113	2	6284;6285
M9Q2J6	36	K	Autophagy-related protein	ATG8c	1	0.001854	79.201	IPVIVEK(1)AEK	2	-1.2531	1	3283
M9Z760	74	K	Chloroplast 1-hydroxy-2-methyl-butenyl 4-diphosphate reductase	ISPH	1	5.5019e-06	70.994	GFGHK(1)EATLELLNQEYQSSDIIK	3	-0.59019	1	2333
M9Z760	418	K	Chloroplast 1-hydroxy-2-methyl-butenyl 4-diphosphate reductase	ISPH	1	7.90435e-23	113.33	LLHGELVEK(1)ENFLPEGPITVGVTSGASTPDK	3	1.2017	1	4220
M9Z760	357	K	Chloroplast 1-hydroxy-2-methyl-butenyl 4-diphosphate reductase	ISPH	1	9.18386e-05	106.29	QDAMYK(1)LVDQK	2	2.6674	2	5460;5461
M9Z760	409	K	Chloroplast 1-hydroxy-2-methyl-butenyl 4-diphosphate reductase	ISPH	1	0.000526951	90.131	ISYK(1)LLHGELVEK	2	-0.93319	1	3391
M9Z760	285	K	Chloroplast 1-hydroxy-2-methyl-butenyl 4-diphosphate reductase	ISPH	1	0.00247028	101.33	FK(1)NAVSK	2	0.95227	1	2044
M9Z760	290	K	Chloroplast 1-hydroxy-2-methyl-butenyl 4-diphosphate reductase	ISPH	1	0.00454576	62.861	NAVSK(1)GFDPDVDLVK	2	-1.196	1	5012
O04361	207	K	Prohibitin	Prohibitin	1	5.10746e-25	170.47	FVVMK(1)AEQER	2	0.13649	3	2179;2180;2181
O04361	122	K	Prohibitin	Prohibitin	1	9.18089e-15	118.19	TLGLEYDEK(1)VLPSIGNEVLK	2	2.5163	2	6467;6468
O04361	227	K	Prohibitin	Prohibitin	1	5.60494e-16	96.793	AEGESESAK(1)LISDATAAAGMGLIELR	3	0.43423	1	122
O04361	113	K	Prohibitin	Prohibitin	1	0.000878306	70.197	LPAIFK(1)TLGLEYDEK	3	-0.077757	2	4305;4306
O04397	185	K	Ferredoxin--NADP reductase, root-type isozyme, chloroplastic	Ferredoxin--NADP reductase, root-type isozyme, chloroplastic	1	0.000132511	88.561	AVYYDPETGK(1)EDPSK	2	0.40692	1	645
O04397	167	K	Ferredoxin--NADP reductase, root-type isozyme, chloroplastic	Ferredoxin--NADP reductase, root-type isozyme, chloroplastic	1	0.000183266	82.529	YGDSFDGK(1)TASLCVR	2	1.4143	1	7453
O04692	62	K	DNA-binding protein	T231	1	0.00578934	69.815	HPNNK(1)SVAAVGK	2	-0.68498	1	2917
O04899	125	K	Caffeoyl-CoA O-methyltransferase 5	CCOAOMT5	1	0.0317012	53.567	AGVAHK(1)IEFR	2	1.6946	1	227
O04945	188	K	Enoyl-ACP reductase	enr-T1	1	8.51825e-07	110.12	YAGSSK(1)WTVSEVAESVK	2	0.38558	1	7337
O04946	281	K	Enoyl-ACP reductase	enr-T2	1	0.00365279	70.538	IIPGYGGGMSSAK(1)AALESDTR	3	-2.2885	3	3180;3181;3182
O04946	92	K	Enoyl-ACP reductase	enr-T2	1	0.0373609	52.495	AASGLPIDLK(1)GK	2	1.5248	3	70;71;72
O04946	188	K	Enoyl-ACP reductase	enr-T2	1	4.73082e-05	82.121	YAGSSK(1)WTVSEAAESVK	2	1.7649	2	7335;7336
O04977	194	K	Ferredoxin--NADP reductase, leaf-type isozyme, chloroplastic	PETH	0.999102	0.0425284	53.998	GVCSNFLCDLK(0.001)PGAEVK(0.999)ITGPVGK	3	-0.47652	1	2767
O04977	83	K	Ferredoxin--NADP reductase, leaf-type isozyme, chloroplastic	PETH	1	4.04664e-05	121.68	FRPK(1)EPYVGR	2	1.3886	6	2126;2127;2128;2129;2130;2131
O04977	236	K	Ferredoxin--NADP reductase, leaf-type isozyme, chloroplastic	PETH	1	2.86614e-13	147.3	MFFEK(1)HEDYK	2	2.4244	23	4650;4651;4652;4653;4654;4655;4656;4657;4658;4659;4660;4661;4662;4663;4664;4665;4666;4667;4668;4669;4670;4671;4672
O04977	266	K	Ferredoxin--NADP reductase, leaf-type isozyme, chloroplastic	PETH	1	0.0121846	76.847	EEFEK(1)MK	2	1.4014	3	1286;1287;1288
O04977	348	K	Ferredoxin--NADP reductase, leaf-type isozyme, chloroplastic	PETH	1	0.0233092	47.971	DGIVWADYK(1)K	2	1.9466	2	850;851
O04977	172	K	Ferredoxin--NADP reductase, leaf-type isozyme, chloroplastic	PETH	1	1.997e-06	121.68	LVYTNDK(1)GEEVK	2	-0.30301	2	4543;4544
O04977	201	K	Ferredoxin--NADP reductase, leaf-type isozyme, chloroplastic	PETH	1	0.0441915	44.366	ITGPVGK(1)EMLMPK	2	-2.4511	1	3418
O04977	164	K	Ferredoxin--NADP reductase, leaf-type isozyme, chloroplastic	PETH	1	0.00335366	77.072	TVSLCVK(1)R	2	1.01	1	6629
O04977	292	K	Ferredoxin--NADP reductase, leaf-type isozyme, chloroplastic	PETH	1	5.22911e-06	122.96	GEK(1)MYIQTR	2	1.4133	11	1687;1688;2297;2298;2299;2300;2301;2302;2303;2304;2305
O04977	270	K	Ferredoxin--NADP reductase, leaf-type isozyme, chloroplastic	PETH	1	0.000921047	114.5	EK(1)APENFR	2	-0.92298	5	1473;1474;1475;1476;4766
O22402	112	K	GDP dissociation inhibitor	GDI	1	1.18516e-06	100.93	AVDGSFVYNK(1)GK	2	-3.2866	1	593
O22402	209	K	GDP dissociation inhibitor	GDI	1	0.00200186	86.014	MK(1)LYAESLAR	2	2.2295	1	4791
O22402	155	K	GDP dissociation inhibitor	GDI	1	1.22539e-05	70.959	FFIYVQDYNESDPK(1)THEGMDLTR	3	-0.83385	1	1955
O22402	206	K	GDP dissociation inhibitor	GDI	1	0.00024738	94.402	YLDEPAQDTVK(1)R	2	1.4768	1	7632
O22402	291	K	GDP dissociation inhibitor	GDI	1	0.00084757	75.088	VVCDPSYLPNK(1)VR	2	-2.719	1	7186
O22402	117	K	GDP dissociation inhibitor	GDI	1	0.00302897	70.26	VHK(1)VPATDMEALK	2	0.9442	2	6902;6903
O23792	253	K	CND41, chloroplast nucleoid DNA binding protein	cnd41	1	8.26727e-18	113.63	DK(1)LTLTQNDVFDGFMFGCGQNNK	3	-1.6535	1	936
O24124	42	K	22 kDa polypeptide	drepp4	1	0.000841209	81.017	EQYSK(1)EFDEK	2	0.20149	2	1694;1695
O24124	74	K	22 kDa polypeptide	drepp4	1	0.0369912	55.676	EPK(1)VAGLK	2	-0.97963	2	1674;1675
O24124	159	K	22 kDa polypeptide	drepp4	1	2.99599e-12	125.11	EK(1)DIVVEAGDEKKEEAEPATETTK	3	0.65047	5	1480;1481;1482;1483;1484
O24124	181	K	22 kDa polypeptide	drepp4	0.999576	0.0247073	63.297	KEEAEPATETTK(1)VEEVPAAVATEPPK	3	-2.123	1	3600
O24124	71	K	22 kDa polypeptide	drepp1	1	0.0348572	54.157	TLVK(1)EPK	2	0.60307	2	6490;6491
O24124	54	K	22 kDa polypeptide	drepp4	0.995803	1.20281e-09	115.39	K(0.004)TELQPK(0.996)VVEIYEAAAAEIK	3	1.1867	2	3789;3790
O24131	182	K	Annexin	X511	1	0.0118574	59.884	ISDK(1)AYSDDEVIR	2	-1.3772	2	3357;3358
O24131	283	K	Annexin	X511	1	8.77384e-17	146.81	IIADEYQK(1)R	2	-1.6302	1	3149
O24131	275	K	Annexin	X511	1	0.00460375	64.499	AEVDMK(1)IIADEYQK	3	-1.6219	2	146;147
O24131	235	K	Annexin	X511	1	0.00473308	58.693	ATIK(1)GLVYPEHYFVEVLR	3	2.3601	1	559
O24132	182	K	Annexin	X671	1	4.63824e-06	119.39	ISDK(1)AYSDNEVIR	2	0.24836	3	3359;3360;3361
O24132	63	K	Annexin	X671	1	0.0327347	56.684	LIQQTYAETFGEDLLK(1)ELDR	3	1.3148	2	3708;4138
O24132	198	K	Annexin	X671	0.999987	0.00803401	64.589	SK(1)AQINATLNHYKDEYEEDILK	4	-0.76205	1	5849
O24132	209	K	Annexin	X671	1	4.74268e-15	118.37	AQINATLNHYK(1)DEYEEDILK	3	-0.32134	1	510
O24132	93	K	Annexin	X671	1	0.00484866	71.524	DAYLAK(1)EATK	2	1.2007	3	771;772;773
O24132	116	K	Annexin	X671	1	0.000334884	105.2	SPK(1)ELVLAR	2	1.7192	5	6003;6004;6005;6006;6007
O24132	178	K	Annexin	X671	1	0.000147079	114.97	ILHEK(1)ISDK	3	-1.0771	8	3210;3211;3212;3213;3214;3215;3216;3217
O24132	169	K	Annexin	X671	1	0.00999773	79.451	LAK(1)AEAK	2	0.75957	1	3906
O24132	275	K	Annexin	X671	1	0.000380205	91.812	AEVDMK(1)TIADEYQK	2	0.068361	4	148;149;150;151
O24133	647	K	Magnesium-chelatase subunit ChlD, chloroplastic	CHLD	1	8.29026e-05	118.88	VGMNAEK(1)SGDVGR	2	1.0822	1	6891
O24133	377	K	Magnesium-chelatase subunit ChlD, chloroplastic	CHLD	1	0.0357536	61.344	EK(1)VGVDELK	2	-2.1894	2	1571;1572
O24135	194	K	Citrate synthase	cit1	1	0.00327605	85.212	AYEK(1)GIHK	2	1.6836	3	665;666;667
O24135	372	K	Citrate synthase	cit1	1	0.00881906	57.197	EFALK(1)HLPEDPLFQLVAK	3	1.3733	1	1313
O24141	77	K	Plastid-lipid-Associated Protein (Fragment)	pap	1	1.72352e-05	114.7	AEIVELITK(1)LESK	2	-1.519	1	123
O24141	202	K	Plastid-lipid-Associated Protein (Fragment)	pap	1	0.00713414	60.133	IDLSPFK(1)GLVNSVQDTASSVAK	3	-1.4291	1	3073
O24149	121	K	Caffeoyl-CoA O-methyltransferase 2	CCOAOMT2	1	0.0128947	57.173	ENYEIGLPIIEK(1)AGLAHK	3	-0.88989	1	1673
O24157	26	K	Nascent polypeptide associated complex alpha chain (Fragment)	Nascent polypeptide associated complex alpha chain (Fragment)	1	0.000317731	76.378	ALK(1)AADGDIVSAIMELTN	3	0.38311	2	315;316
O24511	215	K	Catalase	cat1	1	1.36381e-13	128.45	HMDGSGVHTFTLINK(1)AGK	3	-0.69508	1	2903
O24511	50	K	Catalase	cat1	1	6.45871e-14	121.34	GPVLLEDYHLVEK(1)LANFDR	3	-0.16315	1	2676
O24511	429	K	Catalase	cat1	1	4.66817e-05	107.06	ENNFK(1)QPGDR	2	1.37	2	1651;1652
O49903	292	K	ACC oxidase	TEFE	1	0.002041	73.082	SIESDVK(1)MDPIATA	2	-0.69343	1	5818
O49903	220	K	ACC oxidase	TEFE	1	0.00127588	89.886	VIAQK(1)DGTR	2	-0.17353	1	6916
O49905	63	K	Polyubiquitin	TUQG2	1	6.91806e-109	214.54	TLSDYNIQK(1)ESTLHLVLR	3	1.1237	5	6480;6481;6482;6483;6484
O49910	87	K	Plasma membrane polypeptide	drepp1	1	0.000402336	95.981	HSTEVQK(1)LLDELVK	3	-0.45592	1	2959
O49910	13	K	Plasma membrane polypeptide	drepp1	1	0.00840319	77.923	IK(1)QIFDK	2	0.441	1	3195
O49910	135	K	Plasma membrane polypeptide	Plasma membrane polypeptide	1	9.07279e-34	164.65	VSTFIVTENK(1)K	2	-1.4938	2	7145;7146
O49911	42	K	Plasma membrane polypeptide	drepp2	1	7.76543e-06	97.472	EQYSK(1)EFEEK	2	0.14561	2	1696;1697
O49911	158	K	Plasma membrane polypeptide	drepp2	1	1.41282e-05	115.33	EK(1)EIVVEAEAK	2	2.5031	6	1490;1491;1492;1493;1494;1495
O49911	156	K	Plasma membrane polypeptide	drepp2	0.999983	0.0394665	54.867	VSTFIVTEDKKEEEAAASEAEATTAAPVEVK(1)EK	4	1.4659	1	7144
O49911	94	K	Plasma membrane polypeptide	drepp2	1	2.76486e-13	136.83	FLDELVK(1)IEFPGSK	2	0.2638	1	2052
O49911	37	K	Plasma membrane polypeptide	drepp2	1	5.06775e-10	136.5	TFDEAK(1)EQYSK	2	1.8834	1	6282
O49911	31	K	Plasma membrane polypeptide	drepp1	1	0.000153841	106.58	AAAAEACK(1)TFDEAK	2	-1.7614	1	0
O49911	54	K	Plasma membrane polypeptide	drepp1	1	6.88605e-10	107.41	TELQPK(1)VVEIYEAAAVEIK	3	-0.14665	1	6275
O65852	72	K	Isocitrate dehydrogenase [NAD] subunit, mitochondrial	Isocitrate dehydrogenase [NAD] subunit, mitochondrial	1	3.9247e-05	68.952	TAEVPIEWEEHYVGK(1)EIDPR	3	0.37733	1	6189
O65852	325	K	Isocitrate dehydrogenase [NAD] subunit, mitochondrial	Isocitrate dehydrogenase [NAD] subunit, mitochondrial	1	0.00313872	76.228	HLELHDK(1)ADR	3	1.2663	2	2885;2886
O65855	131	K	Glucose-6-phosphate 1-dehydrogenase	Glucose-6-phosphate 1-dehydrogenase	1	0.0432261	47.223	AIAEHEIAK(1)NSTEGSSR	3	-1.6138	1	244
O65855	370	K	Glucose-6-phosphate 1-dehydrogenase	Glucose-6-phosphate 1-dehydrogenase	1	0.000505572	85.672	VQFK(1)DVPGDIFR	2	-0.20623	1	7101
O65856	504	K	Glucose-6-phosphate 1-dehydrogenase	Glucose-6-phosphate 1-dehydrogenase	1	0.00197969	77.533	SDLNLLYK(1)AK	2	0.75037	1	5731
O80361	237	K	50S ribosomal protein L4, chloroplastic	RPL4	1	3.01306e-09	118.23	TLNLFDILDSEK(1)LVLTK	3	0.71062	2	6474;6475
O80361	181	K	50S ribosomal protein L4, chloroplastic	RPL4	1	0.0366263	48.998	TK(1)EFIDLMR	2	-0.7981	1	6416
O80362	172	K	50S ribosomal protein L10, chloroplastic	RPL10	1	8.81879e-37	159.18	FYGPEEFK(1)ALETLPTR	3	4.3836	9	2183;2184;2185;2186;2187;2188;2189;2190;2191
O80362	101	K	50S ribosomal protein L10, chloroplastic	RPL10	1	0.0201812	58.172	LLVAK(1)NTLVLK	2	1.6598	1	4290
O80362	164	K	50S ribosomal protein L10, chloroplastic	RPL10	1	1.61703e-22	134.62	KLEENDFTGAVFEGK(1)FYGPEEFK	3	-0.209	1	3702
O80362	107	K	50S ribosomal protein L10, chloroplastic	RPL10	1	0.0269905	58.268	NTLVLK(1)AIEGTK	2	4.0472	1	5286
O80362	82	K	50S ribosomal protein L10, chloroplastic	RPL10	1	0.0389633	47.724	GLTVK(1)QFQELR	2	-0.41224	1	2593
O81390	384	K	Calcium-dependent protein kinase	CDPK1	1	0.032108	48.711	LALK(1)VIAENLSEEEIK	2	-1.3114	1	3913
O81390	192	K	Calcium-dependent protein kinase	CDPK1	1	0.00404513	65.043	GYYSEK(1)DAAEIIR	2	-0.33743	1	2821
O82031	202	K	Oxygenase (Fragment)	piox	1	0.0315557	53.136	TK(1)EIPTGFYEIK	2	3.4612	1	6420
O82031	262	K	Oxygenase (Fragment)	piox	1	0.0425112	45.433	NGK(1)IISGDVR	2	-1.2615	1	5061
O82031	587	K	Oxygenase (Fragment)	piox	1	2.88002e-09	114.7	FFTSNYNEETYTK(1)K	2	0.1441	1	1966
O82077	190	K	Glycolate oxidase (Fragment)	GLO	1	1.703e-77	177.22	NFEGLDLGK(1)MDQASDSGLASYVAGQIDR	3	0.74984	5	5049;5050;5051;5052;5053
O82077	181	K	Glycolate oxidase (Fragment)	GLO	1	1.48523e-14	127.61	FVLPPFLTLK(1)NFEGLDLGK	3	-0.48046	6	2167;2168;2169;2170;2171;2172
O82077	83	K	Glycolate oxidase (Fragment)	GLO	1	0.039425	45.042	ISMPIMIAPTAMQK(1)MAHPEGEYATAR	3	1.4566	1	3380
O82077	169	K	Glycolate oxidase (Fragment)	GLO	1	0.00881026	80.462	EADIK(1)NR	2	-0.47737	1	1197
O82077	133	K	Glycolate oxidase (Fragment)	GLO	1	3.05886e-17	150.1	FFQLYVYK(1)DR	2	-0.053236	2	1963;1964
O82077	15	K	Glycolate oxidase (Fragment)	GLO	1	3.33378e-27	145.52	MEEVTNVMEYEAIAK(1)K	3	-0.28109	7	4621;4622;4623;4624;4625;4626;4627
O82077	20	K	Glycolate oxidase (Fragment)	GLO	1	1.10622e-29	139.16	LPK(1)MVFDYYASGAEDQWTLAENR	3	-1.8955	2	4314;4315
O82150	273	K	ATP-dependent zinc metalloprotease FTSH, chloroplastic	FTSH	1	2.0355e-08	119.45	LELQEVVDFLK(1)NPDK	3	-0.24587	2	3992;3993
O82150	534	K	ATP-dependent zinc metalloprotease FTSH, chloroplastic	FTSH	1	2.12419e-18	96.287	LVAYHEAGHALVGALMPEYDPVAK(1)ISIIPR	4	3.8058	1	4490
O82150	277	K	ATP-dependent zinc metalloprotease FTSH, chloroplastic	FTSH	1	0.0415297	47.712	NPDK(1)YTALGAK	2	4.1891	1	5230
O82150	137	K	ATP-dependent zinc metalloprotease FTSH, chloroplastic	FTSH	1	2.22594e-05	105.2	YSEFLNAVK(1)K	2	0.43655	1	7700
O82150	483	K	ATP-dependent zinc metalloprotease FTSH, chloroplastic	FTSH	1	1.45651e-05	115.12	EISK(1)DEISDALER	2	-0.012849	3	1416;1417;1418
O82150	449	K	ATP-dependent zinc metalloprotease FTSH, chloroplastic	FTSH	1	0.000229442	107.57	DVDFEK(1)IAR	2	0.81064	8	1119;1120;1121;1122;1123;1124;1125;1126
O82150	148	K	ATP-dependent zinc metalloprotease FTSH, chloroplastic	FTSH	1	3.69848e-18	114.06	FSK(1)DGSALQLTAVDGR	2	0.94858	2	2136;2137
O82150	284	K	ATP-dependent zinc metalloprotease FTSH, chloroplastic	FTSH	1	0.0393005	50.353	YTALGAK(1)IPK	2	0.66645	1	7716
O82150	508	K	ATP-dependent zinc metalloprotease FTSH, chloroplastic	FTSH	1	0.00250327	80.688	NAVVSDEK(1)K	2	1.1256	1	5013
O82151	296	K	Beta-D-glucan exohydrolase	Beta-D-glucan exohydrolase	1	0.0160689	60.255	DLVTGFLK(1)DK	2	-0.0067045	1	1024
O82434	343	K	Methyltransferase	Methyltransferase	1	0.0278698	56.547	K(1)PISDLK	2	0.29043	1	3772
O82702	109	K	V-type proton ATPase subunit G 1	VATG1	1	0.0168377	64.776	HVTTVK(1)N	2	0.96732	1	3020
O82702	87	K	V-type proton ATPase subunit G 1	VATG1	1	8.61763e-06	118.9	IEHLK(1)TEAER	2	-0.030697	6	3079;3080;3081;3082;3083;3084
O82702	39	K	V-type proton ATPase subunit G 1	VATG2	1	4.23639e-13	146.96	QAK(1)EEAEKEIAEFR	2	2.1396	10	5434;5435;5436;5437;5438;5439;5440;5441;5442;5443
O82702	44	K	V-type proton ATPase subunit G 1	VATG2	1	1.39544e-06	117.14	EEAEK(1)EIAEFR	2	1.6503	1	1276
O82702	82	K	V-type proton ATPase subunit G 1	VATG1	1	1.53109e-08	135.47	RLEQETDAK(1)IEHLK	3	0.0032941	19	3995;3996;3997;3998;3999;4000;5601;5602;5603;5604;5605;5606;5607;5608;5609;5610;5611;5612;5613
O82703	83	K	V-type proton ATPase subunit G 2	VATG2	1	0.000226266	112.42	RLEQETFAK(1)IQHLK	3	1.6137	2	5615;5616
O82802	628	K	Sulfite reductase 1 [ferredoxin], chloroplastic	SIR1	1	0.00517072	72.891	MGFEK(1)LGEFVEK	2	0.33856	2	4680;4681
O82802	349	K	Sulfite reductase 1 [ferredoxin], chloroplastic	SIR1	1	0.00133244	63.436	LAEPLGYVPK(1)EDILYAVK	2	-0.25932	1	3898
O82802	80	K	Sulfite reductase 1 [ferredoxin], chloroplastic	SIR1	1	1.95701e-25	155.97	VEIFK(1)EQSNFIR	2	-0.79891	2	6814;6815
O82802	649	K	Sulfite reductase 1 [ferredoxin], chloroplastic	SIR1	1	0.00122274	86.898	YNLK(1)LFADR	2	-1.1934	1	7655
O82802	135	K	Sulfite reductase 1 [ferredoxin], chloroplastic	SIR1	1	0.040441	49.934	TK(1)NPGGEVPNR	2	-1.9693	1	6429
P00823	25	K	ATP synthase subunit alpha	atpA	1	4.97207e-92	202.35	EVK(1)IVNTGTVLQVGDGIAR	2	1.051	4	1783;1784;1785;1786
P00823	466	K	ATP synthase subunit alpha	atpA	0.998416	2.08271e-07	101.92	TYLK(0.998)TNK(0.002)PQFQEIISSTK	3	-1.2415	1	6663
P00823	374	K	ATP synthase subunit alpha	atpA	1	0.00156078	81.017	VGSAAQIK(1)AMK	2	0.95885	1	6893
P00823	266	K	ATP synthase subunit alpha, chloroplastic	atpA	1	7.49209e-171	250.17	HTLIIYDDLSK(1)QAQAYR	3	2.3526	15	2992;2993;2994;2995;2996;2997;2998;2999;3000;3001;3002;3003;3004;3005;3006
P00823	377	K	ATP synthase subunit alpha	atpA	1	0.00937694	80.229	AMK(1)QVAGK	2	0.20026	2	373;374
P00834	112	K	ATP synthase epsilon chain, chloroplastic	atpE	1	0.000337052	109.16	RQK(1)IEANLALR	2	0.98907	3	5493;5494;5653
P00834	104	K	ATP synthase epsilon chain, chloroplastic	atpE	1	3.29888e-37	138.66	GSDIDPQEAQQTLELAEANVK(1)K	2	1.6058	2	2697;2698
P00876	334	K	Ribulose bisphosphate carboxylase large chain	rbcL	1	1.42731e-92	201.52	MSGGDHIHSGTVVGK(1)LEGERDITLGFVDLLR	4	-0.11906	50	4859;4860;4861;4862;4863;4864;4865;4866;4867;4868;4869;4870;4871;4872;4873;4874;4875;4876;4877;4878;4879;4880;4881;4882;4883;4884;4885;4886;4887;4888;4889;4890;4891;4892;4893;4894;4895;4896;4897;4898;4899;4900;4901;4902;4903;4904;4905;4906;4914;4915
P00876	32	K	Ribulose bisphosphate carboxylase large chain	rbcL	1	1.44167e-92	193.19	LTYYTPEYQTK(1)DTDILAAFR	3	-0.21678	22	4459;4460;4461;4462;4463;4464;4465;4466;4467;4468;4469;4470;4471;4472;4473;4474;4475;4476;4477;4478;4479;4480
P00876	21	K	Ribulose bisphosphate carboxylase large chain	rbcL	1	2.38753e-20	146.96	EYK(1)LTYYTPEYQTK	2	-0.76696	14	1802;1803;1804;1805;1806;1807;1808;1809;1810;1811;1812;1813;1814;1815
P00876	183	K	Ribulose bisphosphate carboxylase large chain	rbcL	1	0.00243528	76.943	LGLSAK(1)NYGR	2	0.89722	3	4066;4067;4068
P00876	305	K	Ribulose bisphosphate carboxylase large chain	rbcL	1	0.00013026	115.49	QK(1)NHGIHFR	2	0.74754	4	5502;5503;5504;5505
P00876	227	K	Ribulose bisphosphate carboxylase large chain	rbcL	1	1.831e-27	146.88	FLFCAEALYK(1)AQAETGEIK	3	-1.048	6	2063;2064;2065;2066;2067;2068
P00876	236	K	Ribulose bisphosphate carboxylase large chain	rbcL	1	5.64935e-06	71.002	AQAETGEIK(1)GHYLNATAGTCEEMIK	3	-1.3298	2	501;502
P00876	316	K	Ribulose bisphosphate carboxylase large chain	rbcL	1	0.00196263	118.06	VLAK(1)ALR	2	1.3149	9	6986;6987;6988;6989;6990;6991;6992;6993;6994
P00876	14	K	Ribulose bisphosphate carboxylase large chain	rbcL	1	0.00500153	74.841	ASVGFK(1)AGVK	2	0.15969	2	540;541
P00876	201	K	Ribulose bisphosphate carboxylase large chain	rbcL	1	2.24366e-61	182.31	GGLDFTK(1)DDENVNSQPFMR	3	-1.5845	22	2378;2379;2380;2381;2382;2383;2384;2385;2386;2387;2388;2389;2390;2391;2392;2393;2394;2395;2396;2397;2398;2399
P00876	177	K	Ribulose bisphosphate carboxylase large chain	rbcL	1	0.0381607	55.461	PK(1)LGLSAK	2	-0.65016	1	5394
P00876	164	K	Ribulose bisphosphate carboxylase large chain	rbcL	1	0.0014515	108.46	DKLNK(1)YGR	2	-0.57757	4	933;934;935;6322
P02376	25	K	30S ribosomal protein S19, chloroplastic	rps19	1	0.0130336	73.248	LNTK(1)AEK	2	1.5155	1	4303
P06247	3	K	Cytochrome b6	petB	1	2.19766e-05	110.39	SK(1)VYDWFEER	2	-1.1595	2	5893;5894
P06249	6	K	Cytochrome b6-f complex subunit 4	petD	1	0.0032418	65.241	K(1)PDLNDPVLR	2	-0.16665	1	3753
P06286	48	K	ATP synthase subunit c, chloroplastic	atpH	1	0.00235358	82.645	QPEAEGK(1)IR	2	-1.1078	10	5532;5533;5534;5535;5536;5537;5538;5539;5540;5541
P06290	180	K	ATP synthase subunit b, chloroplastic	atpF	1	0.000610372	73.296	TISANIGMLGTMK(1)EITD	2	-0.49043	2	6388;6389
P06290	125	K	ATP synthase subunit b, chloroplastic	atpF	1	1.90834e-196	255.24	TLEQLENYK(1)NETIQFEQQR	3	-0.84774	7	6459;6460;6461;6462;6463;6464;6465
P06290	80	K	ATP synthase subunit b, chloroplastic	atpF	1	0.000112783	108.47	GGAIEQLEK(1)AR	2	-0.51137	1	2345
P06355	38	K	30S ribosomal protein S2, chloroplastic	rps2	1	0.016147	54.982	MAPYISAK(1)R	2	0.78888	1	4596
P06355	142	K	30S ribosomal protein S2, chloroplastic	rps2	1	0.0372753	52.018	DAAMLK(1)R	2	-2.3509	1	722
P06357	171	K	30S ribosomal protein S3, chloroplastic	rps3	1	0.0123707	68.224	IDGK(1)EIAR	2	-0.99635	1	3068
P06359	139	K	30S ribosomal protein S4, chloroplastic	rps4	1	1.17826e-05	118.04	DIITAK(1)DEQK	2	-0.11554	1	871
P06373	42	K	30S ribosomal protein S15, chloroplastic	rps15	1	0.0375689	49.358	K(1)DYLSQR	2	0.3994	1	3592
P06373	3	K	30S ribosomal protein S15, chloroplastic	rps15	1	1.10175e-09	136.14	VK(1)NSVISVISQEEK	2	0.055672	1	6980
P06374	78	K	30S ribosomal protein S16, chloroplastic	rps16	1	7.08309e-06	128.68	KAEVFK(1)ELRPNQS	2	-0.97596	3	152;3558;3559
P06379	70	K	50S ribosomal protein L2, chloroplastic	rpl2	1	0.0398923	61.161	RNEK(1)DIYGR	3	-1.1838	2	5032;5643
P06379	165	K	50S ribosomal protein L2, chloroplastic	rpl2	1	0.0435408	52.403	LIAK(1)EGK	2	-0.84219	1	4101
P06382	113	K	50S ribosomal protein L14, chloroplastic	rpl14	1	0.000132398	89.26	ELNFTK(1)IVSLAPEVL	2	-1.5666	1	1623
P06386	87	K	50S ribosomal protein L20, chloroplastic	rpl20	1	0.0178132	51.346	LIHDLYK(1)R	3	1.0074	2	4126;4127
P06386	39	K	50S ribosomal protein L20, chloroplastic	rpl20	1	0.00341446	83.753	TITQQK(1)IR	2	0.11969	1	6413
P06391	12	K	50S ribosomal protein L23, chloroplastic	rpl23	1	2.84635e-05	112.36	YAVFTDK(1)SIR	2	1.4388	3	7354;7355;7356
P06405	564	K	Photosystem I P700 chlorophyll a apoprotein A1	psaA	1	0.00586206	68.355	LIPDK(1)ANLGFR	2	0.19162	1	4131
P06405	327	K	Photosystem I P700 chlorophyll a apoprotein A1	psaA	1	8.42027e-28	160.03	DILEAHK(1)GPFTGQGHK	3	-0.64886	11	872;873;874;875;876;877;878;879;880;881;882
P06405	11	K	Photosystem I P700 chlorophyll a apoprotein A1	psaA	1	2.68532e-48	185.3	SPEPEVK(1)ILVDRDPVK	3	1.0202	21	5965;5966;5967;5968;5969;5970;5971;5972;5973;5974;5975;5976;5977;5978;5979;5980;5981;5982;5983;5984;5985
P06405	320	K	Photosystem I P700 chlorophyll a apoprotein A1	psaA	1	3.36932e-19	139.63	TNWGIGHGLK(1)DILEAHK	2	-1.9262	2	6529;6530
P06405	707	K	Photosystem I P700 chlorophyll a apoprotein A1	psaA	1	0.000228809	100.88	LK(1)VAPATQPR	2	1.148	2	4166;4167
P06405	20	K	Photosystem I P700 chlorophyll a apoprotein A1	psaA	1	2.46403e-107	230.07	ILVDRDPVK(1)TSFEEWAR	2	2.755	6	1056;3231;3232;3233;3234;3235
P06407	545	K	Photosystem I P700 chlorophyll a apoprotein A2	psaB	1	0.0241432	79.148	GSK(1)LMPDK	2	-1.9986	2	2700;2701
P06407	302	K	Photosystem I P700 chlorophyll a apoprotein A2	psaB	1	1.28393e-16	121.65	TNFGIGHSMK(1)DLLDAHIPPGGR	3	-1.0597	9	6503;6504;6505;6506;6507;6508;6509;6510;6511
P06407	551	K	Photosystem I P700 chlorophyll a apoprotein A2	psaB	1	9.97092e-06	104.94	K(1)DFGYSFPCDGPGR	2	-0.75096	4	3585;3586;3587;4296
P06407	169	K	Photosystem I P700 chlorophyll a apoprotein A2	psaB	1	0.000368273	100.11	WKPSVSWFK(1)NAESR	2	0.02097	2	7287;7288
P06411	308	K	Photosystem II CP47 reaction center protein	psbB	1	2.58605e-48	173.51	IPEK(1)LAFYDYIGNNPAK	3	-0.5472	7	3266;3267;3268;3269;3270;3271;3272
P06411	304	K	Photosystem II CP47 reaction center protein	psbB	1	1.39461e-28	147.35	VSAGLAENQSLSEAWSK(1)IPEK	2	1.5276	9	5668;5669;5670;5671;7117;7118;7119;7120;7121
P06411	321	K	Photosystem II CP47 reaction center protein	psbB	1	8.89366e-27	144.29	LAFYDYIGNNPAK(1)GGLFR	2	0.20662	4	3900;3901;3902;3903
P06411	497	K	Photosystem II CP47 reaction center protein	psbB	1	4.33047e-14	97.059	DVFAGIDPDLDAQVEFGAFQK(1)LGDPTTK	2	-0.40619	3	1129;1130;1131
P06411	504	K	Photosystem II CP47 reaction center protein	psbB	1	0.00160909	104.06	LGDPTTK(1)R	2	-0.89218	4	4043;4044;4045;4046
P06411	438	K	Photosystem II CP47 reaction center protein	psbB	1	6.98952e-06	123.86	ATLK(1)SDGVFR	2	-1.4871	7	562;563;564;565;566;567;568
P06449	308	K	Cytochrome f	petA	0.974914	0.000393252	118.87	K(0.975)QFEK(0.025)VQLAEMNF	2	-1.5531	2	3780;3781
P06449	131	K	Cytochrome f	petA	1	1.26594e-27	169.4	EK(1)IGNLSFQSYRPNK	3	-1.8469	5	1525;1526;1527;1528;1529
P06449	180	K	Cytochrome f	petA	1	1.21039e-05	105.19	DVHFLK(1)YPIYVGGNR	2	-0.43159	3	1142;1143;1144
P06449	312	K	Cytochrome f	petA	1	5.71248e-06	114.86	QFEK(1)VQLAEMNF	2	0.20005	5	5464;5465;5466;5467;5468
P06449	129	K	Cytochrome f	petA	1	0.0396609	56.432	ISPEMK(1)EK	2	0.19325	1	3382
P06449	220	K	Cytochrome f	petA	0.939503	1.1144e-06	122.94	K(0.94)EK(0.06)GGYEITITDASDGR	3	0.88936	3	3614;3615;3616
P06449	222	K	Cytochrome f	petA	1	5.41117e-90	221.81	EK(1)GGYEITITDASDGR	2	0.13446	8	1501;1502;1503;1504;1505;1506;1507;3613
P09043	103	K	Glyceraldehyde-3-phosphate dehydrogenase A, chloroplastic (Fragment)	GAPA	1	1.5745e-55	152.53	QASHLLK(1)YDSTLGIFDADVKPVGTDGISVDGK	3	0.15857	4	5445;5446;5447;5448
P09043	166	K	Glyceraldehyde-3-phosphate dehydrogenase A, chloroplastic (Fragment)	GAPA	1	7.67654e-11	140.91	EGAGK(1)HIQAGAK	2	1.408	3	1322;1323;1324
P09043	324	K	Glyceraldehyde-3-phosphate dehydrogenase A, chloroplastic (Fragment)	GAPA	1	0.00175058	93.267	EAADK(1)ELK	2	-1.4932	3	1177;1178;1179
P09043	173	K	Glyceraldehyde-3-phosphate dehydrogenase A, chloroplastic (Fragment)	GAPA	1	0.0178956	58.815	HIQAGAK(1)K	2	0.41638	1	2863
P09043	307	K	Glyceraldehyde-3-phosphate dehydrogenase A, chloroplastic (Fragment)	GAPA	1	9.02299e-14	120.71	VPTPNVSVVDLVVQVSK(1)K	2	0.33721	2	7084;7085
P09044	109	K	Glyceraldehyde-3-phosphate dehydrogenase B, chloroplastic (Fragment)	GAPB	1	3.9109e-05	97.69	YDSMLGTFK(1)ADVK	2	1.3101	14	7388;7389;7390;7391;7392;7393;7394;7395;7396;7397;7398;7399;7400;7401
P09044	170	K	Glyceraldehyde-3-phosphate dehydrogenase B, chloroplastic (Fragment)	GAPB	1	0.0178956	58.815	HIQAGAK(1)K	2	0.41638	1	2863
P09044	128	K	Glyceraldehyde-3-phosphate dehydrogenase B, chloroplastic (Fragment)	GAPB	1	0.00328237	85.67	HIK(1)VVSSR	2	0.094668	1	2860
P09044	228	K	Glyceraldehyde-3-phosphate dehydrogenase B, chloroplastic (Fragment)	GAPB	1	2.02403e-24	123.36	VMDEELGIVK(1)GTMTTTHSYTGDQR	3	0.8933	12	7025;7026;7027;7028;7029;7030;7031;7032;7033;7034;7035;7036
P09044	125	K	Glyceraldehyde-3-phosphate dehydrogenase B, chloroplastic (Fragment)	GAPB	1	2.67027e-08	120.21	IVDNETISVDGK(1)HIK	2	1.6099	3	3469;3470;3471
P09044	113	K	Glyceraldehyde-3-phosphate dehydrogenase B, chloroplastic (Fragment)	GAPB	1	3.43334e-05	95.662	ADVK(1)IVDNETISVDGK	2	1.6389	9	103;104;105;106;107;108;109;110;111
P09094	63	K	Glyceraldehyde-3-phosphate dehydrogenase, cytosolic (Fragment)	GAPC	1	0.00120369	82.417	TLLFGEK(1)SVR	2	1.7792	1	6471
P09094	185	K	Glyceraldehyde-3-phosphate dehydrogenase, cytosolic (Fragment)	GAPC	1	0.00102037	84.479	TVDGPSMK(1)DWR	2	1.1982	2	6603;6604
P09094	129	K	Glyceraldehyde-3-phosphate dehydrogenase, cytosolic (Fragment)	GAPC	1	0.000255936	84.046	DAPMFVVGVNEK(1)EYK	2	-1.2266	2	755;756
P09094	262	K	Glyceraldehyde-3-phosphate dehydrogenase, cytosolic (Fragment)	GAPC	1	5.89938e-49	167.51	LK(1)GILGFTEDDVVSTDFVGDSR	2	-1.4803	3	4150;4151;4152
P09094	56	K	Glyceraldehyde-3-phosphate dehydrogenase, cytosolic (Fragment)	GAPC	0.999994	0.000636925	91.845	VKDEK(1)TLLFGEK	2	1.0437	1	6948
P09094	117	K	Glyceraldehyde-3-phosphate dehydrogenase, cytosolic (Fragment)	GAPC	1	2.00845e-05	80.142	VVISAPSK(1)DAPMFVVGVNEK	2	1.6948	4	3816;7213;7214;7215
P09094	96	K	Glyceraldehyde-3-phosphate dehydrogenase, cytosolic (Fragment)	GAPC	1	3.24964e-27	113.91	NPEEIPWAEAGADFVVESTGVFTDK(1)DK	3	0.59713	1	5233
P09094	242	K	Glyceraldehyde-3-phosphate dehydrogenase, cytosolic (Fragment)	GAPC	1	7.34788e-05	108.56	LEK(1)EASYDDIK	2	-1.1965	10	3964;3965;3966;3967;3968;3969;3970;3971;3972;3973
P09976	2201	K	Protein Ycf2	ycf2	1	0.000819572	62.861	GLLTSQTDPPTSIYK(1)R	2	1.2258	1	2582
P10978	35	K	Retrovirus-related Pol polyprotein from transposon TNT 1-94	Retrovirus-related Pol polyprotein from transposon TNT 1-94	1	0.0241434	50.831	DLLIQQGLHK(1)VLDVDSK	3	-0.99453	1	1001
P12116	353	K	DNA-directed RNA polymerase subunit beta'	rpoC1	1	0.00329306	69.03	VYK(1)SFSDVIEGK	2	-1.2662	1	7253
P12133	299	K	NAD(P)H-quinone oxidoreductase subunit H, chloroplastic	ndhH	1	0.000495989	85.554	LK(1)DPEWNDFEYR	2	-1.2463	1	4147
P12210	7	K	ATP-dependent Clp protease proteolytic subunit	clpP	1	0.000365009	95.502	PIGVPK(1)VPFR	2	2.5144	1	5378
P12222	1595	K	Protein TIC 214	ycf1	1	0.000523528	95.428	IQEAK(1)EPASQGEK	2	-0.025291	1	3335
P12222	792	K	Protein TIC 214	ycf1	1	0.00255206	84.06	EGEFK(1)ILESR	2	0.75619	1	1325
P17513	135	K	Acidic endochitinase P	Acidic endochitinase P	1	5.94654e-109	211.12	GPIQLTNQNNYEK(1)AGNAIR	2	0.50011	3	2663;2664;2665
P17514	135	K	Acidic endochitinase Q	Acidic endochitinase Q	1	1.34205e-18	99.774	NNYEK(1)AGTAIGQELVNNPDLVATDATISFK	3	-2.7143	1	5216
P18212	234	K	Oxygen-evolving enhancer protein 2-2, chloroplastic	PSBP2	1	5.29559e-27	149.73	HQLITATVNDGK(1)LYICK	2	-0.29758	7	2931;2932;2933;2934;2935;2936;2937
P18212	239	K	Oxygen-evolving enhancer protein 2-2, chloroplastic	PSBP2	1	0.000316726	97.163	LYICK(1)AQAGDK	2	3.6172	5	4573;4574;4575;4576;4577
P18212	222	K	Oxygen-evolving enhancer protein 2-2, chloroplastic	PSBP2	1	1.73584e-75	188.12	TADGNEGGK(1)HQLITATVNDGK	3	0.47559	2	6172;6173
P24091	99	K	Endochitinase B	CHN48	1	6.53234e-28	136.49	NDNACQGK(1)GFYSYNAFINAAR	3	-1.018	3	5024;5025;5026
P24929	159	K	50S ribosomal protein L12, chloroplastic	RPL12	0.977728	1.92149e-06	142.54	K(0.978)FK(0.022)EGVSKDEAEDAK	3	0.37091	8	3636;3640;3643;3648;3650;3653;3655;3656
P24929	147	K	50S ribosomal protein L12, chloroplastic	RPL12	1	1.46909e-06	104.07	ALTSLALK(1)EAK	2	-3.5878	2	338;339
P24929	161	K	50S ribosomal protein L12, chloroplastic	RPL12	1	1.92158e-89	238.05	FK(1)EGVSKDEAEDAKK	2	-1.5986	36	2011;2012;2013;2014;2015;2016;2017;2018;2019;2020;2021;2022;2023;2024;2025;2028;2029;3634;3635;3637;3638;3639;3640;3641;3642;3644;3645;3646;3647;3648;3649;3650;3651;3652;3654;3656
P24929	182	K	50S ribosomal protein L12, chloroplastic	RPL12	1	4.85883e-14	147.74	QLEEAGAK(1)VSIA	2	0.7665	5	3782;5507;5508;5509;5510
P24929	78	K	50S ribosomal protein L12, chloroplastic	RPL12	1	4.26914e-10	81.315	VVQLGDEISNLTLADAQK(1)LVEYLQDK	3	-0.24651	1	7237
P24929	158	K	50S ribosomal protein L12, chloroplastic	RPL12	1	0.0100275	60.828	ELIEGLPK(1)K	2	1.7878	3	1609;1610;1611
P24929	166	K	50S ribosomal protein L12, chloroplastic	RPL12	1	2.08838e-08	147.53	FKEGVSK(1)DEAEDAKK	2	0.45385	5	1359;1360;2010;2026;2027
P24929	136	K	50S ribosomal protein L12, chloroplastic	RPL12	1	0.0194853	65.156	IATIK(1)AVR	2	-0.26737	1	3062
P24929	173	K	50S ribosomal protein L12, chloroplastic	RPL12	1	7.52563e-35	184.17	EGVSKDEAEDAK(1)K	2	1.9863	1	1358
P24929	150	K	50S ribosomal protein L12, chloroplastic	RPL12	1	0.000114823	96.604	EAK(1)ELIEGLPK	2	1.7034	11	1228;1229;1230;1231;1232;1233;1234;1235;1236;1237;1238
P25317	34	K	Probable glutathione S-transferase parA	PARA	1	0.000185945	100.93	YEAK(1)EENLSDK	2	-2.9167	2	7407;7408
P25317	53	K	Probable glutathione S-transferase parA	PARA	1	0.0301499	40.373	SPLLLEMNPVHK(1)K	3	0.62629	1	6008
P25998	42	K	60S ribosomal protein L8	RPL8	1	0.0158008	54.953	NGYLK(1)GVITEVIHDPGR	3	1.0893	1	5066
P25998	256	K	60S ribosomal protein L8	RPL8	1	0.00051519	115.34	GQAAATAAK(1)ADK	2	0.81802	3	2678;2679;2680
P25998	17	K	60S ribosomal protein L8	RPL8	1	1.01772e-26	166.62	GAGSVFK(1)SHTHHR	4	1.5075	3	2250;2251;2252
P27141	246	K	Carbonic anhydrase, chloroplastic	carbonic	1	0.0403879	54.157	IGLPAK(1)AK	2	-1.2155	1	3136
P27141	240	K	Carbonic anhydrase, chloroplastic	carbonic	1	0.0047614	61.039	GLMSLPADGSESTAFIEDWVK(1)IGLPAK	3	0.52531	1	2589
P27141	84	K	Carbonic anhydrase, chloroplastic	Carbonic anhydrase, chloroplastic	1	2.5988e-19	150.11	LLSEK(1)GELGPIAAAR	3	0.79759	18	4260;4261;4262;4263;4264;4265;4266;4267;4268;4269;4270;4271;4272;4273;4274;4275;4276;4277
P27141	131	K	Carbonic anhydrase, chloroplastic	CA	1	8.09792e-13	140.89	YEK(1)NPALYGELSK	2	-1.4401	13	6258;6259;6260;6261;6262;6263;6264;7424;7425;7426;7427;7428;7429
P27141	118	K	Carbonic anhydrase, chloroplastic	CA	1	2.46151e-31	126.42	VDQITAELQSSDGSKPFDPVEHMK(1)AGFIHFK	5	0.00745	5	6791;6792;6793;6794;6795
P27141	185	K	Carbonic anhydrase, chloroplastic	CA	1	2.3861e-26	161.48	NIANMVPAYDK(1)TR	2	0.37484	13	5092;5093;5094;5095;5096;5097;5098;5099;5100;5101;5102;5103;5104
P27141	248	K	Carbonic anhydrase, chloroplastic	carbonic	1	0.00633812	69.672	AK(1)VQGEHVDK	3	0.12702	5	294;295;296;297;298
P27141	79	K	Carbonic anhydrase, chloroplastic	Carbonic anhydrase, chloroplastic	1	9.03228e-09	111.73	ESYEQAIAALEK(1)LLSEK	2	1.4406	1	1737
P27141	125	K	Carbonic anhydrase, chloroplastic	CA	1	1.39242e-05	117.02	AGFIHFK(1)TEK	3	-1.0602	10	191;192;193;194;195;196;197;198;199;200
P27141	256	K	Carbonic anhydrase, chloroplastic	carbonic	1	5.45254e-08	91.926	VQGEHVDK(1)CFADQCTACEK	3	0.63083	1	7102
P27141	141	K	Carbonic anhydrase, chloroplastic	CA	1	7.86928e-37	168.67	NPALYGELSK(1)GQSPK	2	0.55701	4	5225;5226;5227;5228
P27154	728	K	Phosphoenolpyruvate carboxylase	PPC	1	0.0284085	57.59	SIVFK(1)EPR	2	0.47977	2	5844;5845
P27154	205	K	Phosphoenolpyruvate carboxylase	PPC	1	4.96113e-27	148.57	DITPDDK(1)QELDEALQR	3	1.2067	3	902;903;904
P27154	375	K	Phosphoenolpyruvate carboxylase	PPC	1	0.00640498	81.191	DK(1)LYQTR	2	-0.6164	1	937
P27154	23	K	Phosphoenolpyruvate carboxylase	PPC	0.995645	2.39267e-08	92.01	ALVPGK(0.996)VSEDDK(0.004)LVEYDALLLDR	3	0.87076	1	340
P27154	29	K	Phosphoenolpyruvate carboxylase	PPC	1	4.3521e-13	123.58	VSEDDK(1)LVEYDALLLDR	3	-0.85544	2	7122;7123
P27154	143	K	Phosphoenolpyruvate carboxylase	PPC	1	1.01469e-07	71.148	GDFADENNATTESDIEETFK(1)K	2	2.7438	1	2275
P27493	93	K	Chlorophyll a-b binding protein 16, chloroplastic	CAB50	1	3.8082e-11	79.069	YLGPFSGESPSYLTGEFPGDYGWDTAGLSADPETFAK(1)NR	3	-0.32923	1	7639
P27493	210	K	Chlorophyll a-b binding protein 16, chloroplastic	CAB50	1	0.000937595	65.624	VAGGPLGEVVDPLYPGGSFDPLGLAEDPEAFAELK(1)VK	3	1.6944	4	6696;6697;6698;6699
P27495	43	K	Chlorophyll a-b binding protein 40, chloroplastic	CAB40	1	1.34385e-27	159.22	AK(1)TVSSGSPWYGPDR	2	0.48371	3	284;285;286
P29345	157	K	40S ribosomal protein S6 (Fragment)	RPS6	1	0.0318688	53.567	AK(1)SEAAEYQK	2	0.8288	1	282
P29449	98	K	Thioredoxin H-type 1	Thioredoxin H-type 1	1	0.0239514	63.565	DGK(1)EVDR	2	0.61729	1	855
P29449	70	K	Thioredoxin H-type 1	Thioredoxin H-type 1	1	0.000764293	76.759	MPHVIFLK(1)VDVDELK	3	-1.2399	2	4818;4819
P29790	84	K	ATP synthase gamma chain, chloroplastic	ATPC	1	0.00109173	107.32	LVAAAK(1)VR	2	-1.2215	1	4481
P29790	276	K	ATP synthase gamma chain, chloroplastic	ATPC	1	0.00293007	86.67	EGK(1)LTVER	2	4.3767	2	1330;1331
P29790	273	K	ATP synthase gamma chain, chloroplastic	ATPC	1	0.0229753	65.252	LTTK(1)EGK	2	-0.47731	1	4447
P29790	347	K	ATP synthase gamma chain, chloroplastic	ATPC	1	3.99002e-13	130.72	MSAMSSATDNATELK(1)K	2	-0.030957	5	4834;4835;4836;4837;4838
P29790	78	K	ATP synthase gamma chain, chloroplastic	ATPC	1	0.000628928	81.676	ITEAMK(1)LVAAAK	2	-1.5339	1	3393
P29790	191	K	ATP synthase gamma chain, chloroplastic	ATPC	1	4.59692e-27	156.08	RPYIPVDK(1)FLEGSNLPTAK	3	-1.5781	2	5651;5652
P29790	162	K	ATP synthase gamma chain, chloroplastic	ATPC	1	0.00257544	68.41	DLK(1)ALGIDYTIISVGK	2	-0.074595	2	991;992
P29790	72	K	ATP synthase gamma chain, chloroplastic	ATPC	1	0.00531886	69.65	NTQK(1)ITEAMK	2	-0.074607	2	5287;5288
P29790	175	K	ATP synthase gamma chain, chloroplastic	ATPC	1	0.00290541	62.287	ALGIDYTIISVGK(1)K	2	-0.32173	1	312
P30359	339	K	Probable cinnamyl alcohol dehydrogenase 1	CAD14	1	0.00869873	77.923	LEK(1)NDVR	2	-0.2358	1	3986
P30359	354	K	Probable cinnamyl alcohol dehydrogenase 1	CAD14	1	0.0441377	41.598	FVVDVIGSK(1)LDQ	2	2.1565	1	2178
P30360	354	K	Probable cinnamyl alcohol dehydrogenase 2	CAD19	1	0.034543	51.286	FVVDVAGSK(1)LDQ	2	-1.1855	1	2177
P30956	143	K	50S ribosomal protein L28, chloroplastic	RPL28	1	0.0270728	55.37	K(1)AGIDLSK	2	-0.61145	1	3562
P31593	93	K	Glutamate-1-semialdehyde 2,1-aminomutase, chloroplastic	GSA	1	6.74931e-05	85.988	SVGGQPIIIDSVK(1)GSR	2	1.9156	2	6112;6113
P31593	56	K	Glutamate-1-semialdehyde 2,1-aminomutase, chloroplastic	GSA	1	7.3986e-14	139.48	TFTLQK(1)SEEAFSK	2	2.0565	3	6326;6327;6328
P31593	80	K	Glutamate-1-semialdehyde 2,1-aminomutase, chloroplastic	GSA	1	1.70362e-08	121.32	AFK(1)SVGGQPIIIDSVK	2	2.0542	3	173;174;175
P31593	65	K	Glutamate-1-semialdehyde 2,1-aminomutase, chloroplastic	GSA	1	0.0335987	51.073	AK(1)ELMPGGVNSPVR	2	-1.8938	1	265
P32980	158	K	ATP synthase delta chain, chloroplastic	ATPD	1	5.27563e-13	99.603	EFEK(1)VYNTLTDTELAVVTSVVK	3	1.712	3	1314;1315;1316
P32980	92	K	ATP synthase delta chain, chloroplastic	ATPD	1	8.08427e-06	95.205	SNGTLEQTTADLEK(1)IEK	2	-0.92033	4	5946;5947;5948;5949
P32980	154	K	ATP synthase delta chain, chloroplastic	ATPD	1	0.00361742	82.279	EIVK(1)EFEK	2	1.9864	3	1430;1431;1432
P32980	229	K	ATP synthase delta chain, chloroplastic	ATPD	1	0.0172199	57.59	LIDMSVK(1)K	2	-2.1413	3	4102;4103;4104
P32980	196	K	ATP synthase delta chain, chloroplastic	ATPD	1	0.00232079	90.37	LTGSK(1)NVR	2	1.1486	1	4435
P32980	187	K	ATP synthase delta chain, chloroplastic	ATPD	1	3.86543e-19	143.93	LESQHLAQIAK(1)GVQR	2	-0.069419	3	4010;4011;4012
P32980	150	K	ATP synthase delta chain, chloroplastic	ATPD	1	0.031518	54.066	VELIK(1)EIVK	2	-1.3368	1	6829
P32980	222	K	ATP synthase delta chain, chloroplastic	ATPD	1	0.0323533	56.514	YGNSGSK(1)LIDMSVK	2	0.23345	1	7455
P35476	30	K	Plastocyanin A'/A''	ERT10	1	1.23155e-26	107.94	ITFK(1)NNAGFPHNVVFDEDEIPAGVDVSK	3	-0.30661	6	3410;3411;3412;3413;3414;3415
P35477	95	K	Plastocyanin A'/A''	Plastocyanin A'/A''	1	0.017553	52.168	GTYTFYCAPHQGAGMVGK(1)VTVN	2	0.41222	3	2761;2762;2763
P35477	30	K	Plastocyanin B'/B''	Plastocyanin B'/B''	1	4.60875e-35	123.24	ITFK(1)NNAGFPHNVVFDEDEIPAGVDASK	3	-1.1264	8	3402;3403;3404;3405;3406;3407;3408;3409
P35494	238	K	2,3-bisphosphoglycerate-independent phosphoglycerate mutase	2,3-bisphosphoglycerate-independent phosphoglycerate mutase	1	0.0359152	52.579	FK(1)DPVEAVK	2	-1.7168	1	2008
P35494	120	K	2,3-bisphosphoglycerate-independent phosphoglycerate mutase	2,3-bisphosphoglycerate-independent phosphoglycerate mutase	1	0.00429119	78.149	YVK(1)ECFEK	2	-0.32937	1	7752
P35494	194	K	2,3-bisphosphoglycerate-independent phosphoglycerate mutase	2,3-bisphosphoglycerate-independent phosphoglycerate mutase	1	0.000373666	99.834	EK(1)GIDAQVASGGGR	2	0.93385	4	1508;1509;1510;1511
P35494	418	K	2,3-bisphosphoglycerate-independent phosphoglycerate mutase	2,3-bisphosphoglycerate-independent phosphoglycerate mutase	1	0.0417023	46.069	DAILSGK(1)FDQVR	2	1.0242	1	732
P35494	446	K	2,3-bisphosphoglycerate-independent phosphoglycerate mutase	2,3-bisphosphoglycerate-independent phosphoglycerate mutase	1	0.000870893	76.759	ATIEACK(1)SADEAVK	2	0.057261	1	558
P35494	295	K	2,3-bisphosphoglycerate-independent phosphoglycerate mutase	2,3-bisphosphoglycerate-independent phosphoglycerate mutase	1	4.73343e-14	144.73	MVMLAK(1)ALEYENFDKFDR	3	2.636	4	4951;4952;4953;4954
P35494	400	K	2,3-bisphosphoglycerate-independent phosphoglycerate mutase	2,3-bisphosphoglycerate-independent phosphoglycerate mutase	0.771542	5.6926e-08	90.896	LEEYVEIPSDSGITFNVK(0.228)PK(0.772)MK	3	-0.38332	1	3959
P35494	109	K	2,3-bisphosphoglycerate-independent phosphoglycerate mutase	2,3-bisphosphoglycerate-independent phosphoglycerate mutase	1	1.43815e-10	122.01	LVDLALASGK(1)IYEGEGFK	2	0.51384	3	4492;4493;4494
P35494	117	K	2,3-bisphosphoglycerate-independent phosphoglycerate mutase	2,3-bisphosphoglycerate-independent phosphoglycerate mutase	1	0.00261257	70.942	IYEGEGFK(1)YVK	2	1.1173	2	3524;3525
P35494	222	K	2,3-bisphosphoglycerate-independent phosphoglycerate mutase	2,3-bisphosphoglycerate-independent phosphoglycerate mutase	1	1.55872e-17	146.11	YENDWDVVK(1)R	2	3.7955	1	7434
P36182	271	K	Heat shock protein 82 (Fragment)	HSP82	1	0.036871	42.475	DIYYITGESK(1)K	2	-0.17123	1	909
P36182	358	K	Heat shock protein 82 (Fragment)	HSP82	1	0.00111737	90.827	VEK(1)VVVSDR	2	0.12921	2	6823;6824
P36182	430	K	Heat shock protein 82 (Fragment)	HSP82	0.988784	0.044967	51.612	AEADK(0.011)NDK(0.989)SVK	2	-0.085147	1	112
P40691	159	K	Auxin-induced protein PCNT115	Auxin-induced protein PCNT115	1	0.00270172	94.409	LVEEGK(1)LK	2	1.6823	2	3716;4499
P40691	99	K	Auxin-induced protein PCNT115	Auxin-induced protein PCNT115	1	0.000213251	93.096	FGIVLGDEK(1)K	2	-1.5465	1	1972
P41919	40	K	GTP-binding nuclear protein Ran-B1	RAN-A1	1	0.00179926	77.192	HLTGEFEK(1)K	2	-0.040997	2	2898;2899
P41919	26	K	GTP-binding nuclear protein Ran-B1	RAN-A1	1	0.0155441	59.728	LVIVGDGGTGK(1)TTFVK	2	-1.5161	1	4508
P45733	628	K	Phenylalanine ammonia-lyase	TPA1	1	0.000102747	108.7	AVLPK(1)EVESAR	2	1.9221	2	621;622
P45733	673	K	Phenylalanine ammonia-lyase	Phenylalanine ammonia-lyase	1	0.000211499	103.3	EELGAELLTGEK(1)VR	2	-2.8924	1	1294
P45733	75	K	Phenylalanine ammonia-lyase	PALA	1	0.00932623	66.56	TVK(1)VELSEGAR	2	2.1727	1	6621
P49098	35	K	Cytochrome b5	Cytochrome b5	1	2.16221e-16	96.881	VYDVTK(1)FLDDHPGGDEVLLSATGK	3	1.4461	1	7244
P49098	53	K	Cytochrome b5	Cytochrome b5	1	7.86698e-31	113.65	FLDDHPGGDEVLLSATGK(1)DATDDFEDVGHSSSAR	4	2.2884	1	2051
P49319	215	K	Catalase isozyme 1	CAT-1	1	2.30756e-07	95.236	HMEGYGVHAYQLINK(1)AGK	4	2.175	2	2910;2911
P49319	253	K	Catalase isozyme 1	CAT-1	1	3.90507e-16	94.072	VGGTNHSHATK(1)DLYDSIAAGNYPEWK	4	-1.0964	2	6888;6889
P49319	424	K	Catalase isozyme 1	CAT-1	1	9.98819e-05	81.676	EMCVIEK(1)ENNFK	2	2.5385	1	1634
P49319	449	K	Catalase isozyme 1	CAT-1	1	0.000691494	78.985	YVSK(1)WVEHLSDPR	2	-1.0187	2	7756;7757
P49319	429	K	Catalase isozyme 1	CAT-1	1	9.05509e-05	104.43	ENNFK(1)QAGER	2	0.49223	2	1649;1650
P49319	218	K	Catalase isozyme 1	CAT-1	1	0.0267567	60.91	AGK(1)AHYVK	2	0.70297	2	208;209
P49332	119	K	Probable glutathione S-transferase parC	PARC	0.99921	0.0117814	73.415	K(0.001)LWATK(0.999)GEEQEAAK	2	-2.0008	2	3719;3720
P50218	376	K	Isocitrate dehydrogenase [NADP]	Isocitrate dehydrogenase [NADP]	1	0.00438672	67.136	MTK(1)DLALIIHGSK	2	0.35147	2	4932;4933
P50218	57	K	Isocitrate dehydrogenase [NADP]	Isocitrate dehydrogenase [NADP]	1	3.60016e-19	141.1	DATDDK(1)VTVESAEATQK	3	0.31924	3	763;764;765
P50218	86	K	Isocitrate dehydrogenase [NADP]	Isocitrate dehydrogenase [NADP]	1	0.0364031	53.891	VK(1)EFNLK	2	-1.7472	2	6965;6966
P50218	26	K	Isocitrate dehydrogenase [NADP]	Isocitrate dehydrogenase [NADP]	1	0.013645	70.67	VIWK(1)SIK	2	-0.32166	1	6944
P50218	386	K	Isocitrate dehydrogenase [NADP]	Isocitrate dehydrogenase [NADP]	1	0.041392	50.108	DLALIIHGSK(1)LSR	2	-1.8509	1	950
P50218	31	K	Isocitrate dehydrogenase [NADP]	Isocitrate dehydrogenase [NADP]	1	0.000522426	91.712	DK(1)LICPFLELDIK	2	-1.4115	1	932
P50218	407	K	Isocitrate dehydrogenase [NADP]	Isocitrate dehydrogenase [NADP]	1	1.26549e-75	184.32	DHYLNTEEFIDAVADELK(1)AR	3	0.91481	1	867
P51845	250	K	Pyruvate decarboxylase 1 (Fragment)	PDC1	1	0.00416822	70.942	EK(1)AIIVQPDR	2	-0.93602	1	1472
P56821	77	K	Eukaryotic translation initiation factor 3 subunit B	TIF3B1	0.999066	0.0410785	57.583	EK(0.001)FEK(0.999)LEGVVR	2	0.30315	1	1497
P56821	210	K	Eukaryotic translation initiation factor 3 subunit B	TIF3B1	1	0.00653133	79.489	QLKPELVYK(1)R	2	1.9996	1	5514
P62094	52	K	Photosystem I iron-sulfur center	psaC	1	0.000134361	109.11	TEDCVGCK(1)R	2	-0.18086	3	6248;6249;6250
P62094	6	K	Photosystem I iron-sulfur center	psaC	1	6.26188e-128	228.46	SHSVK(1)IYDTCIGCTQCVR	3	0.58737	19	5799;5800;5801;5802;5803;5804;5805;5806;5807;5808;5809;5810;5811;5812;5813;5814;5815;5816;5817
P62094	35	K	Photosystem I iron-sulfur center	psaC	1	1.4082e-07	93.226	ACPTDVLEMIPWDGCK(1)AK	2	-1.3836	8	83;84;85;86;87;88;89;90
P62094	37	K	Photosystem I iron-sulfur center	psaC	1	0.00106235	93.649	AK(1)QIASAPR	2	1.6372	1	281
P62129	88	K	30S ribosomal protein S12, chloroplastic	rps12	1	0.0196437	64.42	VK(1)DLPGVR	2	-0.36702	1	6953
P62129	108	K	30S ribosomal protein S12, chloroplastic	rps12	1	0.00252678	76.165	GTLDAVGVK(1)DR	2	0.421	1	2730
P62732	119	K	30S ribosomal protein S7, chloroplastic	rps7	1	2.62338e-08	121.42	NMAFK(1)LSSELVDAAK	2	0.70846	1	5190
P62732	97	K	30S ribosomal protein S7, chloroplastic	rps7	1	2.22752e-12	96.881	VGGSTHQVPIEIGSTQGK(1)ALAIR	3	0.14299	1	6887
P62732	129	K	30S ribosomal protein S7, chloroplastic	rps7	1	3.42064e-05	88.427	LSSELVDAAK(1)GSGDAIR	2	0.47238	1	4402
P68158	363	K	Elongation factor Tu, chloroplastic	TUFA	1	0.000264224	106.68	GIQK(1)IDIQR	2	0.023266	5	2465;2466;2467;2468;2469
P68158	428	K	Elongation factor Tu, chloroplastic	TUFA	1	1.53729e-08	125.53	VTSITTDK(1)GEESK	2	0.021419	3	7171;7172;7173
P68158	328	K	Elongation factor Tu, chloroplastic	TUFA	1	1.96222e-08	124.62	IGDTVDIVGLK(1)DTR	2	1.4704	4	3111;3112;3113;3114
P68158	433	K	Elongation factor Tu, chloroplastic	TUFA	1	0.000349683	82.406	GEESK(1)MVMPGDR	2	-1.0099	3	2293;2294;7174
P68158	475	K	Elongation factor Tu, chloroplastic	TUFA	1	0.010072	66.617	TVGAGVIQK(1)IIE	2	0.17823	2	6608;6609
P68158	420	K	Elongation factor Tu, chloroplastic	TUFA	1	2.1271e-61	199.31	TTDVTGK(1)VTSITTDKGEESK	2	0.72694	3	6564;6565;6566
P68158	193	K	Elongation factor Tu, chloroplastic	TUFA	1	3.18513e-15	123.58	EHILLAK(1)QVGVPNMVVFLNK	3	2.7924	2	1366;1367
P68173	53	K	Adenosylhomocysteinase	SAHH2	1	0.00362458	69.352	TEFGPSQPFK(1)GAK	2	1.9371	2	6255;6256
P68173	446	K	Adenosylhomocysteinase	SAHH2	1	1.52257e-19	151.99	HLDEK(1)VAALHLGK	3	-3.6182	10	2875;2876;2877;2878;2879;2880;2881;2882;2883;2884
P68173	7	K	Adenosylhomocysteinase	SAHH2	1	1.84587e-12	153.1	ALLVEK(1)TTSGR	2	-1.495	3	321;322;323
P68173	17	K	Adenosylhomocysteinase	SAHH2	1	1.72242e-08	129.82	VK(1)DMSQADFGR	2	0.81608	2	6954;6955
P68173	441	K	Adenosylhomocysteinase	SAHH2	1	0.000338815	110.91	VYVLPK(1)HLDEK	2	-2.2996	5	3818;7262;7263;7264;7265
P68173	211	K	Adenosylhomocysteinase	SAHH2	1	0.000806099	44.132	LVGVSEETTTGVK(1)R	2	-0.96667	1	4504
P68173	464	K	Adenosylhomocysteinase	SAHH2	1	1.81802e-08	92.01	LSK(1)DQADYISVPVEGPYKPAHYR	4	2.9655	2	4387;4388
P68173	275	K	Adenosylhomocysteinase	SAHH2	1	0.00457907	66.893	VALVAGYGDVGK(1)GCAAALK	3	-3.3717	2	6716;6717
P69660	97	K	30S ribosomal protein S18, chloroplastic	rps18	1	0.0150039	70.912	TTGFK(1)AR	2	-0.54057	1	6567
P69686	7	K	Photosystem II D2 protein	psbD	1	0.0439243	50.108	TIALGK(1)FTK	2	0.74922	1	6369
P69686	318	K	Photosystem II D2 protein	psbD	1	6.13479e-92	190.83	AAEDPEFETFYTK(1)NILLNEGIR	3	-0.16691	5	31;32;33;34;35
P69686	10	K	Photosystem II D2 protein	psbD	1	1.44531e-06	104.88	FTK(1)DENDLFDIMDDWLR	2	0.12711	1	2149
P80461	201	K	Glutathione reductase, chloroplastic (Fragment)	gor	1	0.0350639	51.643	GK(1)VVDPHTVDVDGK	3	-0.40588	1	2543
P80461	185	K	Glutathione reductase, chloroplastic (Fragment)	gor	1	0.00422297	81.099	LTGIYK(1)NILK	2	1.4656	1	4431
P80461	546	K	Glutathione reductase, chloroplastic (Fragment)	GOR	1	0.000517448	100.69	SSPSEGK(1)AEHDIK	2	2.6207	3	6049;6050;6051
P80461	213	K	Glutathione reductase, chloroplastic (Fragment)	gor	1	0.002691	66.068	VVDPHTVDVDGK(1)LYSAK	2	0.56897	2	7200;7201
P93344	362	K	Aldehyde dehydrogenase (NAD+)	Aldh	1	0.00279357	70.942	VYDEFLEK(1)AK	2	1.996	1	7243
P93344	452	K	Aldehyde dehydrogenase (NAD+)	Aldh	1	0.00126627	87.149	FK(1)DVDDVIR	2	-0.81128	1	2009
P93344	518	K	Aldehyde dehydrogenase (NAD+)	Aldh	1	0.00766852	74.376	EK(1)GEYSLK	2	-1.6529	1	1500
P93344	377	K	Aldehyde dehydrogenase (NAD+)	Aldh	1	1.00764e-27	153.36	TVGDPFK(1)SGTEQGPQIDSK	2	2.8525	1	6610
P93352	3	K	Elongation factor 2 (Fragment)	EF2	1	0.0116986	61.233	NEK(1)EVEAHPIR	2	1.6203	1	5033
P93352	160	K	Elongation factor 2 (Fragment)	EF2	1	0.000369595	84.753	ILSEEFGWDK(1)DLAK	2	-0.28304	1	3223
P93352	150	K	Elongation factor 2 (Fragment)	EF2	1	6.46304e-05	95.751	SK(1)ILSEEFGWDKDLAK	2	-4.7429	3	5882;5883;5884
P93354	24	K	Histone H2B	HIS2B	1	0.000447242	92.792	TPVAEK(1)APAEK	2	1.1149	1	6542
P93358	190	K	Protein disulfide-isomerase	PDI	1	1.49465e-48	171.85	VATSFK(1)QEEDVVIANLDADK	3	2.4413	2	6740;6741
P93358	291	K	Protein disulfide-isomerase	PDI	1	7.22179e-06	130.72	AVFSK(1)MEDEAGK	2	1.427	5	600;601;602;603;3572
P93358	326	K	Protein disulfide-isomerase	PDI	1	0.000274162	98.898	GADYAK(1)NEIQR	2	0.96803	1	2247
P93358	80	K	Protein disulfide-isomerase	PDI	1	0.000209864	105.65	SILIGK(1)VDCDEHK	3	-1.4051	4	5822;5823;5824;5825
P93358	211	K	Protein disulfide-isomerase	PDI	1	2.66932e-06	116.86	DLGEK(1)YGVSGFPTLK	2	-1.0017	1	986
P93358	112	K	Protein disulfide-isomerase	PDI	1	0.026517	58.194	GSLEPK(1)K	2	-0.84237	1	2703
P93358	87	K	Protein disulfide-isomerase	PDI	1	2.04218e-34	172.57	VDCDEHK(1)SVCSK	2	1.1573	2	6758;6759
P93358	320	K	Protein disulfide-isomerase	PDI	1	0.00108677	81.09	SSMEK(1)GADYAK	2	0.41059	3	6046;6047;6048
P93358	344	K	Protein disulfide-isomerase	PDI	1	0.000518567	98.942	SISPAK(1)SDEFTLK	2	-0.015655	2	5834;5835
P93358	65	K	Protein disulfide-isomerase	PDI	1	1.09686e-08	126.34	LAPEYEK(1)LGASFR	2	0.73867	1	3914
P93371	197	K	Actin-93 (Fragment)	Actin-93 (Fragment)	1	1.72534e-37	162.77	EK(1)LAYIALDYEQELETAK	2	1.5062	1	1530
P93371	43	K	Actin-93 (Fragment)	Actin-93 (Fragment)	1	8.1709e-35	169.65	DAYVGDEAQSK(1)R	3	0.023967	6	776;777;778;779;780;781
P93373	32	K	Actin	Actin	1	5.78901e-111	214.42	HTGVMVGMGQK(1)DAYVGDEAQSK	2	0.47997	22	2968;2969;2970;2971;2972;2973;2974;2975;2976;2977;2978;2979;2980;2981;2982;2983;2984;2985;2986;2987;2988;2989
P93373	310	K	Actin	Actin	1	4.97616e-07	124.12	EITALAPSSMK(1)IK	2	1.5797	1	1422
P93373	199	K	Actin-54 (Fragment)	Actin-54 (Fragment)	1	1.25051e-61	182.17	EK(1)LAYVALDYEQELETAR	2	-0.20684	2	1537;1538
P93373	175	K	Actin-54 (Fragment)	Actin-54 (Fragment)	1	1.18122e-88	220.31	DLTDSLMK(1)ILTER	2	0.091346	4	1018;1019;1020;1021
P93373	43	K	Actin	Actin	1	8.1709e-35	169.65	DAYVGDEAQSK(1)R	3	0.023967	6	776;777;778;779;780;781
P93373	299	K	Actin	Actin	1	1.44618e-08	132.65	MSK(1)EITALAPSSMK	2	2.2186	9	4916;4917;4918;4919;4920;4921;4922;4923;4924
P93373	222	K	Actin-54 (Fragment)	Actin-54 (Fragment)	1	2.15685e-22	122.39	SSSSIEK(1)NYELPDGQVITIGAER	2	-1.0088	1	6053
P93375	197	K	Actin-104 (Fragment)	Actin-104 (Fragment)	1	4.16859e-19	131.25	EK(1)LAYVALDFEQELETAK	2	-0.54909	2	1531;1532
P93375	32	K	Actin-104 (Fragment)	Actin-104 (Fragment)	1	6.04574e-13	107.39	HQGVMVGMGQK(1)DAYVGDEAQSK	3	-0.43933	3	2919;2920;2921
P93375	43	K	Actin-104 (Fragment)	Actin-104 (Fragment)	1	8.1709e-35	169.65	DAYVGDEAQSK(1)R	3	0.023967	6	776;777;778;779;780;781
P93375	220	K	Actin-104 (Fragment)	Actin-104 (Fragment)	1	0.00627227	59.242	SSSSVEK(1)SYELPDGQVITIGAER	3	0.029892	1	6056
P93376	173	K	Actin (Fragment)	act2	1	2.35809e-19	146.58	DLTDNLMK(1)ILTER	2	-0.50662	5	1012;1013;1014;1015;1016
P93376	220	K	Actin (Fragment)	act2	1	2.12591e-22	122.87	SSSSVEK(1)NYELPDGQVITIGAER	2	0.047096	2	6054;6055
P93394	130	K	Uracil phosphoribosyltransferase	UPP	0.966053	0.0384192	52.359	NEETLQPSVYLNK(0.966)LPDK(0.034)FPEGSR	3	3.7877	1	5027
P93395	104	K	Proteasome subunit beta type-6	Proteasome subunit beta type-6	1	0.000445572	98.044	LLSYNNK(1)DR	2	-2.5516	1	4289
P93395	194	K	Proteasome subunit beta type-6	Proteasome subunit beta type-6	1	1.29e-17	153.33	TVTINK(1)DGATR	2	0.42806	3	6639;6640;6641
P93395	46	K	Proteasome subunit beta type-6	Proteasome subunit beta type-6	1	1.90936e-05	97.45	ASDK(1)ITQLTDNVYVCR	3	2.4284	2	517;518
P93400	348	K	Phospholipase D alpha 1	PLD1	1	9.02126e-05	74.141	IVVVDSELPSGESEK(1)R	2	-0.76997	1	3507
P93400	556	K	Phospholipase D alpha3 (Fragment)	PLD1	1	0.0316871	54.198	IVSK(1)IEAGER	2	-1.3102	1	3502
P93400	547	K	Phospholipase D alpha 1	PLD1	1	0.00777703	61.477	VEDIGALHVIPK(1)ELALK	3	-0.62347	1	6810
P93400	607	K	Phospholipase D alpha 1	PLD1	1	1.60157e-13	101.2	HIVQALNAK(1)GIEEDPR	3	-1.8398	1	2865
P93768	260	K	Probable 26S proteasome non-ATPase regulatory subunit 3	21D7	1	4.19641e-19	131.45	TIQLEYTDAK(1)ESLLQAAR	2	-2.2238	1	6386
P93769	427	K	Elongation factor 1-alpha	tel1	1	0.000824978	80.116	QTVAVGVIK(1)NVDK	2	-1.4366	1	5549
P93769	243	K	Elongation factor 1-alpha	tel1	1	1.87119e-48	176.11	LPLQDVYK(1)IGGIGTVPVGR	2	-1.3899	4	4323;4324;4325;4326
P93769	172	K	Elongation factor 1-alpha	tel1	1	0.000520831	93.649	YDEIVK(1)EVSSYLK	2	-2.0479	2	7371;7372
P93769	179	K	Elongation factor 1-alpha	tel1	1	0.0126623	61.962	EVSSYLK(1)K	2	0.47801	2	1790;1791
P93769	318	K	Elongation factor 1-alpha	tel1	1	1.10826e-08	142.54	RGFVASNSK(1)DDPAK	2	0.52058	5	2340;2341;5587;5588;5589
P93769	51	K	Elongation factor 1-alpha	tel1	1	0.0190225	58.596	EAAEMNK(1)R	2	2.4715	2	1183;1184
P93769	44	K	Elongation factor 1-alpha	tel1	1	6.05953e-06	128.03	FEK(1)EAAEMNK	2	0.96171	3	1928;1929;1930
Q006P9	200	K	Malic enzyme	Malic enzyme	1	0.0443448	47.916	K(1)YGSILR	2	-0.47322	1	3842
Q006P9	114	K	Malic enzyme	Malic enzyme	1	7.89024e-05	108.91	NPHYNK(1)GLAFSEK	2	-1.3964	2	5237;5238
Q006P9	68	K	Malic enzyme	Malic enzyme	1	0.0149451	62.088	ESAAAPVEK(1)EIK	2	-0.47771	1	1703
Q006Q0	427	K	Malic enzyme	Malic enzyme	1	8.7259e-13	127.3	TFTK(1)EVIEAMASTNER	3	-0.30101	2	6324;6325
Q006Q0	6	K	Malic enzyme	Malic enzyme	1	1.34406e-17	169.09	MESALK(1)EQR	2	0.77571	5	4644;4645;4646;4647;4648
Q006Q0	155	K	Malic enzyme	Malic enzyme	1	0.00340855	92.467	YGSIFK(1)R	2	-0.0089795	3	7458;7459;7460
Q006Q0	63	K	Malic enzyme	Malic enzyme	1	6.90736e-08	132.57	YNK(1)GLAFTER	2	0.16647	3	7649;7650;7651
Q006Q0	375	K	Malic enzyme	Malic enzyme	1	0.000197423	103.76	IWLVDSK(1)GLIVSGR	2	1.5783	1	3518
Q006Q0	93	K	Malic enzyme	Malic enzyme	1	8.35467e-13	120.7	GLLPPVISTQELQEK(1)K	2	1.2416	1	2581
Q02585	120	K	Cytochrome b6-f complex iron-sulfur subunit 2, chloroplastic	petC1	1	5.15503e-223	262.58	DALGNDVIASEWLK(1)THPPGNR	3	1.2753	4	746;747;748;749
Q02585	64	K	Cytochrome b6-f complex iron-sulfur subunit 2, chloroplastic	petC1	1	0.0410435	48.561	VPDMEK(1)R	2	0.62614	1	7055
Q02585	208	K	Cytochrome b6-f complex iron-sulfur subunit 2, chloroplastic	petC1	1	1.01748e-05	68.461	GPAPLSLALAHADIDDGK(1)VVFVPWVETDFR	4	1.3982	2	2648;2649
Q03199	64	K	Proteinase inhibitor I-B	TIMPB	1	0.000508432	92.112	FAMQIIQK(1)ENPK	2	-0.032412	2	1839;1840
Q03666	27	K	Probable glutathione S-transferase parC	PARC	1	0.00133538	88.495	IALAEK(1)EIK	2	-1.9838	2	3037;3038
Q03666	212	K	Probable glutathione S-transferase parC	PARC	1	9.49847e-05	120.15	VLEFVK(1)VLR	2	-0.6329	2	6999;7000
Q03666	34	K	Probable glutathione S-transferase	Probable glutathione S-transferase	1	1.53315e-05	126.07	YEYK(1)EEDLR	2	-1.9029	3	1402;7441;7442
Q03666	206	K	Probable glutathione S-transferase parC	PARC	1	0.00040145	101.53	SLPDQPK(1)VLEFVK	2	0.016941	1	5921
Q03666	106	K	Probable glutathione S-transferase parA	PARC	1	0.00507919	62.463	FWADYIDK(1)K	2	0.25353	1	2182
Q03666	82	K	Probable glutathione S-transferase	Probable glutathione S-transferase	1	0.000670294	78.505	DK(1)APNLLPSDPYDR	2	0.21436	1	910
Q03666	107	K	Probable glutathione S-transferase parC	PARC	1	0.00384743	85.265	K(1)LYDFGR	2	-0.13929	1	3721
Q03683	103	K	Luminal-binding protein 3 (Fragment)	BIP3	1	1.3769e-25	175.74	LADKLESDEK(1)EK	2	-0.62331	10	3861;3865;3866;3867;3868;3869;3870;3871;3880;3881
Q03683	97	K	Luminal-binding protein 3 (Fragment)	BIP3	1	2.15502e-05	122.46	LADK(1)LESDEKEK	2	0.89105	4	3857;3862;3863;3864
Q03683	105	K	Luminal-binding protein 3 (Fragment)	BIP3	1	6.03157e-20	172.37	EK(1)IETAVK	2	1.9929	5	1524;3877;3878;3879;4004
Q03684	130	K	Luminal-binding protein 4	BIP4	0.891735	0.030441	63.181	IVNK(0.892)DGK(0.108)PYIQVK	2	0.42327	1	3496
Q03684	162	K	Luminal-binding protein 4	BIP4	1	0.00048722	85.522	MK(1)ETAEAYLGK	2	-0.70368	7	4774;4775;4776;4777;4778;4779;4780
Q03684	623	K	Luminal-binding protein 3 (Fragment)	BIP4	1	2.28007e-09	93.812	EALEWLDDNQSAEK(1)EDYEEK	3	-1.4502	1	1250
Q03684	89	K	Luminal-binding protein 4	BIP4	1	4.79646e-05	91.657	LIGEAAK(1)NLAAVNPER	2	0.2947	1	4121
Q03684	361	K	Luminal-binding protein 4	BIP4	1	0.020672	51.301	AMDDAGLEK(1)TQIDEIVLVGGSTR	3	3.3144	1	347
Q03684	126	K	Luminal-binding protein 4	BIP4	1	0.0320118	53.753	LVPYK(1)IVNK	2	0.78083	1	4522
Q03685	170	K	Luminal-binding protein 4	BIP5	1	0.0104654	57.785	ETAEAYLGK(1)K	2	-1.2145	1	1741
Q03685	588	K	Luminal-binding protein 3 (Fragment)	BIP4	1	0.0135229	65.465	NQINDK(1)DK	2	-0.47175	2	5247;5248
Q03685	594	K	Luminal-binding protein 4	BIP8	1	2.15502e-05	122.46	LADK(1)LESDEKEK	2	0.89105	4	3857;3862;3863;3864
Q03685	552	K	Luminal-binding protein 4	BIP8	1	0.000363292	104.09	MVK(1)EAEEFAEEDKK	3	0.033736	5	4946;4947;4948;4949;4950
Q03685	600	K	Luminal-binding protein 4	BIP8	1	1.3769e-25	175.74	LADKLESDEK(1)EK	2	-0.62331	10	3861;3865;3866;3867;3868;3869;3870;3871;3872;4003
Q03685	389	K	Luminal-binding protein 4	BIP8	1	0.000736428	85.355	DYFDGK(1)EPNK	2	0.71636	2	1168;1169
Q03685	287	K	Luminal-binding protein 4	BIP5	1	0.0269773	60.76	DISK(1)DNR	2	-2.2089	1	886
Q03685	360	K	Luminal-binding protein 5	BIP5	1	9.94069e-39	157.59	AMEDAGLEK(1)NQIDEIVLVGGSTR	2	0.21492	5	350;351;352;353;354
Q03685	88	K	Luminal-binding protein 5	BIP5	1	4.49176e-05	92.38	LIGEAAK(1)NQAAVNPER	2	-1.6221	1	4122
Q03685	383	K	Luminal-binding protein 4	BIP8	0.999994	5.93166e-05	95.236	VQQLLK(1)DYFDGKEPNK	3	2.3209	2	7111;7112
Q03685	532	K	Luminal-binding protein 3 (Fragment)	BIP4	1	3.10936e-05	112.83	SEK(1)ITITNDK	2	0.30247	2	5749;5750
Q03685	159	K	Luminal-binding protein 5	BIP5	1	0.0143057	55.011	VFSPEEISAMILTK(1)MK	2	2.8343	2	6869;6870
Q03685	161	K	Luminal-binding protein 5	BIP5	1	0.00048722	85.522	MK(1)ETAEAYLGK	2	-0.70368	7	4774;4775;4776;4777;4778;4779;4780
Q03685	377	K	Luminal-binding protein 4	BIP8	1	0.0143553	62.558	IPK(1)VQQLLK	2	2.1696	2	3277;3278
Q03685	103	K	Luminal-binding protein 5	BIP5	1	0.00288409	83.614	TIFDVK(1)R	2	-1.9331	4	6380;6381;6382;6383
Q03685	173	K	Luminal-binding protein 4	BIP5	1	3.48413e-05	83.758	IK(1)DAVVTVPAYFNDAQR	3	2.6904	1	3187
Q03685	602	K	Luminal-binding protein 4	BIP8	0.998802	1.37513e-08	138.28	LESDEK(0.001)EK(0.999)IETATK	2	-1.0291	6	3873;3874;3875;3876;4001;4002
Q03685	483	K	Luminal-binding protein 4	BIP8	1	0.0027312	94.262	SLTK(1)DCR	2	0.045393	1	5922
Q03685	539	K	Luminal-binding protein 3 (Fragment)	BIP4	1	1.67045e-12	151.44	ITITNDK(1)GR	2	-0.60713	4	3423;3424;3425;3426
Q03685	140	K	Luminal-binding protein 4	BIP5	1	0.0317465	58.815	IK(1)DGETK	2	-0.52329	1	3188
Q03685	113	K	Luminal-binding protein 4	BIP5	1	0.000194667	121.61	KFDDK(1)EVQR	2	-1.1798	2	1863;3627
Q04065	333	K	Catechol O-methyltransferase	OMT	1	0.0165939	70.524	ERTEK(1)EFEALAK	2	-1.8864	1	1702
Q04065	174	K	Catechol O-methyltransferase	OMT	1	0.00192167	114.59	FNK(1)VFNR	2	1.0759	1	2088
Q04065	156	K	Catechol O-methyltransferase	OMT	1	0.00101328	63.138	DAVLDGGIPFNK(1)AYGMTAFEYHGTDPR	3	-1.2383	1	766
Q04126	170	K	23-kDa ploypeptide of photosystem II oxygen-evolving complex	oee2-B	1	0.00624397	55.588	SITGYGSPEEFLSQVDFLLGK(1)QAYFGK	3	-0.78805	1	5841
Q04126	118	K	23-kDa ploypeptide of photosystem II oxygen-evolving complex	oee2-B	1	2.25888e-05	102.52	WNPSK(1)EVEFPGQVLR	3	2.1811	6	7304;7305;7306;7307;7308;7309
Q04126	148	K	23-kDa ploypeptide of photosystem II oxygen-evolving complex	oee2-B	1	5.90721e-16	107.39	YEDNFDSTSNLIVTVTPTDK(1)K	2	1.6693	1	7410
Q04126	223	K	23-kDa ploypeptide of photosystem II oxygen-evolving complex	oee2-B	1	1.62139e-37	161.06	TADGDEGGK(1)HQLISATVNDGK	3	0.35995	5	6167;6168;6169;6170;6171
Q04126	107	K	23-kDa ploypeptide of photosystem II oxygen-evolving complex	oee2-B	1	4.62378e-37	155.94	QNTDFLAYNGDGFK(1)LQVPAK	2	-2.1123	3	5529;5530;5531
Q04126	176	K	23-kDa ploypeptide of photosystem II oxygen-evolving complex	oee2-B	1	2.12141e-97	178.72	QAYFGK(1)TDSEGGFESGAVATANLLEASNTTVGGK	3	1.9893	1	5454
Q04127	240	K	23-kDa ploypeptide of photosystem II oxygen-evolving complex	oee2-B	1	0.000316726	97.163	LYICK(1)AQAGDK	2	3.6172	5	4573;4574;4575;4576;4577
Q04127	93	K	Oxygen-evolving enhancer protein 2-2, chloroplastic	PSBP3	1	2.70111e-05	95.197	PK(1)TDTDFQTYNGDGFK	2	0.67094	1	5395
Q04127	118	K	Oxygen-evolving enhancer protein 2-2, chloroplastic	PSBP2	1	3.24328e-19	141.54	WNPNK(1)EVEYPGQVLR	2	1.5116	11	7293;7294;7295;7296;7297;7298;7299;7300;7301;7302;7303
Q04127	148	K	Oxygen-evolving enhancer protein 2-2, chloroplastic	PSBP2	1	8.60195e-61	162.09	FEDNFDATSNVIVAITPTDK(1)K	3	-0.58721	2	1894;1895
Q04127	223	K	Oxygen-evolving enhancer protein 2-3, chloroplastic	PSBP3	1	1.80852e-110	209.85	TADGNEGGK(1)HQLVTATVNDGK	3	0.75115	4	6174;6175;6176;6177
Q04127	176	K	Oxygen-evolving enhancer protein 2-3, chloroplastic	PSBP3	1	4.51823e-96	168.69	QAYSGK(1)TDSEGGFESDAVAIANVLETSTAEVGGK	3	-1.4723	4	5456;5457;5458;5459
Q04127	107	K	Oxygen-evolving enhancer protein 2-2, chloroplastic	PSBP3	1	8.18264e-37	150.69	TDTDFQTYNGDGFK(1)LQIPSK	2	1.6022	5	6242;6243;6244;6245;6246
Q05214	193	K	Actin	Actin	1	0.0127619	63.727	DLTDHLMK(1)ILTER	3	-3.3195	2	1010;1011
Q06BK4	30	K	Water channel protein	Water channel protein	1	5.28592e-06	107.5	ETQPLGTAAQTDK(1)DYK	2	0.54125	3	1754;1755;1756
Q06BK4	10	K	Water channel protein	Water channel protein	1	0.00014959	124.24	AENKEEDVK(1)LGANK	2	2.0381	4	128;129;130;131
Q06BK4	285	K	Water channel protein	Water channel protein	1	0.0305543	58.596	AIPFHK(1)SS	2	0.8116	1	257
Q07761	120	K	60S ribosomal protein L23a	RPL23A	1	0.00268747	78.516	MYDIQTK(1)K	2	0.25467	2	4968;4969
Q07761	86	K	60S ribosomal protein L23a	RPL23A	1	2.9774e-12	134.57	YPLTTESAMK(1)K	2	-0.52983	4	7671;7672;7673;7674
Q07761	68	K	60S ribosomal protein L23a	RPL23A	1	0.000232573	98.044	NK(1)LDQYGILK	2	2.604	6	5140;5141;5142;5143;5144;5145
Q08940	158	K	Ribonucleoprotein (Fragment)	Ribonucleoprotein (Fragment)	1	4.71919e-08	105.9	GFAFVTMGSVEEAK(1)EAIR	2	0.38968	1	2312
Q08940	175	K	Ribonucleoprotein (Fragment)	Ribonucleoprotein (Fragment)	1	0.000498364	83.081	TVK(1)VNFPEVPR	2	1.0989	1	6622
Q08940	236	K	Ribonucleoprotein (Fragment)	Ribonucleoprotein (Fragment)	1	2.78985e-48	172.93	DAFADQPGFMSAK(1)VIYDR	3	2.824	2	727;728
Q08940	193	K	Ribonucleoprotein (Fragment)	Ribonucleoprotein (Fragment)	1	0.0421342	49.57	EVMSAK(1)IR	2	-0.2741	1	1787
Q0PWS5	53	K	Chlorophyll a-b binding protein, chloroplastic	Lhcb5	1	0.00248905	64.407	K(1)AVAIAPADEELAK	2	1.0613	1	3570
Q0PWS5	204	K	Chlorophyll a-b binding protein, chloroplastic	Lhcb5	1	0.00121546	63.043	ITNGLDLEDK(1)LHPGGPFDPLGLAK	3	0.0039988	1	3453
Q0PWS5	66	K	Chlorophyll a-b binding protein, chloroplastic	Lhcb5	1	2.76221e-28	161.86	AVAIAPADEELAK(1)WYGPDRR	3	-1.1541	3	588;589;590
Q0PWS5	114	K	Chlorophyll a-b binding protein, chloroplastic	Lhcb5	1	3.50775e-107	227	KPEDFAK(1)YQAYELIHAR	2	0.54282	12	3758;3759;3760;3761;3762;3763;3764;3765;3766;3767;3768;3769
Q0PWS5	108	K	Chlorophyll a-b binding protein, chloroplastic	Lhcb5	1	0.0182983	62.464	K(1)PEDFAK	2	1.3494	2	3755;3756
Q0PWS5	227	K	Chlorophyll a-b binding protein, chloroplastic	Lhcb5	1	2.70516e-05	115.33	DPDQAAILK(1)VK	2	-0.4258	7	1041;1042;1043;1044;1045;1046;1047
Q0PWS5	218	K	Chlorophyll a-b binding protein, chloroplastic	Lhcb5	1	2.60701e-18	122.47	LHPGGPFDPLGLAK(1)DPDQAAILK	2	0.63184	9	3454;4093;4094;4095;4096;4097;4098;4099;4100
Q0PWS6	219	K	Chlorophyll a-b binding protein, chloroplastic	Lhcb6	1	6.12478e-31	128.98	FFDPLSLAGTLQDGVYIPDTEK(1)LER	2	-0.22214	3	1948;1949;1950
Q0PWS6	95	K	Chlorophyll a-b binding protein, chloroplastic	Lhcb6	1	2.39304e-34	183.65	DPAFLK(1)WYR	2	0.50361	3	1036;1037;1038
Q0PWS6	229	K	Chlorophyll a-b binding protein, chloroplastic	Lhcb6	1	0.00764174	85.533	LK(1)VAEIK(1)HAR	3	1.0317	1	4165
Q0PWS6	89	K	Chlorophyll a-b binding protein, chloroplastic	Lhcb6	1	0.010522	49.744	GGGNLLDPEWLDGSLPGDYGFDPLGLGK(1)DPAFLK	3	-0.6558	1	2352
Q0PWS6	224	K	Chlorophyll a-b binding protein, chloroplastic	Lhcb6	1	0.00515456	87.251	LK(1)VAEIK(1)HAR	3	1.0317	7	4159;4160;4161;4162;4163;4164;4165
Q0PWS7	238	K	Chlorophyll a-b binding protein, chloroplastic	Lhcb4	1	0.0386991	48.948	ATLQLAEIK(1)HAR	3	1.8284	1	570
Q0PWS7	228	K	Chlorophyll a-b binding protein, chloroplastic	Lhcb4	1	4.40129e-11	101.49	LYPGGSFFDPLGLAADPEK(1)K	2	2.5833	1	4581
Q0PWS7	96	K	Chlorophyll a-b binding protein, chloroplastic	Lhcb4	1	2.37524e-42	129.72	PAEYLQFDLDSLDQNLAK(1)NLAGDVIGTR	3	1.8304	1	5365
Q0PWS7	113	K	Chlorophyll a-b binding protein, chloroplastic	Lhcb4	1	7.55896e-49	163.62	TELADVK(1)STPFQPYSEVFGLQR	3	-0.23109	10	6265;6266;6267;6268;6269;6270;6271;6272;6273;6274
Q14TB1	470	K	Heat shock protein 90	OINtHsp90	1	0.000118696	86.548	EGQNDIYYITGESK(1)K	2	-1.007	4	1350;1351;1352;4762
Q14TB1	628	K	Heat shock protein 90	OINtHsp90	0.999978	0.0319494	83.204	RADADKNDK(1)SVK	3	-0.78414	2	5559;5560
Q14TB1	586	K	Heat shock protein 90	OINtHsp90	1	0.00117827	99.375	IMK(1)AQALR	2	0.62999	1	3249
Q14TB1	521	K	Heat shock protein 90	OINtHsp90	1	0.000749249	92.906	EGLK(1)LDESEDEKK	2	0.58866	1	1335
Q14TB1	481	K	Heat shock protein 90	OINtHsp90	1	0.000505566	108.36	KAVENSPFLEK(1)LK	2	2.4342	2	598;3571
Q14TB1	179	K	Heat shock protein 90	OINtHsp90	1	1.34353e-89	204.52	ITLFLK(1)EDQLEYLEER	2	0.22894	4	3429;3430;3431;3432
Q14TB1	378	K	Heat shock protein 90	OINtHsp90	1	3.26488e-05	115.71	EMLQQNK(1)ILK	2	2.2241	3	1639;1640;1641
Q14TB1	553	K	Heat shock protein 90	OINtHsp90	1	0.0429205	46.406	DVLGDK(1)VEK	2	0.72722	1	1149
Q14TB1	440	K	Heat shock protein 90	OINtHsp90	1	1.05736e-72	200.97	YHSTK(1)SGDEMTSLK	2	1.0034	8	7462;7463;7464;7465;7466;7467;7468;7469
Q14TB1	547	K	Heat shock protein 90	OINtHsp90	0.998885	0.00726213	79.875	VIK(0.999)DVLGDK(0.001)VEK	2	0.40746	1	6925
Q14TB1	517	K	Heat shock protein 90	OINtHsp90	1	0.00048637	100.38	LVSATK(1)EGLK	2	-1.0877	3	3717;3718;4526
Q14TB1	277	K	Heat shock protein 90	hsp90	1	2.1247e-27	164.63	KPDEITK(1)EEYAAFYK	2	0.69893	5	3742;3743;3744;3745;3746
Q14TB1	456	K	Heat shock protein 90	OINtHsp90	1	0.00039895	79.347	MK(1)EGQNDIYYITGESK	2	-1.4511	1	4761
Q14TB1	556	K	Heat shock protein 90	OINtHsp90	1	7.99304e-06	125.41	VEK(1)VVVSDR	2	0.12921	5	1150;1151;1152;6823;6824
Q14TB1	602	K	Heat shock protein 90	OINtHsp90	1	0.00131688	73.082	DSSMAGYMSSK(1)K	2	-0.23134	5	1079;1080;1081;1082;1083
Q14TB1	173	K	Heat shock protein 90	OINtHsp90	1	0.0411584	47.706	GTK(1)ITLFLK	2	2.2433	1	2729
Q14TB1	56	K	Heat shock protein 90	OINtHsp90	1	2.20461e-05	85.203	SK(1)LDAQPELFIHIIPDK	2	-0.098178	2	5885;5886
Q14TB1	449	K	Heat shock protein 90	OINtHsp90	1	9.74087e-05	111.12	SGDEMTSLK(1)DYVTR	2	-2.3407	7	5773;5774;5775;5776;5777;5778;5779
Q14TB1	54	K	Heat shock protein 90	OINtHsp90	1	0.0198387	60.167	FESLTDK(1)SK	2	0.5852	1	1941
Q1G0Z1	709	K	Putative spindle disassembly related protein CDC48	Putative spindle disassembly related protein CDC48	1	0.0367978	48.998	ENIEK(1)DIER	2	-0.69251	1	1646
Q1G0Z1	319	K	Putative spindle disassembly related protein CDC48	Putative spindle disassembly related protein CDC48	1	0.000512843	103.76	REK(1)THGEVER	2	-0.27683	2	5579;5580
Q1G0Z1	393	K	Putative spindle disassembly related protein CDC48	Putative spindle disassembly related protein CDC48	1	2.80809e-05	92.781	NMK(1)LAEEVDLER	2	0.86158	2	5198;5199
Q1G0Z1	509	K	Putative spindle disassembly related protein CDC48	Putative spindle disassembly related protein CDC48	1	0.0196959	58.132	FEK(1)FGMSPSK	2	0.55694	1	1931
Q1G0Z1	569	K	Putative spindle disassembly related protein CDC48	Putative spindle disassembly related protein CDC48	1	0.00229863	105.39	EIFDK(1)AR	2	2.0011	1	1396
Q1G0Z1	316	K	Putative spindle disassembly related protein CDC48	Putative spindle disassembly related protein CDC48	1	1.01416e-36	152.32	NAPSIIFIDEIDSIAPK(1)R	2	0.11535	1	4998
Q1KYS7	63	K	Polyphenol oxidase (Fragment)	Polyphenol oxidase (Fragment)	1	5.69643e-05	78.272	IRPAAHAADEEYIAK(1)YQLATSR	3	0.9619	1	3352
Q1KYS7	411	K	Polyphenol oxidase (Fragment)	Polyphenol oxidase (Fragment)	1	0.00116314	106.04	YDDSK(1)YIR	2	0.32134	2	7368;7369
Q1KYS7	372	K	Polyphenol oxidase (Fragment)	Polyphenol oxidase (Fragment)	1	0.000137092	93.649	VFPLSK(1)LDR	2	-3.571	2	6867;6868
Q1KYS7	76	K	Polyphenol oxidase (Fragment)	Polyphenol oxidase (Fragment)	1	0.00197655	71.806	ELDK(1)DPFDPLGFK	2	0.28877	1	1585
Q1KYS7	329	K	Polyphenol oxidase (Fragment)	Polyphenol oxidase (Fragment)	1	0.00682215	76.035	DCLDSK(1)K	2	3.103	2	782;783
Q1W2L8	470	K	Glutamate--cysteine ligase, chloroplastic	GSH1	1	0.0181878	64.42	LAK(1)EGLER	2	0.024575	1	3907
Q1W375	212	K	Phosphomannomutase	Phosphomannomutase	1	7.71558e-28	156.98	TYK(1)GGNDHEIYESER	2	-1.0294	4	6659;6660;6661;6662
Q1W375	89	K	Phosphomannomutase	Phosphomannomutase	1	0.0400718	44.853	LIGTQSLK(1)SFLGDEK	2	0.74175	1	4125
Q1W375	96	K	Phosphomannomutase	Phosphomannomutase	1	0.0338352	53.751	SFLGDEK(1)LK	2	1.4255	1	5759
Q202M6	45	K	PII protein (Fragment)	PII protein (Fragment)	1	0.00349469	66.022	MEIVVSK(1)DQVEGVIAK	2	-1.3403	1	4635
Q202M6	68	K	PII protein (Fragment)	PII protein (Fragment)	1	0.000861277	65.887	TGEIGDGK(1)IFLIPISDVIR	2	0.097531	1	6342
Q202M6	54	K	PII protein (Fragment)	PII protein (Fragment)	1	2.50056e-27	153.03	DQVEGVIAK(1)IIEEAR	3	-1.4796	3	1059;1060;1061
Q25C91	111	K	Tobacco fibrillarin homolog	NtFib1	1	6.65227e-09	119.39	NLVPGEAVYNEK(1)R	2	0.42249	1	5188
Q285L8	75	K	40S ribosomal protein S3a	cyc07	1	2.28403e-76	191.44	VFEVSLADLQK(1)DEDQSFR	3	-1.1373	2	6849;6850
Q285L8	45	K	40S ribosomal protein S3a	cyc07	1	0.0395236	50.108	NVGK(1)TLVTR	2	-1.8289	1	5304
Q285L8	227	K	40S ribosomal protein S3a	cyc07	1	8.36846e-08	86.539	FDIGK(1)LMEVHGDYSEDVGVK	3	0.70772	3	1868;1869;1870
Q285L8	187	K	40S ribosomal protein S3a	cyc07	1	3.03353e-19	145.83	ELVAK(1)FIPESIGR	2	0.8735	1	1632
Q285L8	55	K	40S ribosomal protein S3a	cyc07	1	0.0140496	63.662	TQGTK(1)IASEGLK	2	0.40586	1	6550
Q2WGN6	395	K	Glycerophosphodiesterase-like protein	NtGPDL	1	9.78297e-37	160.09	AASDGADVLGCPVQMTK(1)DR	2	0.39979	1	65
Q2WGN6	543	K	Glycerophosphodiesterase-like protein	NtGPDL	1	0.00137238	78.95	VLIQSTDSSVLEEFK(1)K	3	-1.7283	2	3805;7007
Q2WGN6	573	K	Glycerophosphodiesterase-like protein	NtGPDL	1	0.0245924	57.175	TFAK(1)SVIITK	2	1.3312	1	6281
Q38HM5	97	K	Mitogen-activated protein kinase	NTF4	1	0.0116954	63.181	IANAFDNK(1)IDAK	2	-2.174	1	3049
Q38PK4	35	K	Vacuolar ATP-related protein (Fragment)	Vacuolar ATP-related protein (Fragment)	0.999945	0.00498431	62.487	FLVDSYNKPIPAILEIPSK(1)DHPYDPAHDSVLSR	4	1.3894	1	2083
Q3LAG5	49	K	Cysteine synthase	cs1	1	6.9268e-06	117.7	LESMEPCSSVK(1)DR	2	-1.1537	2	4005;4006
Q3LAG5	134	K	Cysteine synthase	oas7	1	0.00269703	74.841	GSIQK(1)AEEIK	2	-0.47986	1	2699
Q3LAG5	129	K	Cysteine synthase	oas7	1	0.00785279	82.241	GMK(1)GSIQK	2	-0.8076	1	2624
Q3LAG5	126	K	Cysteine synthase	oas1	1	0.0208436	62.077	AFGAELVLTDPAK(1)GMK	2	0.027683	1	171
Q3LAG6	88	K	Cysteine synthase (Fragment)	oas1	1	0.0245169	49.298	LEIMEPCCSVK(1)DR	2	-0.49108	1	3963
Q3LAG6	134	K	Cysteine synthase (Fragment)	oas1	1	0.00199874	66.826	GYK(1)LILTMPASMSLER	2	4.9184	1	2805
Q3LAG6	102	K	Cysteine synthase (Fragment)	oas1	1	5.32796e-10	112.74	IGFSMISDAEEK(1)GLISPGK	3	1.2109	5	3115;3116;3117;3118;3119
Q3LAG6	236	K	Cysteine synthase (Fragment)	oas1	1	1.97793e-06	126.07	FLK(1)EQNPNIK	2	-1.3873	4	2070;2071;2072;2073
Q3LAG6	168	K	Cysteine synthase (Fragment)	oas1	1	0.0084845	77.318	GMK(1)GAVSK	2	-0.75974	1	2623
Q3V5W8	16	K	Lipoxigenase (Fragment)	LOX	1	9.30184e-37	165.49	NVLDLK(1)DVGASFLDR	2	0.38778	1	5312
Q40451	71	K	DNA-binding protein	pabf	1	0.00300583	78.556	IAIAK(1)YIDR	2	-0.47468	1	3036
Q40459	152	K	Oxygen-evolving enhancer protein 1, chloroplastic	PsbO	1	2.15072e-08	122.78	AESVNK(1)NAPPDFQK	2	-1.7569	10	134;135;136;137;138;139;140;141;142;143
Q40459	272	K	Oxygen-evolving enhancer protein 1, chloroplastic	PSBO	1	2.15561e-19	156.01	GGSTGYDNAVALPAGGRGDEEELQK(1)ENVK	3	-0.933	11	2264;2265;2266;2267;2268;2269;2270;2271;2272;2416;2417
Q40459	276	K	Oxygen-evolving enhancer protein 1, chloroplastic	PSBO	1	1.29492e-60	188.04	GDEEELQKENVK(1)NTSSSTGK	3	-0.82598	3	1672;2273;2274
Q40459	245	K	Oxygen-evolving enhancer protein 1, chloroplastic	ert12	1	0.00488072	72.59	GSSFLDPK(1)GR	2	0.5188	6	2713;2714;2715;2716;2717;2718
Q40459	146	K	Oxygen-evolving enhancer protein 1, chloroplastic	PsbO	1	7.22999e-14	141.13	KFCLEPTSFTVK(1)AESVNK	2	1.6919	5	1858;1859;3624;3625;3626
Q40459	160	K	Oxygen-evolving enhancer protein 1, chloroplastic	PsbO	1	0.00146064	81.017	NAPPDFQK(1)TK	2	0.15507	12	4984;4985;4986;4987;4988;4989;4990;4991;4992;4993;4994;4995
Q40459	322	K	Oxygen-evolving enhancer protein 1, chloroplastic	PsbO	1	0.00394471	64.224	DVK(1)IQGIWYAQLE	2	1.3463	4	1145;1146;1147;1148
Q40459	316	K	Oxygen-evolving enhancer protein 1, chloroplastic	PSBO	1	1.55868e-11	99.997	ITLSVTQSKPETGEVIGVFESIQPSDTDLGAK(1)VPK	3	-0.87487	6	3446;3447;3448;3449;3450;3451
Q40459	191	K	Oxygen-evolving enhancer protein 1, chloroplastic	PsbO	1	1.09199e-150	237.76	FEEK(1)DGIDYAAVTVQLPGGER	2	0.14988	20	1901;1902;1903;1904;1905;1906;1907;1908;1909;1910;1911;1912;1913;1914;1915;1916;1917;1918;1919;1920
Q40459	100	K	Oxygen-evolving enhancer protein 1, chloroplastic	PsbO	1	1.50969e-33	146.96	RLTFDEIQSK(1)TYMEVK	3	-1.9333	39	4408;4409;4410;4411;4412;4413;4414;4415;4416;4417;4418;4419;4420;4421;4422;4423;4424;4425;4426;4427;4428;4429;5625;5626;5627;5628;5629;5630;5631;5632;5633;5634;5635;5636;5637;5638;5639;5640;5641
Q40460	391	K	Ribulose bisphosphate carboxylase/oxygenase activase 1, chloroplastic	Ribulose bisphosphate carboxylase/oxygenase activase 1, chloroplastic	1	2.50013e-20	128.38	LLNSFDGPPTFEQPK(1)MTIEK	2	0.37339	7	4237;4238;4239;4240;4241;4242;4243
Q40460	131	K	Ribulose bisphosphate carboxylase/oxygenase activase 1, chloroplastic	Ribulose bisphosphate carboxylase/oxygenase activase 1, chloroplastic	1	9.31412e-15	114.55	QYNLDNK(1)LDGFYIAPAFMDK	2	0.31186	3	5553;5554;5555
Q40460	412	K	Ribulose bisphosphate carboxylase/oxygenase activase 1, chloroplastic	Ribulose bisphosphate carboxylase/oxygenase activase 1, chloroplastic	1	6.26895e-61	165.86	LLEYGNMLVQEQENVK(1)R	2	1.9235	12	4205;4206;4207;4208;4209;4210;4211;4212;4213;4214;4215;4216
Q40460	336	K	Ribulose bisphosphate carboxylase/oxygenase activase 1, chloroplastic	Ribulose bisphosphate carboxylase/oxygenase activase 1, chloroplastic	1	4.88921e-13	94.003	TDNVPAEDVVK(1)IVDNFPGQSIDFFGALR	3	-2.1009	1	6236
Q40460	396	K	Ribulose bisphosphate carboxylase/oxygenase activase 1, chloroplastic	Ribulose bisphosphate carboxylase/oxygenase activase 1, chloroplastic	1	3.39817e-08	88.252	MTIEK(1)LLEYGNMLVQEQENVK	3	-1.9027	1	4931
Q40460	376	K	Ribulose bisphosphate carboxylase/oxygenase activase 1, chloroplastic	Ribulose bisphosphate carboxylase/oxygenase activase 1, chloroplastic	1	1.60468e-36	153.04	IGDK(1)LLNSFDGPPTFEQPK	2	-0.1882	4	3106;3107;3108;3109
Q40460	419	K	Ribulose bisphosphate carboxylase/oxygenase activase 1, chloroplastic	Ribulose bisphosphate carboxylase/oxygenase activase 1, chloroplastic	1	0.00225166	81.95	VQLADK(1)YLK	2	-1.329	1	7103
Q40460	372	K	Ribulose bisphosphate carboxylase/oxygenase activase 1, chloroplastic	Ribulose bisphosphate carboxylase/oxygenase activase 1, chloroplastic	1	0.00348311	69.92	WVSGTGIEK(1)IGDK	2	-0.2706	3	7320;7321;7322
Q40460	76	K	Ribulose bisphosphate carboxylase/oxygenase activase 1, chloroplastic	Ribulose bisphosphate carboxylase/oxygenase activase 1, chloroplastic	1	1.7521e-74	188.44	WK(1)GLVQDFSDDQQDITR	2	-0.59199	7	7279;7280;7281;7282;7283;7284;7285
Q40460	175	K	Ribulose bisphosphate carboxylase/oxygenase activase 1, chloroplastic	Ribulose bisphosphate carboxylase/oxygenase activase 1, chloroplastic	1	0.00052571	90.412	GQGK(1)SFQCELVFR	2	1.6484	1	2685
Q40462	36	K	NTGB1 (Fragment)	ARF	1	0.00556633	77.058	TTILYK(1)LK	2	-2.695	3	6575;6576;6577
Q40463	74	K	NTGB2 (Fragment)	NtSAR1	1	0.00266586	90.15	RVWK(1)DYYAK	2	1.1685	1	5675
Q40463	55	K	NTGB2 (Fragment)	NtSAR1	1	2.20422e-13	109.5	LVQHQPTQYPTSEELSIGK(1)IK	3	-0.91618	2	4524;4525
Q40463	14	K	NTGB2 (Fragment)	NtSAR1	1	0.000193209	105.19	EAK(1)ILFLGLDNAGK	2	1.2484	1	1246
Q40471	262	K	Eukaryotic initiation factor 4A-9	Eukaryotic initiation factor 4A-9	1	8.69096e-06	108.68	QFYVNVDK(1)EEWK	2	-1.7989	1	5471
Q40471	126	K	Eukaryotic initiation factor 4A-9	Eukaryotic initiation factor 4A-9	1	4.26763e-12	138.76	ELAQQIEK(1)VMR	2	0.94736	1	1582
Q40473	386	K	PS60 protein	PS60	1	2.01093e-25	142.83	LLDYFK(1)VGGFR	2	-0.65695	2	4184;4185
Q40475	254	K	Biotin carboxylase subunit	ACC	1	7.84528e-12	96.591	LLQQAK(1)SEAAAAFGNDGVYLEK	3	0.16831	1	4257
Q40475	393	K	Biotin carboxylase subunit	ACC	1	0.000286414	103.55	YK(1)QEDIVLR	2	-1.1913	2	7550;7551
Q40475	241	K	Biotin carboxylase subunit	ACC	1	0.00813761	68.355	LAK(1)EPDEFVK	2	2.3029	1	3908
Q40475	389	K	Biotin carboxylase subunit	ACC	1	0.0409431	51.193	VAMGEK(1)LR	2	0.4953	2	6728;6729
Q40475	415	K	Biotin carboxylase subunit	ACC	1	6.73012e-25	162.36	INAEDAFK(1)NFR	2	1.4637	1	3252
Q40480	197	K	C-7 protein	C-7	1	0.00652282	67.997	ESVSK(1)SLADPDK	2	1.8049	1	1736
Q40480	33	K	C-7 protein	C-7	1	4.40608e-06	113.76	GIQYEYK(1)EQDLLNK	2	0.14629	5	2471;2472;2473;2474;2475
Q40480	40	K	C-7 protein	C-7	1	0.000328648	66.893	EQDLLNK(1)TPLLLQMNPIHK	3	-2.461	1	1676
Q40480	91	K	C-7 protein	C-7	1	2.00078e-17	138.25	SPFMPSDPYK(1)R	2	-0.86439	2	5986;5987
Q40480	26	K	C-7 protein	C-7	1	2.09475e-05	111.79	IALAEK(1)GIQYEYK	2	3.6497	3	3039;3040;3041
Q40480	187	K	C-7 protein	C-7	1	0.0208646	58.981	IVEWAK(1)K	2	-1.3237	1	3486
Q40480	126	K	C-7 protein	C-7	1	0.000359021	73.168	VEDQEAANK(1)EFIECLK	2	-1.8283	2	6811;6812
Q40481	152	K	Chlorophyll a-b binding protein, chloroplastic (Fragment)	Cab4	1	0.00396919	84.498	EK(1)EIANGR	2	-0.74502	2	1488;1489
Q40481	150	K	Chlorophyll a-b binding protein, chloroplastic (Fragment)	Cab4	1	7.02454e-05	67.641	NYSLPPNEVGYPGGIFNPLNFAPTAEAK(1)EK	3	-1.8981	2	5336;5337
Q40493	46	K	Peptidyl-prolyl cis-trans isomerase (Fragment)	Peptidyl-prolyl cis-trans isomerase (Fragment)	1	1.84139e-05	88.561	HVVFGQVVEGYDVIK(1)K	3	1.5086	1	3026
Q40495	296	K	N-ethylmaleimide sensitive fusion protein	NtNSF-1	1	0.038244	49.189	FVGETEK(1)NVR	2	0.42347	1	2158
Q40501	69	K	37kDa chloroplast inner envelope membrane polypeptide	37kDa chloroplast inner envelope membrane polypeptide	1	0.000169462	113.26	K(1)EAFWFYR	2	1.5891	1	3595
Q40501	133	K	37kDa chloroplast inner envelope membrane polypeptide	37kDa chloroplast inner envelope membrane polypeptide	1	3.76626e-14	126.43	HVDAK(1)NVTIIDQSPHQLAK	4	-2.4852	2	3007;3008
Q40512	161	K	Chlorophyll a-b binding protein, chloroplastic	LHCI	1	0.00105623	104.01	SMEK(1)DPEK	2	-0.47459	11	5929;5930;5931;5932;5933;5934;5935;5936;5937;5938;5939
Q40512	180	K	Chlorophyll a-b binding protein, chloroplastic	LHCI	1	6.62765e-05	84.046	YPGGAFDPLGYSK(1)DPK	2	-2.4604	6	3850;3851;7664;7665;7666;7667
Q40512	189	K	Chlorophyll a-b binding protein, chloroplastic	LHCI	0.999998	0.0213066	74.173	KFEELK(1)VK	2	-1.2195	3	3630;3631;3632
Q40512	85	K	Chlorophyll a-b binding protein, chloroplastic	LHCI	1	1.28803e-24	163.38	YK(1)ESELIHCR	3	1.6556	28	7517;7518;7519;7520;7521;7522;7523;7524;7525;7526;7527;7528;7529;7530;7531;7532;7533;7534;7535;7536;7537;7538;7539;7540;7541;7542;7543;7544
Q40512	183	K	Chlorophyll a-b binding protein, chloroplastic	LHCI	0.757771	0.0441278	57.532	DPK(0.758)K(0.242)FEELK	3	0.031815	1	1052
Q40519	71	K	Photosystem II 10 kDa polypeptide, chloroplastic	PSBR	1	0.00575133	69.672	GK(1)GVYQFVDK	2	-1.5617	7	2514;2515;2516;2517;2518;2519;2520
Q40520	144	K	Ras-related protein Rab11C	RAB11D	1	0.0012392	76.357	AVPTEDAK(1)EFAQK	2	1.1841	1	624
Q40520	62	K	Ras-related protein Rab11C	NtRab11D	1	0.0444685	45.433	TLVIQHK(1)SVK	3	1.4143	1	6489
Q40521	143	K	Ras-related protein Rab11B	RAB11B	1	0.0309493	51.643	AVSTEDAK(1)AFAER	2	-0.52063	1	630
Q40525	11	K	Nt-rab6 protein	Nt-rab6	1	0.0184262	57.267	YK(1)LVFLGDQSVGK	2	-1.419	1	7549
Q40540	61	K	Pit2 protein	pit2	1	3.76264e-48	172.55	HAASGFSAK(1)LTAEQVSELSK	2	2.7446	2	2822;2823
Q40544	477	K	Protein kinase	Protein kinase	1	0.00113788	86.898	FEVQLYK(1)TR	2	0.82471	1	1946
Q40545	341	K	Pyruvate kinase isozyme A, chloroplastic	Pyruvate kinase isozyme A, chloroplastic	1	1.63383e-61	190.19	DSDISVIAK(1)IESIDSLK	2	0.50394	1	1073
Q40554	707	K	Eukaryotic translation initiation factor 3 subunit A	TIF3A1	1	8.19241e-05	106.29	EEAAPLIESAFK(1)QR	2	-0.19468	2	1274;1275
Q40554	755	K	Eukaryotic translation initiation factor 3 subunit A	TIF3A1	1	0.00250565	74.611	ILQEK(1)VVSSR	2	0.5821	2	3221;3222
Q40554	831	K	Eukaryotic translation initiation factor 3 subunit A	TIF3A1	1	0.0131054	61.344	QAK(1)LDEIAEK	2	-1.2349	1	5444
Q40565	391	K	Ribulose bisphosphate carboxylase/oxygenase activase 2, chloroplastic	RCA	1	9.15845e-28	141.64	LLNSFDGPPTFEQPK(1)MTVEK	2	1.7223	13	4244;4245;4246;4247;4248;4249;4250;4251;4252;4253;4254;4255;4256
Q40565	306	K	Ribulose bisphosphate carboxylase/oxygenase activase 1, chloroplastic	RCA	1	2.78946e-17	152.07	MEK(1)FYWAPTR	2	-2.7732	5	4636;4637;4638;4639;4640
Q40565	155	K	Ribulose bisphosphate carboxylase/oxygenase activase 1, chloroplastic	RCA	1	0.0262531	56.258	NFLK(1)LPNIK	2	-2.3353	2	5057;5058
Q40565	412	K	Ribulose bisphosphate carboxylase/oxygenase activase 2, chloroplastic	RCA	1	6.26895e-61	165.86	LLEYGNMLVQEQENVK(1)R	2	1.9235	12	4205;4206;4207;4208;4209;4210;4211;4212;4213;4214;4215;4216
Q40565	208	K	Ribulose bisphosphate carboxylase/oxygenase activase 1, chloroplastic	RCA	1	1.32122e-31	134.62	MGINPIMMSAGELESGNAGEPAK(1)LIR	3	-0.74984	2	4696;4697
Q40565	396	K	Ribulose bisphosphate carboxylase/oxygenase activase 2, chloroplastic	RCA	1	4.94755e-62	188.27	MTVEK(1)LLEYGNMLVQEQENVKR	3	0.93283	11	4935;4936;4937;4938;4939;4940;4941;4942;4943;4944;4945
Q40565	363	K	Ribulose bisphosphate carboxylase/oxygenase activase 2, chloroplastic	RCA	1	0.000723141	74.783	K(1)WVSGTGIEAIGDK	2	2.2523	1	3821
Q40565	93	K	Ribulose bisphosphate carboxylase/oxygenase activase 1, chloroplastic	RCA	1	3.78787e-97	175.04	GK(1)GMVDSLFQAPTGTGTHHAVLQSYEYVSQGLR	3	0.70657	17	2496;2497;2498;2499;2500;2501;2502;2503;2504;2505;2506;2507;2508;2509;2510;2511;2512
Q40565	376	K	Ribulose bisphosphate carboxylase/oxygenase activase 2, chloroplastic	RCA	1	9.93176e-64	156.92	WVSGTGIEAIGDK(1)LLNSFDGPPTFEQPK	3	0.61508	2	3822;7319
Q40565	151	K	Ribulose bisphosphate carboxylase/oxygenase activase 1, chloroplastic	RCA	1	9.17573e-05	107.55	LVVHITK(1)NFLK	2	2.4904	2	4539;4540
Q40565	76	K	Ribulose bisphosphate carboxylase/oxygenase activase 2, chloroplastic	RCA	1	3.85671e-128	234.21	WK(1)GLVQDFSDDQQDIAR	3	1.2512	5	7274;7275;7276;7277;7278
Q40565	175	K	Ribulose bisphosphate carboxylase/oxygenase activase 2, chloroplastic	RCA	1	0.00052571	90.412	GQGK(1)SFQCELVFR	2	1.6484	1	2685
Q40565	171	K	Ribulose bisphosphate carboxylase/oxygenase activase 2, chloroplastic	RCA	1	3.50185e-09	131.69	VPLILGVWGGK(1)GQGK	2	0.41908	1	7080
Q40565	422	K	Ribulose bisphosphate carboxylase/oxygenase activase 2, chloroplastic	RCA	1	0.00128911	65.677	VQLAETYLK(1)EAALGDANADAINTGNF	2	-1.5458	4	5667;7105;7106;7107
Q40567	92	K	Tobacco calretulin (Fragment)	Tobacco calretulin (Fragment)	1	9.42797e-20	142.4	LDCGGGYMK(1)LLSGDVDQK	3	-1.1375	2	3938;3939
Q40567	83	K	Tobacco calretulin (Fragment)	Tobacco calretulin (Fragment)	1	1.33826e-08	123.76	HEQK(1)LDCGGGYMK	3	-0.49312	3	2835;2836;2837
Q40567	337	K	Tobacco calretulin (Fragment)	Tobacco calretulin (Fragment)	1	1.1003e-07	133.47	QKDAEK(1)AAFEEAEK	2	0.38102	4	724;725;726;5489
Q40567	101	K	Tobacco calretulin (Fragment)	Tobacco calretulin (Fragment)	1	0.000599964	83.862	LLSGDVDQK(1)K	2	1.3314	2	4286;4287
Q40567	282	K	Tobacco calretulin (Fragment)	Tobacco calretulin (Fragment)	1	3.41e-17	118.54	APLIDNPDFK(1)DDPDLYVFPNLK	2	-1.063	2	482;483
Q40567	68	K	Tobacco calretulin (Fragment)	Tobacco calretulin (Fragment)	1	0.000694943	70.834	FFAISAEFPEFSNK(1)GK	2	-3.1023	1	1947
Q40567	331	K	Tobacco calretulin (Fragment)	Tobacco calretulin (Fragment)	1	0.0136611	61.958	AIAEETWGK(1)QK	2	-2.5577	1	243
Q40568	390	K	Phosphate translocator	Phosphate translocator	1	0.00112958	120.15	AK(1)MEEEKR	2	-0.10409	2	268;269
Q40569	122	K	Ras-related GTP-binding protein	Ras-related GTP-binding protein	1	0.0028171	71.879	ILVGNK(1)SDLTANR	2	1.8767	1	3239
Q40569	55	K	Ras-related GTP-binding protein	Ras-related GTP-binding protein	1	0.029429	54.784	TVEQDGK(1)TIK	2	0.33768	1	6606
Q40577	50	K	5-epi-aristolochene synthase	EAS3	1	7.93598e-08	130.98	EIEALK(1)EQTR	2	1.994	2	1394;1395
Q40577	453	K	5-epi-aristolochene synthase (Fragment)	EAS3	1	2.84004e-13	136.6	VIDDTATYEVEK(1)SR	2	-0.20428	1	6919
Q40577	217	K	5-epi-aristolochene synthase	EAS3	1	1.68433e-05	112.02	FFISSIYDK(1)EQSK	2	-1.26	1	1952
Q40577	340	K	5-epi-aristolochene synthase	EAS3	1	0.0137918	59.227	ISYK(1)AILDLYK	2	2.1852	1	3390
Q40577	351	K	5-epi-aristolochene synthase	EAS3	1	0.00042793	92.409	DYEK(1)ELSSAGR	2	2.2268	1	1166
Q40577	347	K	5-epi-aristolochene synthase	EAS3	1	0.000209924	98.898	AILDLYK(1)DYEK	2	0.63893	2	249;250
Q40577	44	K	5-epi-aristolochene synthase	EAS3	1	0.0067902	70.908	YAK(1)EIEALK	2	-2.0655	1	7349
Q40577	336	K	5-epi-aristolochene synthase	EAS3	1	0.00707976	65.232	LPDYMK(1)ISYK	2	-2.0625	1	4308
Q40578	252	K	Ubiquinol oxidase 2, mitochondrial	AOX	1	0.00512445	79.596	LPK(1)DSTLR	2	-1.0046	2	4311;4312
Q40581	60	K	EF-1-alpha-related GTP-binding protein	SUP1	1	0.0393615	51.436	NVEPK(1)GIAGK	2	-0.51738	1	5303
Q40581	250	K	EF-1-alpha-related GTP-binding protein	SUP2	1	0.00204563	69.03	YDEIESK(1)MVPFLR	2	0.4845	1	7370
Q40581	146	K	EF-1-alpha-related GTP-binding protein	SUP2	1	0.0242843	58.511	VK(1)GITVEVGR	2	0.1037	1	6970
Q40581	323	K	EF-1-alpha-related GTP-binding protein	SUP2	1	0.0424665	50.484	FK(1)DMGTVVMGK	2	0.054912	1	2007
Q40581	218	K	EF-1-alpha-related GTP-binding protein	SUP2	1	5.23929e-06	121.18	EHVQLAK(1)TLGVTK	2	-1.3919	1	1372
Q40581	504	K	EF-1-alpha-related GTP-binding protein	SUP1	1	0.000900483	73.296	TVAVGK(1)ITALPTVADNA	2	0.037959	1	6599
Q40589	147	K	Cytosolic ascorbate peroxidase	APX	1	7.11316e-08	98.902	DVFVK(1)QMGLSDK	2	-2.5079	6	1132;1133;1134;1135;1136;1137
Q40589	209	K	Cytosolic ascorbate peroxidase	APX	1	1.04251e-10	117.65	EGLLQLPSDK(1)ALLSDPAFRPLVEK	3	-0.5974	2	1336;1337
Q40589	136	K	Cytosolic ascorbate peroxidase	APX	1	1.59126e-06	124.39	LPDATK(1)GSDHLR	3	0.39706	1	4307
Q40589	63	K	Cytosolic ascorbate peroxidase	Cytosolic ascorbate peroxidase	1	1.72817e-07	96.143	FK(1)AEQGHGANNGIDIAIR	3	0.38888	1	2000
Q40589	154	K	Cytosolic ascorbate peroxidase	APX	1	5.97248e-15	131.31	QMGLSDK(1)DIVALSGGHTLGR	3	0.82749	7	5518;5519;5520;5521;5522;5523;5524
Q40589	122	K	Cytosolic ascorbate peroxidase	APX	1	0.00516222	68.676	EDK(1)TEPPVEGR	2	0.44869	3	1268;1269;1270
Q40589	223	K	Cytosolic ascorbate peroxidase	APX	1	7.51987e-15	103.84	PLVEK(1)YAADEDAFFADYAEAHLK	3	1.8541	1	5398
Q40590	210	K	TFHP-1 protein	SCANT	1	4.33144e-06	118.76	EIAEK(1)WFAAGGNLK	2	-2.6942	1	1375
Q40593	231	K	Violaxanthin de-epoxidase, chloroplastic	VDE	1	0.000249142	107.21	FDMK(1)DFSGK	2	0.34004	3	1874;1875;1876
Q40593	332	K	Violaxanthin de-epoxidase, chloroplastic	VDE	1	3.85314e-06	104.94	VENSPEDYIFVYYK(1)GR	2	-1.1982	2	6834;6835
Q40593	433	K	Violaxanthin de-epoxidase, chloroplastic	VDE	1	0.00074575	83.862	LFEGFK(1)ELQR	2	-0.43592	1	4017
Q40593	236	K	Violaxanthin de-epoxidase, chloroplastic	VDE	1	0.00251585	72.2	DFSGK(1)WFITR	2	1.6168	1	840
Q40593	420	K	Violaxanthin de-epoxidase, chloroplastic	VDE	1	0.0269394	56.404	DK(1)EVTLFSK	2	-1.4719	1	917
Q41230	137	K	CBP20 (Fragment)	CBP20	1	0.0252428	58.782	DSCGK(1)CLR	2	0.63844	1	1072
Q42943	6	K	4-coumarate:coenzyme A ligase	4-coumarate:coenzyme A ligase	1	0.00914121	64.906	DTK(1)HGDIIFR	3	2.0484	1	1117
Q42946	111	K	Oxygen-dependent coproporphyrinogen-III oxidase, chloroplastic	CPX	1	1.23458e-07	100.02	EAQDSVCLAIEK(1)ADGGAK	3	1.7181	3	1252;1253;1254
Q42946	211	K	Oxygen-dependent coproporphyrinogen-III oxidase, chloroplastic	CPX	1	4.17567e-06	115.06	YFETDAPK(1)DAPGAPR	2	-0.83596	2	7443;7444
Q42948	329	K	4-hydroxy-tetrahydrodipicolinate synthase, chloroplastic	DHPS1	1	0.0416263	48.561	EEFVK(1)IVK	2	-3.7609	1	1289
Q42949	198	K	Catechol O-methyltransferase	OMT	1	4.80442e-09	123.95	ILENYK(1)GFENLK	2	2.4142	4	3206;3207;3208;3209
Q42950	326	K	Glutamine synthetase	Gln1-3	1	0.00298402	79.148	AGK(1)GYFEDR	2	0.23551	2	215;216
Q42950	268	K	Glutamine synthetase	Gln1-3	1	0.00295582	68.168	EDGGYEVILK(1)AIEK	2	3.3542	1	1265
Q42951	278	K	Glutamine synthetase	Gln1-5	1	1.3579e-28	163.8	HK(1)EHIAAYGEGNER	4	-1.5043	2	2866;2867
Q42953	341	K	Alcohol dehydrogenase (Fragment)	tobADH1	1	0.0012976	78.342	YMNK(1)ELELEK	2	-1.2073	1	7641
Q42954	273	K	Pyruvate kinase, cytosolic isozyme	Pyruvate kinase, cytosolic isozyme	1	0.00484827	62.469	GDLGMEIPIEK(1)IFLAQK	2	-0.48153	1	2279
Q42955	348	K	Glutathione reductase (NADPH) (Fragment)	gor	1	2.89035e-16	97.124	AGLTK(1)ADFDSTVGIHPTSAEEFVTMR	3	-1.3692	1	217
Q42961	90	K	Phosphoglycerate kinase, chloroplastic	Phosphoglycerate kinase, chloroplastic	1	1.66435e-05	119.39	SVGDLTAAELK(1)GK	2	0.25321	1	6110
Q42961	143	K	Phosphoglycerate kinase, chloroplastic	Phosphoglycerate kinase, chloroplastic	1	0.0408873	54.787	PK(1)GVTPK	2	0.57437	1	5393
Q42961	358	K	Phosphoglycerate kinase, chloroplastic	Phosphoglycerate kinase, chloroplastic	1	0.0128232	57.328	FAPDANSK(1)IVPASAIPDGWMGLDIGPDSVK	3	0.53855	2	1842;1843
Q42961	331	K	Phosphoglycerate kinase, chloroplastic	Phosphoglycerate kinase, chloroplastic	0.999999	5.055e-19	117.03	AQGLSVGSSLVEEDKLELATSLLEK(1)AK	3	-0.54206	1	509
Q42961	380	K	Phosphoglycerate kinase, chloroplastic	Phosphoglycerate kinase, chloroplastic	1	0.00226128	60.641	IVPASAIPDGWMGLDIGPDSVK(1)TFNDALDTTK	3	-0.10861	1	3500
Q42961	350	K	Phosphoglycerate kinase, chloroplastic	Phosphoglycerate kinase, chloroplastic	1	2.72486e-14	102.66	GVSLLLPSDVVIADK(1)FAPDANSK	2	0.45039	2	2776;2777
Q42961	203	K	Phosphoglycerate kinase, chloroplastic	Phosphoglycerate kinase, chloroplastic	1	1.39376e-147	260.97	FYKEEEK(1)NEPEFAK	2	-0.20317	11	1282;1283;2199;2200;2201;2202;2206;2207;2217;2222;2223
Q42961	210	K	Phosphoglycerate kinase, chloroplastic	Phosphoglycerate kinase, chloroplastic	1	2.13448e-34	185.9	NEPEFAK(1)K	2	0.080454	7	1284;2235;2236;5042;5043;5044;5045
Q42961	280	K	Phosphoglycerate kinase, chloroplastic	Phosphoglycerate kinase, chloroplastic	1	0.00193769	72.797	VSSK(1)IGVIESLLEK	2	-0.77188	1	7142
Q42961	390	K	Phosphoglycerate kinase, chloroplastic	Phosphoglycerate kinase, chloroplastic	1	9.86507e-18	106.11	TFNDALDTTK(1)TVIWNGPMGVFEFDK	3	-1.5601	1	6304
Q42961	199	K	Phosphoglycerate kinase, chloroplastic	Phosphoglycerate kinase, chloroplastic	1	8.96546e-59	200.97	FYK(1)EEEKNEPEFAK	2	-1.7853	28	2192;2193;2194;2195;2196;2197;2198;2203;2204;2205;2208;2209;2210;2211;2212;2213;2214;2215;2216;2218;2219;2220;2221;2224;2225;2226;2227;2228
Q42961	321	K	Phosphoglycerate kinase, chloroplastic	Phosphoglycerate kinase, chloroplastic	1	0.000291093	77.062	AQGLSVGSSLVEEDK(1)LELATSLLEK	2	2.4087	1	508
Q42961	335	K	Phosphoglycerate kinase, chloroplastic	Phosphoglycerate kinase, chloroplastic	1	0.000380698	77.899	AK(1)GVSLLLPSDVVIADK	2	-0.35121	1	267
Q42961	132	K	Phosphoglycerate kinase, chloroplastic	Phosphoglycerate kinase, chloroplastic	1	0.00555607	64.537	HLMANGAK(1)VILSSHLGR	3	1.2458	1	2893
Q42961	415	K	Phosphoglycerate kinase, chloroplastic	Phosphoglycerate kinase, chloroplastic	1	0.00255712	68.536	FAVGTEAIAK(1)K	2	-1.8865	4	1851;1852;1853;1854
Q42961	423	K	Phosphoglycerate kinase, chloroplastic	Phosphoglycerate kinase, chloroplastic	1	1.3663e-49	175.46	LADLSGK(1)GVTTIIGGGDSVAAVEK	3	-1.8088	12	3681;3682;3683;3684;3882;3883;3884;3885;3886;3887;3888;3889
Q42962	11	K	Phosphoglycerate kinase, cytosolic	Phosphoglycerate kinase, cytosolic	1	0.00402311	72.34	SVGSLK(1)EADLK	2	3.5574	5	6119;6120;6121;6122;6123
Q42962	349	K	Phosphoglycerate kinase, cytosolic	Phosphoglycerate kinase, cytosolic	1	2.31274e-49	164.31	LAELSGK(1)GVTTIIGGGDSVAAVEK	2	2.116	2	3685;3897
Q42962	276	K	Phosphoglycerate kinase, cytosolic	Phosphoglycerate kinase, cytosolic	1	0.0301076	49.613	GVSLLLPTDVVIADK(1)FAADANSK	3	1.7487	1	2778
Q42962	366	K	Phosphoglycerate kinase, cytosolic	Phosphoglycerate kinase, cytosolic	1	3.53104e-12	96.708	GVTTIIGGGDSVAAVEK(1)VGLAEK	3	-1.4248	4	2787;2788;2789;2790
Q42962	16	K	Phosphoglycerate kinase, cytosolic	Phosphoglycerate kinase, cytosolic	1	0.0178971	69.176	EADLK(1)GK	2	-0.18761	1	1198
Q42962	341	K	Phosphoglycerate kinase, cytosolic	Phosphoglycerate kinase, cytosolic	1	0.00278558	68.536	FAAGTEAIAK(1)K	2	1.6891	3	1823;1824;1825
Q42962	331	K	Phosphoglycerate kinase, cytosolic	Phosphoglycerate kinase, cytosolic	1	4.02375e-06	74.408	TVIWNGPMGVFEFDK(1)FAAGTEAIAK	3	-0.24172	1	6619
Q42964	57	K	Peroxidase	Peroxidase	1	0.00221117	117.7	AGAK(1)IIR	2	0.99011	3	187;188;189
Q42967	155	K	Uroporphyrinogen decarboxylase, chloroplastic	DCUP	1	0.00120895	90.696	TAADVEK(1)VR	2	0.96632	1	6159
Q42967	139	K	Uroporphyrinogen decarboxylase, chloroplastic	DCUP	1	0.000504035	84.479	GK(1)GPVIFDPLR	2	1.4587	1	2513
Q43581	240	K	Ethylene forming enzyme (EFE)	Ethylene forming enzyme (EFE)	1	0.00714948	72.607	VVAQK(1)DGTR	2	1.4331	2	7184;7185
Q43581	274	K	ACC oxidase	TEFE	1	0.00411443	69.786	EAAESK(1)QVYPK	2	-0.55949	1	1190
Q43581	230	K	ACC oxidase	ACO	1	0.0149186	73.324	YK(1)SVMHR	2	0.24185	1	7591
Q43581	305	K	ACC oxidase	TEFE	1	6.90498e-05	116.24	FEAMK(1)SIESDVK	2	1.2246	7	1883;1884;1885;1886;1887;1888;1889
Q43581	268	K	ACC oxidase	TEFE	1	2.71322e-07	79.209	MSLASFYNPGSDAVIYPAPALVEK(1)EAAESK	3	0.82951	1	4926
Q43581	191	K	1-amniocyclopropane-1-carboxylate oxidase	1-amniocyclopropane-1-carboxylate oxidase	1	1.57729e-39	151.21	AHTDAGGIILLFQDDK(1)VSGLQLLK	3	-1.0439	1	237
Q43581	312	K	Ethylene forming enzyme (EFE)	Ethylene forming enzyme (EFE)	1	0.0159681	60.157	SIESDVK(1)MDPIVTA	2	1.6988	1	5819
Q43581	66	K	ACC oxidase	ACO	1	0.00445822	81.95	FK(1)ELVASK	2	-1.1386	4	2035;2036;2037;2038
Q43581	297	K	1-amniocyclopropane-1-carboxylate oxidase	1-amniocyclopropane-1-carboxylate oxidase	1	0.00350668	89.55	FQAK(1)EPR	2	0.059276	5	2116;2117;2118;2119;2120
Q43582	48	K	Probable U6 snRNA-associated Sm-like protein LSm4	Probable U6 snRNA-associated Sm-like protein LSm4	1	9.93029e-05	107.06	EVICTSK(1)DGDR	2	0.89274	1	1781
Q43590	112	K	1-amniocyclopropane-1-carboxylate oxidase	1-amniocyclopropane-1-carboxylate oxidase	1	0.0119407	66.692	EFAEK(1)LEK	2	-0.57323	2	1311;1312
Q43590	191	K	1-amniocyclopropane-1-carboxylate oxidase	1-amniocyclopropane-1-carboxylate oxidase	1	0.0148617	64.121	VSGLQLLK(1)DDK	2	-0.22305	2	7137;7138
Q43590	64	K	1-amniocyclopropane-1-carboxylate oxidase	1-amniocyclopropane-1-carboxylate oxidase	1	1.44829e-05	107.82	EMVASK(1)GLEAVQTEIK	3	2.3388	2	1643;1644
Q43590	263	K	1-amniocyclopropane-1-carboxylate oxidase	1-amniocyclopropane-1-carboxylate oxidase	1	0.0163949	63.565	ENK(1)VIYPK	2	-0.61715	1	1647
Q43590	58	K	1-amniocyclopropane-1-carboxylate oxidase	1-amniocyclopropane-1-carboxylate oxidase	1	0.00324521	91.087	FK(1)EMVASK	2	1.3557	4	2039;2040;2041;2042
Q43590	222	K	1-amniocyclopropane-1-carboxylate oxidase	1-amniocyclopropane-1-carboxylate oxidase	1	9.68981e-05	130	YK(1)SVEHR	2	-0.3403	2	7589;7590
Q43792	274	K	1-aminocyclopropane-1-carboxylate oxidase	ACO	1	0.00555219	68.132	EAEESK(1)AIYPK	2	0.27979	3	1204;1205;1206
Q43792	279	K	1-aminocyclopropane-1-carboxylate oxidase	ACO	1	0.0185159	52.821	AIYPK(1)FVFDDYMK	2	-1.1505	1	260
Q43794	104	K	Glutamate--tRNA ligase, chloroplastic/mitochondrial	Glutamate--tRNA ligase, chloroplastic/mitochondrial	1	0.000483251	85.813	STK(1)ESEEAVLR	2	-0.32802	1	6078
Q43797	42	K	Inorganic pyrophosphatase	ppa	1	0.000180159	87.647	VTLSADK(1)SSGAADDK	2	0.28284	2	7163;7164
Q43797	261	K	Inorganic pyrophosphatase	ppa	1	0.000137782	109.07	AADVGADLVGK(1)VER	2	-2.8529	2	25;26
Q43797	717	K	Inorganic pyrophosphatase	ppa	1	0.0378517	51.524	GSDAHK(1)AAVIGDTVGDPLK	3	0.78205	1	2695
Q43797	603	K	Inorganic pyrophosphatase	ppa	1	1.6532e-05	119.87	SVGSAALK(1)MVEEVR	2	0.45062	4	6115;6116;6117;6118
Q43797	355	K	Inorganic pyrophosphatase	ppa	1	0.00116991	83.862	AVK(1)EIEPALK	2	0.24396	2	618;619
Q43798	127	K	Inorganic pyrophosphatase	ppa	1	0.0021192	74.562	SQPCTYNK(1)EK	2	0.34379	1	6028
Q43798	260	K	Inorganic pyrophosphatase	ppa	1	0.000137782	109.07	AADVGADLVGK(1)VER	2	-2.8529	2	25;26
Q43798	249	K	Inorganic pyrophosphatase	ppa	1	0.0264858	58.123	VGGGIYTK(1)AADVGADLVGK	2	0.45282	1	6879
Q43800	348	K	Lipoxygenase	Lox1	1	4.44366e-14	124.63	SDGEGLFK(1)YPTPQVIQEDK	2	2.1856	1	5727
Q43800	191	K	Lipoxygenase	Lox1	1	0.0441265	42.317	GDGTGK(1)LEEWDR	2	-2.6996	1	2276
Q43800	413	K	Lipoxygenase	Lox1	1	2.39752e-07	110.34	EQIEDK(1)LDGLTIDEAIK	3	0.26318	2	1681;1682
Q43800	13	K	Lipoxygenase	Lox1	1	0.000481615	95.417	IVDAITGK(1)DDGK	2	2.1679	1	3463
Q43800	451	K	Lipoxygenase	Lox1	1	6.93503e-09	129.54	INTSTDTK(1)TYASR	2	-0.6151	1	3263
Q43800	20	K	Lipoxygenase	Lox1	1	0.0298173	57.204	VK(1)GTVVLMK	2	0.015632	1	6975
Q43800	674	K	Lipoxygenase	Lox1	1	0.0240941	52.495	DTELQAWWK(1)ELR	2	2.0857	1	1114
Q45FL8	6	K	Polyubiquitin	TUQG3	1	0.00880504	65.179	MQIFVK(1)TLTGK	2	-0.44301	3	4831;4832;4833
Q45FL8	27	K	Ubiquitin (Fragment)	UB1	1	8.8026e-20	142.4	TITLEVESSDTIDNVK(1)AK	2	2.0653	1	6412
Q45FL8	11	K	Polyubiquitin	TUQG3	1	3.20863e-37	154.6	TLTGK(1)TITLEVESSDTIDNVK	3	1.2087	2	6486;6487
Q45FL8	33	K	Ubiquitin (Fragment)	UB1	1	5.69586e-09	128.76	IQDK(1)EGIPPDQQR	2	0.9816	37	3296;3297;3298;3299;3300;3301;3302;3303;3304;3305;3306;3307;3308;3309;3310;3311;3312;3313;3314;3315;3316;3317;3318;3319;3320;3321;3322;3323;3324;3325;3326;3327;3328;3329;3330;3331;3332
Q45FL8	63	K	Ubiquitin (Fragment)	UB1	1	5.19334e-10	114.28	TLADYNIQK(1)ESTLHLVLR	3	-1.0584	3	6446;6447;6448
Q45FL8	107	K	Ubiquitin extension protein	TUQG3	1	7.74303e-05	106.58	LAVLQFYK(1)VDDSGK	2	-0.18761	1	3928
Q45FL8	48	K	Ubiquitin (Fragment)	UB1	1	7.95335e-06	115.33	LIFAGK(1)QLEDGR	2	-2.7543	6	4112;4113;4114;4115;4116;4117
Q45KF8	335	K	Fatty acid hydroperoxide lyase	Fatty acid hydroperoxide lyase	1	0.000174134	111.61	NAELQEK(1)LR	2	-1.6032	1	4971
Q45KF8	423	K	Fatty acid hydroperoxide lyase	Fatty acid hydroperoxide lyase	1	0.000506194	84.365	VFDNPEK(1)FVLER	2	1.4295	1	6848
Q4LB98	109	K	Putative glutathione S-transferase (Fragment)	GST1	1	0.00223275	74.611	PAWSK(1)ALELHK	3	1.45	2	5368;5369
Q4LB98	83	K	Putative glutathione S-transferase (Fragment)	GST1	1	0.00366775	59.011	YLGGESFTLADLHHAPVVHYLMGTK(1)VK	3	3.0702	3	7635;7636;7637
Q4LB98	45	K	Putative glutathione S-transferase (Fragment)	GST1	1	6.88443e-07	122.7	LGK(1)ILDVYESR	2	0.9058	8	4057;4058;4059;4060;4061;4062;4063;4064
Q50LG5	149	K	Peroxidase	NtPOX1	1	1.68134e-08	128.81	GFEVIEQAK(1)QR	2	3.3197	1	2318
Q50LG5	221	K	Peroxidase	NtPOX1	1	3.53062e-06	137.85	KFNDK(1)NFNAR	2	-0.57709	2	2085;3658
Q50LG5	177	K	Peroxidase	NtPOX1	1	2.59689e-13	133.47	DSVVK(1)LGGQGYNVALGR	2	0.31516	1	1085
Q53UI6	147	K	PsbQ	psbQ	1	9.32332e-05	127.17	EIVSVK(1)NFIDK(1)K	2	-1.5379	1	1470
Q53UI6	189	K	PsbQ	psbQ	1	0.00129	82.417	LQDLTGK(1)LLK	2	2.9882	4	4352;4353;4354;4355
Q53UI6	204	K	PsbQ	psbQ	1	1.04063e-07	111.6	TK(1)NSPEAEK	2	-1.603	2	6408;6430
Q53UI6	182	K	PsbQ	psbQ	1	0.000406578	103.55	GK(1)LQDLTGK	2	-2.2252	13	1293;2523;2524;2525;2526;2527;2528;2529;2530;2531;2532;2533;2534
Q53UI6	142	K	PsbQ	psbQ	1	9.64425e-14	153.34	EIVSVK(1)NFIDK(1)K	2	-1.5379	38	1070;1434;1435;1436;1437;1438;1439;1440;1441;1442;1443;1444;1445;1446;1447;1448;1449;1450;1451;1452;1453;1454;1455;1456;1457;1458;1459;1460;1461;1462;1463;1464;1465;1466;1467;1468;1469;1470
Q53UI6	192	K	PsbQ	psbQ	1	9.83647e-05	110.38	LLK(1)TISDLDHAAK	3	-0.34902	5	4221;4222;4223;4224;4225
Q53UI6	114	K	PsbQ	psbQ	1	8.57218e-12	152.34	DLDLPLK(1)ER	2	2.2523	15	967;968;969;970;971;972;973;974;975;976;977;978;979;980;981
Q53UI6	202	K	PsbQ	psbQ	1	4.74665e-14	145.81	TISDLDHAAK(1)TK(1)NSPEAEK	3	-0.98908	16	6393;6394;6395;6396;6397;6398;6399;6400;6401;6402;6403;6404;6405;6406;6407;6408
Q53UI6	180	K	PsbQ	psbQ	1	0.000744021	116.98	PK(1)EEK(1)GK	2	-0.04895	3	1293;5392;6617
Q53UI6	136	K	PsbQ	psbQ	1	0.000397242	111.83	VK(1)DSAK(1)EIVSVK	2	1.4391	17	1063;1064;1065;1066;1067;1068;1069;1070;6956;6957;6958;6959;6960;6961;6962;6963;6964
Q53UI6	169	K	PsbQ	psbQ	1	0.000242365	98.898	YDLK(1)TVISAK	2	1.3072	10	7377;7378;7379;7380;7381;7382;7383;7384;7385;7386
Q53UI6	132	K	PsbQ	psbQ	1	0.000668408	98.592	VK(1)DSAK(1)EIVSVK	2	1.4391	2	6956;6957
Q53UI6	177	K	PsbQ	psbQ	1	1.15881e-08	147.39	PK(1)EEK(1)GK	2	-0.04895	8	5392;6611;6612;6613;6614;6615;6616;6617
Q56D10	209	K	Annexin	ann12	1	0.0164769	58.313	YK(1)DDYGSSITK	2	0.11139	1	7513
Q56E62	33	K	Nucleoside diphosphate kinase 1	Nucleoside diphosphate kinase 1	1	0.0249012	62.464	GFSLK(1)GLK	2	-0.14888	2	2337;2338
Q56E62	36	K	Nucleoside diphosphate kinase 1	Nucleoside diphosphate kinase 1	1	0.000174579	113.62	GLK(1)LITVDR	2	-1.5377	3	2577;2578;2579
Q56E62	47	K	Nucleoside diphosphate kinase 1	Nucleoside diphosphate kinase 1	1	3.54261e-14	143.05	AFAEK(1)HYSDLSAK	2	-1.1949	4	157;158;159;160
Q589Y0	252	K	Malonyltransferase	mat1	1	0.00646542	83.753	HDIGK(1)LK	2	1.7544	1	2832
Q589Y3	444	K	Glycosyltransferase	NtGT4	1	1.08599e-12	130.47	ALDK(1)LMDEGEEGQVR	2	-1.8401	4	303;304;305;306
Q5D4P8	175	K	Cinnamyl alcohol dehydrogenase 1	CAD1-1	1	0.00301561	69.864	TLAEDAAWK(1)FVK	2	1.2363	1	6449
Q5D4P8	43	K	Cinnamyl alcohol dehydrogenase 1	CAD1-7	1	0.0228653	58.596	DPNDPK(1)K	2	0.11217	1	1055
Q5DKU6	207	K	Adenosine kinase isoform 2T	Adenosine kinase isoform 2T	1	5.53027e-06	73.383	DQQEK(1)VLPYMDFVFGNETEAR	3	-0.49605	1	1058
Q5DKV0	156	K	Adenosine kinase isoform 2T	Adenosine kinase isoform 2T	1	8.6647e-06	126.1	RPENWALVEK(1)AK	2	1.3749	2	5646;5647
Q5DKV0	227	K	Adenosine kinase isoform 1T	Adenosine kinase isoform 1T	1	0.000606009	65.216	TFSK(1)VHGWETDNVEEIALK	3	0.22025	1	6323
Q5DKV0	284	K	Adenosine kinase isoform 2T	Adenosine kinase isoform 2T	1	0.00045407	88.596	LFPVIPLPK(1)EK	2	-1.4804	2	4025;4026
Q5DNZ6	59	K	Chlorophyll a-b binding protein, chloroplastic (Fragment)	Chlorophyll a-b binding protein, chloroplastic (Fragment)	1	0.000485581	88.596	VDFK(1)EPVWFK	2	-1.1749	14	6761;6762;6763;6764;6765;6766;6767;6768;6769;6770;6771;6772;6773;6774
Q5DNZ6	55	K	Chlorophyll a-b binding protein, chloroplastic (Fragment)	Chlorophyll a-b binding protein, chloroplastic (Fragment)	1	2.05356e-05	121.56	WVK(1)VDFK	2	-1.1082	4	7313;7314;7315;7316
Q5EFR4	189	K	Chloroplast oxygen-evolving protein 16 kDa subunit	psbQ	1	0.000530677	90.827	LQDLTGK(1)LFK	2	-0.5198	3	4349;4350;4351
Q5EFR4	192	K	Chloroplast oxygen-evolving protein 16 kDa subunit	psbQ	1	0.00037489	103.14	LFK(1)TISDLDHAAK	2	-1.6781	7	4018;4019;4020;4021;4022;4023;4024
Q5EFR4	114	K	Chloroplast oxygen-evolving protein 16 kDa subunit	psbQ	1	0.0208336	55.531	DFGLPLK(1)K	2	-0.27206	3	818;819;820
Q5EFR4	202	K	Chloroplast oxygen-evolving protein 16 kDa subunit	psbQ	1	4.74665e-14	145.81	TISDLDHAAK(1)TK(1)NSPEAEK	3	-0.98908	16	6393;6394;6395;6396;6397;6398;6399;6400;6401;6402;6403;6404;6405;6406;6407;6408
Q5GIA8	257	K	Terpenoid cyclase	ABS	1	0.0422537	49.442	YFK(1)TEVK	2	3.706	1	7447
Q5IH14	60	K	Sucrose-phosphatase 1	SPP2	1	0.00128633	86.898	SPTLYK(1)ELR	2	2.5371	3	6021;6022;6023
Q5IH14	136	K	Sucrose-phosphatase 1	SPP2	1	0.00150231	84.817	VSFYVQK(1)DK	2	0.97033	2	7135;7136
Q5K4L4	243	K	Villin 2 (Fragment)	vln2	1	0.024651	58.511	EK(1)QSAFDVGQK	2	-0.29853	1	1548
Q5K4L4	498	K	Villin 2 (Fragment)	vln2	1	0.0232356	44.391	EAYLSDEEFESVLGMK(1)K	2	-1.575	1	1258
Q5K4L4	480	K	Villin 2 (Fragment)	vln2	1	8.02529e-15	136.7	SDNPVTGIDFK(1)R	2	-2.5959	2	5732;5733
Q5KTN4	90	K	14-3-3 d-1 protein	14-3-3	1	1.32602e-06	132.08	KNEEHVVLVK(1)DYR	2	0.5914	5	3736;3737;3738;3739;3740
Q5KTN4	57	K	14-3-3 d-1 protein	14-3-3	1	6.29325e-13	135.47	NLLSVAYK(1)NVIGSLR	2	-0.11054	1	5182
Q5KTN4	30	K	14-3-3 d-1 protein	14-3-3	1	0.0148179	61.344	YEEMVK(1)FMDR	2	-0.52467	1	7419
Q5KTN4	76	K	14-3-3 d-1 protein	14-3-3	1	2.80234e-34	172.11	IVSSIEQK(1)EEGR	2	0.3795	1	3503
Q5KTN4	143	K	14-3-3 d-1 protein	14-3-3	1	9.10728e-05	106.67	YLAEFK(1)VGNER	2	1.7372	3	7620;7621;7622
Q5M9S4	140	K	NADH dehydrogenase subunit 7	nad7	1	0.000164144	109.66	EK(1)LLEFYER	2	2.446	1	1545
Q5M9U1	130	K	NADH-ubiquinone oxidoreductase chain 6	nad6	1	0.00311685	78.149	YTVYAGK(1)VR	2	-0.76734	2	7740;7741
Q5M9V4	384	K	ATP synthase subunit alpha	atp1	1	0.000124628	108.35	VGSAAQLK(1)TMK	2	0.9147	1	6894
Q5M9V4	103	K	ATP synthase subunit alpha	atp1	1	5.83534e-05	91.812	TGSIVDVPAGK(1)AMLGR	3	3.3436	4	6354;6355;6356;6357
Q5M9V4	387	K	ATP synthase subunit alpha	atp1	1	0.00469275	76.332	TMK(1)QVCGSLK	2	-0.10395	1	6492
Q5M9V4	486	K	ATP synthase subunit alpha	atp1	1	2.96092e-31	151.84	AILNSVKPELLQSFLEK(1)GGLTNER	3	-0.13492	1	256
Q5M9V4	432	K	ATP synthase subunit alpha	atp1	1	4.06254e-48	169.92	LTEVLK(1)QPQYAPLPIEK	2	0.8236	2	4405;4406
Q5M9V4	502	K	ATP synthase subunit alpha	atp1	0.999994	0.000282414	89.911	KMELDTFLK(1)ESALAFI	2	0.56943	3	3722;3723;3724
Q5QJB2	72	K	Harpin binding protein 1	HrBP1	1	0.00075963	83.182	EAK(1)AELIGSLK	2	2.0925	4	1224;1225;1226;1227
Q5QJB2	132	K	Harpin binding protein 1	HrBP1	1	9.75264e-05	108.72	WK(1)LIYSSAFSGR	2	-1.81	1	7286
Q5QJB2	216	K	Harpin binding protein 1	HrBP1	1	0.00239023	81.525	ITFEK(1)TTVK	2	0.80065	4	3398;3399;3400;3401
Q5QJB2	102	K	Harpin binding protein 1	HrBP1	1	0.000472322	88.596	GLAASEEDLK(1)K	2	0.51262	5	2552;2553;2554;2555;2556
Q5R216	224	K	Myosin XI	Ntmy170	1	0.000304524	96.229	FVEIQFDK(1)SGR	2	2.2139	1	2153
Q5XMB7	227	K	Peroxisomal acetoacetyl-coenzyme A thiolase	AACT2	1	0.000673723	83.243	PSTYVDK(1)DEGLIK	2	3.4046	1	5413
Q5XMB8	238	K	Cytosolic acetoacetyl-coenzyme A thiolase	AACT1	1	0.00228653	110.61	FDGAK(1)LR	2	1.5684	3	1865;1866;1867
Q5XMB8	155	K	Cytosolic acetoacetyl-coenzyme A thiolase	AACT1	1	1.24721e-14	116.87	LGHDSLVDGMLK(1)DGLTDVYK	3	3.1417	1	4051
Q5XMB8	49	K	Cytosolic acetoacetyl-coenzyme A thiolase	AACT1	1	0.000463742	93.839	LGSIAIEGALK(1)K	2	2.7358	3	4072;4073;4074
Q5XMB8	310	K	Cytosolic acetoacetyl-coenzyme A thiolase	AACT1	1	0.044988	40.744	ISGYADAAQAPELFTTAPALAIPK(1)AIK	3	1.2194	1	3379
Q5XMB8	227	K	Cytosolic acetoacetyl-coenzyme A thiolase	AACT1	1	0.000125248	110.04	GKPSIIVDK(1)DDGLGK	2	0.55589	5	2536;2537;2538;2539;2540
Q5XMB8	249	K	Cytosolic acetoacetyl-coenzyme A thiolase	AACT1	1	0.0199036	59.302	EK(1)DGTVTAGNASSISDGAAALVLVSGEK	3	-0.44158	1	1479
Q67BD0	523	K	Heat shock protein 70	Hsp70	1	4.46278e-13	147.64	LSKEEIEK(1)MVQEAEK	2	-0.023663	4	1291;1292;4393;4394
Q67BD0	567	K	Heat shock protein 70-3	Hsp70	1	0.00357397	74.53	IGSK(1)LSSDDK	2	0.93999	1	3143
Q67BD0	560	K	Heat shock protein 70-3	Hsp70	1	0.0428246	50.703	NTIK(1)DEK	2	-2.4624	1	5278
Q67BD0	116	K	Heat shock protein 70-3	Hsp70	1	9.53733e-08	98.868	GEEK(1)QFAAEEISSMVLIK	2	-1.0416	4	2289;2290;2291;2292
Q67BD0	506	K	Heat shock protein 70	Nthsp70	1	0.00122687	89.08	NK(1)ITITNDK	2	0.4019	3	5137;5138;5139
Q67BD0	532	K	Heat shock protein 70-3	Hsp70	1	0.00022274	110.39	YK(1)AEDEEHKK	2	0.16517	14	7492;7493;7494;7495;7496;7498;7499;7500;7501;7502;7503;7506;7507;7508
Q67BD0	325	K	Heat shock protein 70	Nthsp70	1	4.06065e-05	105.98	CMEPVEK(1)CLR	2	-3.2447	3	718;719;720
Q67BD0	513	K	Heat shock protein 70	Nthsp70	1	1.67045e-12	151.44	ITITNDK(1)GR	2	-0.60713	4	3423;3424;3425;3426
Q67BD0	74	K	Heat shock protein 70	Hsp70	1	3.89608e-126	218.28	NQVAMNPINTVFDAK(1)R	3	-0.74013	14	5254;5255;5256;5257;5258;5259;5260;5261;5262;5263;5264;5265;5266;5267
Q67BD0	252	K	Heat shock protein 70	Hsp70	1	1.36278e-25	156.58	MVNHFVQEFK(1)R	2	1.8873	7	4959;4960;4961;4962;4963;4964;4965
Q67BD0	334	K	Heat shock protein 70-3	Hsp70	1	1.16334e-09	130.02	MDK(1)STVHDVVLVGGSTR	2	0.41246	5	4605;4606;4607;4608;4609
Q67BD0	563	K	Heat shock protein 70-3	Hsp70	1	1.35692e-17	165.35	DEK(1)IGSK	2	2.1946	6	814;815;5279;5280;5281;5282
Q67BD0	518	K	Heat shock protein 70	Hsp70	1	0.00142703	95.358	LSK(1)EEIEK	2	1.0713	4	4389;4390;4391;4392
Q67BD0	429	K	Heat shock protein 70	HSP70-2	1	0.0389765	49.418	NTTIPTK(1)K	2	1.451	1	5289
Q67BD0	163	K	Heat shock protein 70-3	Hsp70	1	7.25355e-06	107.13	QATK(1)DAGVISGLNVMR	2	-2.0057	3	5449;5450;5451
Q67BD0	112	K	Heat shock protein 70-3	Hsp70	1	1.96638e-37	174.63	VISGPGDKPMIVVNYK(1)GEEK	2	1.0297	8	5402;5403;6936;6937;6938;6939;6940;6941
Q67BD0	545	K	Heat shock protein 70	Hsp70	1	6.33708e-06	116.78	VEAK(1)NALENYAYNMR	2	1.2897	3	3796;3797;6807
Q67BD0	191	K	Heat shock protein 70	BIP4	1	2.96598e-06	92.439	IINEPTAAAIAYGLDK(1)K	2	-0.14719	5	3171;3172;3173;3174;3175
Q67BD0	530	K	Heat shock protein 70-3	Hsp70	1	0.00085083	91.867	MVQEAEK(1)YK	2	-0.25501	1	4966
Q67BD0	132	K	Heat shock protein 70-3	HSP70-3	1	1.82878e-05	112.24	MK(1)EIAEAFLGSTVK	2	-1.1104	2	4763;4764
Q67BD0	539	K	Heat shock protein 70-3	Hsp70	1	0.000433346	104.07	YKAEDEEHK(1)K	2	0.92567	3	7497;7504;7505
Q67BD0	603	K	Heat shock protein 70-3	Hsp70	1	0.000325121	97.273	MK(1)ELESICNPIIAK	2	2.9791	5	4767;4768;4769;4770;4771
Q67BD0	573	K	Heat shock protein 70-3	Hsp70	1	0.0356696	65.252	LSSDDK(1)K	2	-0.35664	1	4401
Q67C42	260	K	Glutamate dehydrogenase beta subunit (Fragment)	gdh2	1	0.00274133	51.431	FIVEAANHPTDPEADEILAK(1)K	3	-0.61979	1	1999
Q68GS0	123	K	SKP1	skp1	1	0.0186973	63.816	GK(1)TPEEIR	2	2.4434	1	2541
Q68GS0	61	K	SKP1	skp1	1	0.0107404	66.993	VIEYCK(1)R	2	-0.38832	1	6920
Q68GS0	68	K	SKP1	skp1	1	4.77548e-09	141.08	HVDATK(1)TEDK	2	-2.1029	1	3009
Q6IVK6	118	K	UDP-glucose 6-dehydrogenase	UDP-glucose 6-dehydrogenase	1	0.0069368	72.2	MIADVSK(1)SDK	2	-0.65309	2	4704;4705
Q6IVK6	139	K	UDP-glucose 6-dehydrogenase	UDP-glucose 6-dehydrogenase	1	0.000712611	79.875	TAEAIEK(1)ILTHNSK	2	-1.8948	2	6178;6179
Q6IVK6	307	K	UDP-glucose 6-dehydrogenase	UDP-glucose 6-dehydrogenase	1	0.00134405	94.85	INDYQK(1)TR	2	2.2774	1	3253
Q6IVK6	351	K	UDP-glucose 6-dehydrogenase	UDP-glucose 6-dehydrogenase	1	0.000553254	77.726	ETPAIDVCK(1)GLLGDK	2	1.6868	1	1748
Q6PUF9	396	K	3-dehydroquinate dehydratase / shikimate dehydrogenase isoform 1	3-dehydroquinate dehydratase / shikimate dehydrogenase isoform 1	1	0.0379464	52.549	ALAYGAK(1)EK	2	1.3624	1	301
Q6QND3	166	K	Putative pyridoxine biosynthesis protein isoform A	Pdx1-B	1	3.47678e-13	141.06	TK(1)GEAGTGNIIEAVR	2	1.8314	2	6425;6426
Q6QND3	204	K	Putative pyridoxine biosynthesis protein isoform A	Pdx1-B	1	0.000764181	85.837	NMDDDEVFTFAK(1)K	2	-1.543	3	5193;5194;5195
Q6RJS4	58	K	Beta-cyanoalanine synthase (Fragment)	Beta-cyanoalanine synthase (Fragment)	1	0.00153191	71.601	GYK(1)MVLTMPSYTSLER	2	1.1193	1	2806
Q6RUN3	25	K	Chlorophyll a-b binding protein, chloroplastic (Fragment)	ERT15	1	6.83192e-25	118.52	GLGGSGDPAYPGGPFFNPLGFGK(1)DEK	2	0.83204	6	2565;2566;2567;2568;2569;2570
Q6RUN3	28	K	Chlorophyll a-b binding protein, chloroplastic (Fragment)	ERT15	0.997388	2.79092e-13	112.34	GLGGSGDPAYPGGPFFNPLGFGK(0.003)DEK(0.997)SMK	3	-0.92426	1	2572
Q6RUN4	77	K	ERT12 (Fragment)	ert12	1	6.58504e-21	151.28	ENVK(1)NTSSSTGK	2	-0.3845	5	1672;2260;2261;2262;2263
Q6RUN4	73	K	ERT12 (Fragment)	ert12	1	0.0252453	52.463	GDEEELEK(1)ENVK	2	0.55263	1	2256
Q6RUN4	117	K	ERT12 (Fragment)	ert12	1	1.22885e-11	101.7	ITLSVTNSKPETGEVIGVFESIQPSDTDLGAK(1)VPK	3	-0.02058	1	3435
Q6RUN7	7	K	Ert1 (Fragment)	ERT1	1	0.0306309	54.094	ILDNELK(1)DK	2	-1.434	1	3201
Q6SYB9	67	K	S-adenosylmethionine synthase 2	SAMS2	1	0.00356381	82.452	VDYEK(1)IVR	2	-0.67325	3	6799;6800;6801
Q6SYB9	211	K	S-adenosylmethionine synthase 2	SAMS2	0.975187	0.000308621	72.514	VHTVLISTQHDEGVTNEQIAQDLK(0.975)EHVIK(0.025)PVIPAK	4	1.637	1	6904
Q6T6H9	129	K	Inosine-5'-phosphate dehydrogenase (Fragment)	guaB	1	0.0225761	58.981	NLSNK(1)EAR	2	-1.6984	1	5185
Q6T6H9	410	K	Inosine-5'-phosphate dehydrogenase (Fragment)	guaB	1	0.0315573	54.103	IAQGVVGSVADK(1)GSILK	2	-2.9939	1	3053
Q6T7F3	451	K	5-phosphoribosyl-1-pyrophosphate amidotransferase	purF	1	0.0235102	57.174	EAGAK(1)EVHMR	2	-1.3291	1	1215
Q6TBQ2	475	K	Glycinamide ribonucleotide synthetase	Glycinamide ribonucleotide synthetase	1	1.7426e-08	125.22	VLGVTAK(1)GEDLEEAR	2	2.3905	1	7005
Q6TKQ9	172	K	Ribosomal protein L3B	RPL3B	1	0.0262324	54.486	DINAQLEK(1)MK	2	-0.21687	1	883
Q6TKQ9	245	K	Ribosomal protein L3B	RPL3A	1	0.000527784	92.151	DEMIDIIGVTK(1)GK	2	1.9471	2	816;817
Q6TKQ9	247	K	Ribosomal protein L3B	RPL3A	1	0.00060808	91.549	GK(1)GYEGVVTR	2	1.3608	1	2521
Q6TKR0	322	K	Ribosomal protein L3A	RPL3A	1	2.97305e-05	69.765	DITPMGGFPHYGVVK(1)DDYLLIK	3	-0.45212	3	905;906;907
Q6TXM4	52	K	Plasma membrane ATPase	nha1	1	0.000466368	91.784	LQIFGPNK(1)LEEK	2	2.0684	1	4369
Q6TXM4	315	K	Plasma membrane ATPase	nha1	1	0.00155405	73.841	LAQQGAITK(1)R	2	1.8867	1	3916
Q6TXM4	913	K	Plasma membrane ATPase	nha1	1	6.02651e-12	129.89	ELSEIAEQAK(1)R	2	-1.5324	1	1631
Q6TXM4	938	K	Plasma membrane ATPase	nha1	1	7.48368e-05	97.797	LK(1)GLDIETIQQHYTV	2	1.8843	1	4157
Q6TXM4	522	K	Plasma membrane ATPase	nha1	1	2.71047e-05	106.42	MITGDQLAIGK(1)ETAR	2	2.1904	3	4728;4729;4730
Q6TXM4	866	K	Plasma membrane ATPase	nha1	1	0.0117151	69.905	TAFTTK(1)K	2	-0.15586	1	6190
Q6TXM4	928	K	Plasma membrane ATPase	nha1	1	1.71144e-29	165.34	ELHTLK(1)GHVESVVK	2	1.0072	2	1606;1607
Q708F5	26	K	Phytoene desaturase (Fragment)	pds	1	0.00235668	81.525	FLQEK(1)HGSK	2	0.64381	1	2075
Q70Z16	40	K	Nucleosome assembly protein 1;4	NAP1;4	1	4.90414e-13	100.53	NK(1)LQNLAGQHSDILETLTPQVR	3	-0.35475	1	5150
Q70Z16	101	K	Nucleosome assembly protein 1;4	NAP1;4	1	5.97067e-05	113.62	LYEPLYTK(1)R	2	-0.71463	1	4568
Q70Z17	32	K	Nucleosome assembly protein 1;3	NAP1;3	1	0.0367669	53.517	NK(1)LQGLTGK	2	-0.57376	1	5149
Q70Z17	71	K	Nucleosome assembly protein 1;3	NAP1;3	1	2.04749e-36	152.94	EIQTQHDELEAK(1)FFEER	2	-0.67767	2	1414;1415
Q70Z18	32	K	Nucleosome assembly protein 1;2	NAP1;2	1	0.00040413	102.06	NK(1)LHDLTGK	2	0.71082	2	5147;5148
Q70Z18	71	K	Nucleosome assembly protein 1;2	NAP1;2	1	4.02907e-19	132.64	EIQTEHDELEAK(1)FFEER	3	0.33436	3	1411;1412;1413
Q711R1	119	K	Allene oxide cyclase	aoc	1	0.0116549	63.419	LYTGDLK(1)K	2	0.39331	1	4584
Q75U98	158	K	Aspartate aminotransferase (Fragment)	Aspartate aminotransferase (Fragment)	1	0.00171824	79.659	LYDSLSAK(1)DK	2	0.6841	2	4566;4567
Q75VJ8	949	K	Ubiquitin activating enzyme 2	UBA1	1	0.000347398	98.592	VLDGGHK(1)VEDYR	2	-0.90842	1	6995
Q75VJ8	821	K	Ubiquitin activating enzyme 2	UBA1	1	0.00286742	66.436	LAEAVDK(1)VIVPDFQPK	2	1.06	1	3891
Q75VJ8	534	K	Ubiquitin activating enzyme 2	UBA1	1	0.0321969	48.201	LTITDDDVIEK(1)SNLSR	2	-2.3543	1	4436
Q75VR1	365	K	Two pore calcium channel protein 1A	TPC1B	1	0.0245069	55.98	TLPK(1)ISGDDFK	2	0.09425	1	6477
Q75VR1	322	K	Two pore calcium channel protein 1A	TPC1B	1	0.00465386	87.754	QVADK(1)DR	2	-1.1148	1	5550
Q75WV0	401	K	ALG2-interacting protein X	HMA9	1	1.77326e-19	146.59	TQAEK(1)LQQGSELAR	2	1.6525	1	6544
Q75XU8	129	K	T(S)14-3-3 protein (Fragment)	Nt14-3-3epsilon	1	8.59259e-06	126.48	YLAEFK(1)SGDDRK	2	1.0886	2	7601;7602
Q75ZD4	84	K	14-3-3 i-1 protein	14-3-3	1	0.00113321	83.045	GNEDHVK(1)TIK	2	-1.0862	1	2637
Q75ZD4	34	K	14-3-3 i-1 protein	14-3-3	1	1.55989e-19	148.57	VAK(1)TGDVEELTVEER	2	1.2193	8	6702;6703;6704;6705;6706;6707;6708;6709
Q75ZD4	157	K	14-3-3 i-1 protein	14-3-3	1	4.43832e-28	118.63	EAAENTLLAYK(1)SAQDIALTELAPTHPIR	3	1.5665	1	1185
Q75ZD4	140	K	14-3-3 i-1 protein	14-3-3	1	5.79901e-11	118.9	YLAEFK(1)TGSER	2	0.50951	1	7617
Q75ZD4	31	K	14-3-3 i-1 protein	14-3-3	1	0.000615145	80.96	YEEMIEFMEK(1)VAK	2	-0.30786	3	7412;7413;7414
Q75ZE0	34	K	14-3-3 e-1 protein	14-3-3	1	0.000116437	94.487	VAK(1)TVDVEELTVEER	2	-1.1842	4	6710;6711;6712;6713
Q75ZE3	124	K	14-3-3 c-2 protein	14-3-3	1	0.00272653	68.413	LIPSAASGDSK(1)VFYLK	2	-1.007	2	4133;4134
Q75ZE3	159	K	14-3-3 c-2 protein	14-3-3	1	1.14844e-26	111.55	EAAESTLTAYK(1)AAQDIATTELAPTHPIR	3	0.6341	2	1192;3593
Q75ZE3	94	K	14-3-3 c-2 protein	14-3-3	1	0.0403107	47.894	SK(1)IENELSK	2	-2.4625	1	5881
Q75ZE3	101	K	14-3-3 c-2 protein	14-3-3	1	0.00141868	71.279	IENELSK(1)ICDGILK	2	1.9032	1	3089
Q75ZE3	129	K	14-3-3 c-2 protein	14-3-3	1	0.0329196	54.787	VFYLK(1)MK	2	-0.92896	2	6871;6872
Q75ZE3	113	K	14-3-3 c-2 protein	14-3-3	1	6.09808e-05	88.951	LLDAK(1)LIPSAASGDSK	3	0.39561	6	4170;4171;4172;4173;4174;4175
Q75ZE5	109	K	14-3-3 a-1 protein	14-3-3	1	4.31389e-05	90.498	LLDSK(1)LIGTAATGDSK	2	0.89336	3	4181;4182;4183
Q75ZE5	155	K	14-3-3 a-1 protein	14-3-3	1	1.26946e-27	118.63	EAAENTLSAYK(1)SAQDIANVELAPTHPIR	3	-0.81407	1	1189
Q75ZE5	127	K	14-3-3 d-1 protein	14-3-3	1	0.00249062	97.602	MK(1)GDYYR	2	0.50951	7	4784;4785;4786;4787;4788;4789;4790
Q75ZE5	120	K	14-3-3 a-1 protein	14-3-3	1	0.00178007	70.197	LIGTAATGDSK(1)VFYLK	2	0.83437	1	4124
Q75ZE5	125	K	14-3-3 a-1 protein	14-3-3	1	0.0329196	54.787	VFYLK(1)MK	2	-0.92896	2	6871;6872
Q75ZE5	13	K	14-3-3 a-1 protein	14-3-3	1	4.52903e-47	175.08	EENVYLAK(1)LAEQAER	2	-0.051057	2	1296;1297
Q76CU2	99	K	Pleiotropic drug resistance protein 1	PDR1	1	1.05149e-12	147.91	LVK(1)VADEDNEK	2	-0.57926	2	4509;4510
Q76CU2	468	K	Pleiotropic drug resistance protein 1	PDR1	1	4.37102e-05	74.147	FITSK(1)EFAEAYQSFHVGR	3	0.83	1	1998
Q76CU2	597	K	Pleiotropic drug resistance protein 1	NtPDR2	1	3.3369e-05	130.77	LPVFYK(1)QR	2	1.2124	2	4345;4346
Q76KA9	105	K	Nitrite reductase	nii4	1	0.00827534	68.657	LTK(1)DDIDVR	2	-0.90796	2	4437;4438
Q76KB0	74	K	Ferredoxin--nitrite reductase (Fragment)	nii3	1	0.0374708	51.528	GINPQEK(1)VK	2	1.6509	2	2461;2462
Q76KB0	484	K	Nitrite reductase	nir-3	1	0.000840093	83.438	SLK(1)ITEEVQR	2	0.77375	1	5920
Q76KB0	108	K	Ferredoxin--nitrite reductase (Fragment)	nii2	1	0.00827534	68.657	LTK(1)DDIDVR	2	-0.90796	2	4437;4438
Q76KB0	105	K	Ferredoxin--nitrite reductase (Fragment)	nii3	1	1.61972e-13	134.04	IPIEEIDQSK(1)LTK	3	-0.25906	3	3273;3274;3275
Q76KB0	555	K	Ferredoxin--nitrite reductase (Fragment)	nii3	1	0.0166094	49.097	IGSDSHLGEVYK(1)K	2	1.2378	1	3142
Q76KB0	79	K	Nitrite reductase	nii2	1	0.0375447	58.917	IEK(1)EPMK	2	-0.68786	1	3085
Q76MF3	22	K	Calmodulin NtCaM10	NtCaM3	1	1.4091e-19	143.28	EAFSLFDK(1)DGDGCITTK	2	0.56106	1	1214
Q76MF3	87	K	Calmodulin NtCaM10	NtCaM3	1	1.34072e-45	179.67	MKDTDSEEELK(1)EAFR	3	-2.3109	11	1108;1109;1110;1111;1112;1113;4752;4753;4755;4756;4760
Q76MF3	95	K	Calmodulin NtCaM10	NtCaM2	1	1.75465e-27	156.49	VFDK(1)DQNGFISAAELR	2	-2.5155	6	6842;6843;6844;6845;6846;6847
Q76MF3	144	K	Calmodulin NtCaM11	NtCaM3	1	2.80209e-48	159.01	EADVDGDGQINYEEFVK(1)VMMAK	2	1.3008	2	1202;1203
Q76MF3	76	K	Calmodulin NtCaM10	NtCaM3	0.895712	0.00051151	92.19	K(0.896)MK(0.104)DTDSEEELK	3	-0.86863	1	3727
Q76MF3	78	K	Calmodulin NtCaM10	NtCaM3	1	4.91232e-37	185.67	MK(1)DTDSEEELKEAFR	2	0.80562	21	3725;3726;3729;3730;3731;4738;4739;4740;4741;4742;4743;4744;4745;4746;4747;4750;4751;4754;4757;4758;4759
Q76MF3	14	K	Calmodulin NtCaM10	NtCaM3	0.999999	5.33935e-12	99.494	ADQLTDDQISEFK(1)EAFSLFDKDGDGCITTK	3	1.2972	1	102
Q76MF4	22	K	Calmodulin NtCaM1	NtCaM2	1	1.4091e-19	143.28	EAFSLFDK(1)DGDGCITTK	2	0.56106	1	1214
Q76MF4	87	K	Calmodulin NtCaM1	NtCaM2	1	1.47062e-08	122.46	MKDTDSEEELK(1)EAFK	3	2.4653	2	1107;4748
Q76MF4	76	K	Calmodulin NtCaM1	NtCaM2	0.895712	0.00051151	92.19	K(0.896)MK(0.104)DTDSEEELK	3	-0.86863	1	3727
Q76MF4	78	K	Calmodulin NtCaM1	NtCaM2	1	5.58858e-07	124.29	MK(1)DTDSEEELKEAFK	3	-2.0241	14	3725;3726;3728;4738;4739;4740;4741;4742;4743;4744;4745;4746;4747;4749
Q76MG0	92	K	Dehydrin (Fragment)	NtERD10D	0.956014	0.00730836	82.029	EK(0.044)EK(0.956)EVAASH	2	0.70549	1	1496
Q76MG0	18	K	Dehydrin (Fragment)	NtERD10D	0.999659	0.00631375	72.359	AGEDTAVPVEK(1)YEETEEKK	3	0.84629	1	190
Q76MG1	53	K	Dehydrin (Fragment)	NtERD10C	1	0.000329293	91.457	VK(1)VSEEVAEYKEEEK	3	0.74566	2	6983;6984
Q76MG1	181	K	Dehydrin (Fragment)	NtERD10C	1	5.92856e-08	87.208	TEEVAPPPPPAAEHEAEGK(1)EK	3	1.4059	2	3788;6251
Q76MG1	51	K	Dehydrin (Fragment)	NtERD10C	1	1.82496e-49	184.47	KEEEKPTHAQEEHAISSEFVEK(1)VK	5	0.96822	7	1285;3601;3602;3603;3604;3605;3606
Q76MG1	122	K	Dehydrin (Fragment)	NtERD10C	1	3.89145e-05	109.72	ISGEHK(1)EEEK	2	-0.31699	4	3372;3373;3374;3375
Q76MG1	193	K	Dehydrin (Fragment)	NtERD10C	1	0.0207076	59.645	EK(1)LPGYHSK	2	-0.68717	1	1546
Q76MG1	137	K	Dehydrin (Fragment)	NtERD10C	0.999659	0.00631375	72.359	AGEDTAVPVEK(1)YEETEEKK	3	0.84629	1	190
Q76MG1	116	K	Dehydrin (Fragment)	NtERD10C	1	1.36736e-13	159.14	DK(1)ISGEHKEEEK	2	-0.27428	7	927;928;929;930;931;3189;3190
Q76MG1	62	K	Dehydrin (Fragment)	NtERD10C	1	4.52202e-76	212.79	VSEEVAEYK(1)EEEK	2	0.7337	10	7124;7125;7126;7127;7128;7129;7130;7131;7132;7133
Q76MG1	126	K	Dehydrin (Fragment)	NtERD10C	0.999862	6.03282e-13	122.47	ISGEHKEEEK(1)AGEDTAVPVEK	3	0.97941	3	3376;3377;3378
Q7DLX9	86	K	Isocitrate dehydrogenase [NADP]	Isocitrate dehydrogenase [NADP]	1	0.000526902	87.863	EK(1)LIYPYLELDTK	2	-1.4943	1	1544
Q7DM11	333	K	Chitinase, class V (Fragment)	chi-V	1	0.00224516	114.94	VNYVK(1)GR	2	0.24777	1	7053
Q7DM11	328	K	Chitinase, class V (Fragment)	chi-V	1	0.0306207	57.811	NK(1)VNYVK	2	-2.1084	2	5158;5159
Q7DM39	109	K	Oxygen-evolving enhancer protein 2-1, chloroplastic	PSBP1	1	2.18628e-28	148.15	ENTDFLAYNGDGFK(1)LQVPAK	2	2.5692	2	1668;1669
Q7DM39	172	K	Oxygen-evolving enhancer protein 2-1, chloroplastic	PSBP1	1	9.44823e-05	65.197	SITDYGSPEEFLTQVDFLLGK(1)QAYFGK	3	-1.3475	2	5839;5840
Q7DM39	178	K	Oxygen-evolving enhancer protein 2-1, chloroplastic	PSBP1	1	5.67768e-113	180.6	QAYFGK(1)TDSEGGFESGAVATANLLETSSSTVGGK	3	0.78939	1	5455
Q7M242	934	K	Glutamate synthase (Ferredoxin) (Clone C(35)) (Fragment)	Glutamate synthase (Ferredoxin) (Clone C(35)) (Fragment)	1	1.3187e-58	190.34	SLIEAHVEK(1)TGSTK	2	2.7148	4	5915;5916;5917;5918
Q7M242	181	K	Glutamate synthase (Ferredoxin) (Clone C(35)) (Fragment)	Glutamate synthase (Ferredoxin) (Clone C(35)) (Fragment)	1	0.0442406	50.805	AVK(1)SGLLK	2	2.4906	1	620
Q7M242	911	K	Glutamate synthase (Ferredoxin) (Clone C(35)) (Fragment)	Glutamate synthase (Ferredoxin) (Clone C(35)) (Fragment)	1	0.00230533	103.29	EIVK(1)IQR	2	0.49952	1	1433
Q7M242	445	K	Glutamate synthase (Ferredoxin) (Clone C(35)) (Fragment)	Glutamate synthase (Ferredoxin) (Clone C(35)) (Fragment)	1	0.0271831	51.454	PGEGGQLPGK(1)K	2	-1.8055	1	5375
Q7M242	728	K	Glutamate synthase (Ferredoxin) (Clone C(35)) (Fragment)	Glutamate synthase (Ferredoxin) (Clone C(35)) (Fragment)	1	0.000330303	102.73	IFDAIENEK(1)VVNK	2	2.2824	4	3096;3097;3098;3099
Q7M242	244	K	Glutamate synthase (Ferredoxin) (Clone C(35)) (Fragment)	Glutamate synthase (Ferredoxin) (Clone C(35)) (Fragment)	1	0.023019	51.235	ETLSFWVK(1)AFSEDTAK	3	-1.3353	1	1747
Q7M242	907	K	Glutamate synthase (Ferredoxin) (Clone C(35)) (Fragment)	Glutamate synthase (Ferredoxin) (Clone C(35)) (Fragment)	1	0.00259824	98.009	VNK(1)EIVK	2	-1.6446	1	7041
Q7M242	513	K	Glutamate synthase (Ferredoxin) (Clone C(35)) (Fragment)	Glutamate synthase (Ferredoxin) (Clone C(35)) (Fragment)	1	8.12322e-115	176.27	LVAEAGIGTVASGVAK(1)GNADIIQISGHDGGTGASPVSSIK	4	0.071615	1	4487
Q7M242	732	K	Glutamate synthase (Ferredoxin) (Clone C(35)) (Fragment)	Glutamate synthase (Ferredoxin) (Clone C(35)) (Fragment)	1	1.58009e-19	148.62	VVNK(1)TVEIYNIDR	2	1.0447	7	7223;7224;7225;7226;7227;7228;7229
Q7M242	252	K	Glutamate synthase (Ferredoxin) (Clone C(35)) (Fragment)	Glutamate synthase (Ferredoxin) (Clone C(35)) (Fragment)	1	0.000920115	86.136	AFSEDTAK(1)R	2	0.43526	1	182
Q7M242	675	K	Glutamate synthase (Ferredoxin) (Clone C(35)) (Fragment)	Glutamate synthase (Ferredoxin) (Clone C(35)) (Fragment)	1	0.00469774	80.165	DISLMK(1)TR	2	-1.1393	2	887;888
Q7M242	57	K	Glutamate synthase (Ferredoxin) (Clone C(35)) (Fragment)	Glutamate synthase (Ferredoxin) (Clone C(35)) (Fragment)	1	1.67739e-19	145.43	SLYK(1)LCEAADEAVR	3	-2.2793	2	5926;5927
Q7M242	655	K	Glutamate synthase (Ferredoxin) (Clone C(35)) (Fragment)	Glutamate synthase (Ferredoxin) (Clone C(35)) (Fragment)	1	5.21124e-27	151.8	GMLAQLGYEK(1)LDDIIGR	3	-0.35165	5	2626;2627;2628;2629;2630
Q7M242	313	K	Glutamate synthase (Ferredoxin) (Clone C(35)) (Fragment)	Glutamate synthase (Ferredoxin) (Clone C(35)) (Fragment)	1	0.000950618	90.696	DLLEFK(1)SDR	2	0.39619	5	996;997;998;999;1000
Q7M242	362	K	Glutamate synthase (Ferredoxin) (Clone C(35)) (Fragment)	Glutamate synthase (Ferredoxin) (Clone C(35)) (Fragment)	1	0.0297269	55.011	LGGK(1)SNSGEGGEDPIR	2	-0.25497	1	4049
Q7M242	45	K	Glutamate synthase (Ferredoxin) (Clone C(35)) (Fragment)	Glutamate synthase (Ferredoxin) (Clone C(35)) (Fragment)	1	9.55928e-08	95.409	AHVLPTFFDVGK(1)GVEGSLK	3	0.096097	1	238
Q7M275	135	K	NADPH--cytochrome P450 reductase	NADPH--cytochrome P450 reductase	1	0.0289064	58.815	YDK(1)ATFK	2	-0.66032	1	7376
Q7X998	371	K	MRNA-binding protein (Fragment)	csp41	1	2.72379e-171	249.86	EILGWSATTNLPEDLK(1)ER	2	-1.8077	2	1403;1404
Q7X998	166	K	MRNA-binding protein (Fragment)	csp41	1	0.0427883	52.674	ILEGEVFDAVLDNNGK(1)DLDAVRPVADWAK	3	0.61765	1	3205
Q7X998	210	K	MRNA-binding protein (Fragment)	csp41	1	7.4619e-20	113.21	STDEPPHVEGDAVK(1)ADAGHVGVEK	2	0.95698	8	6065;6066;6067;6068;6069;6070;6071;6072
Q7X998	196	K	MRNA-binding protein (Fragment)	csp41	1	1.92551e-16	97.542	QFLFISSAGIYK(1)STDEPPHVEGDAVK	3	-0.88672	1	5470
Q7X998	394	K	MRNA-binding protein (Fragment)	csp41	1	0.000350148	96.247	FELDDK(1)ILEALK	2	1.2115	7	1638;1933;1934;1935;1936;1937;1938
Q7X998	388	K	MRNA-binding protein (Fragment)	csp41	1	0.0231496	61.78	EMK(1)FELDDK	2	-1.778	1	1637
Q7X998	355	K	MRNA-binding protein (Fragment)	csp41	1	2.58282e-05	87.319	AAK(1)EILGWSATTNLPEDLKER	3	0.95905	2	45;46
Q7X9A3	217	K	Epi-arisotolchene synthase 110	Epi-arisotolchene synthase 110	1	1.63364e-19	147.39	FFISSIYEK(1)EQSK	3	-1.2949	2	1953;1954
Q7XZV3	132	K	24K germin like protein	24K germin like protein	1	0.00230451	103.28	VFFK(1)NLK	2	-0.49409	7	6851;6852;6853;6854;6855;6856;6857
Q7XZV3	135	K	24K germin like protein	24K germin like protein	1	1.74117e-08	79.416	NLK(1)QGDIMVFPQGLLHFQINSGK	3	0.22172	1	5178
Q84LE7	339	K	RelA-SpoT like protein RSH1	NtRSH1	1	0.00934809	76.035	EHEK(1)ELK	2	0.47804	2	1363;1364
Q84P55	250	K	TGB12K interacting protein 3	TIP3	1	2.88667e-19	143.28	NAIATGADK(1)DEEDSEGR	2	0.81147	2	4976;4977
Q84P56	251	K	TGB12K interacting protein 2	TIP2	1	3.4685e-61	188.47	SAIATGADK(1)DEEDSEGR	2	0.26354	1	5688
Q84P56	332	K	TGB12K interacting protein 3	TIP2	1	5.28072e-13	131.72	TPIDVAK(1)LNNQNEVLK	2	-1.1373	1	6534
Q84P56	13	K	TGB12K interacting protein 2	TIP2	0.999656	0.0158208	73.057	VVPAAAK(1)EDEKPGSSESK	3	-0.1084	1	7231
Q84QE6	85	K	Photosystem I reaction center subunit X psaK	Photosystem I reaction center subunit X psaK	1	0.00611113	71.221	K(1)ATAGLK(1)LEVR	2	-0.25224	3	550;551;3566
Q84QE6	79	K	Photosystem I reaction center subunit X psaK	Photosystem I reaction center subunit X psaK	1	0.0329414	71.176	K(1)ATAGLK(1)LEVR	2	-0.25224	1	3566
Q84QE7	92	K	Putative photosystem I subunit III	Putative photosystem I subunit III	0.934315	0.000581696	82.627	K(0.934)LESSLK(0.066)LYAPDSAPALAIQATVEK	3	0.94984	1	3707
Q84QE7	180	K	Putative photosystem I subunit III	Putative photosystem I subunit III	0.997251	0.00360891	97.635	DDK(0.997)K(0.003)PTMK	2	1.3698	1	799
Q84QE7	116	K	Putative photosystem I subunit III	Putative photosystem I subunit III	1	1.0495e-05	82.367	LYAPDSAPALAIQATVEK(1)TK	2	-0.027804	1	4562
Q84QE7	185	K	Putative photosystem I subunit III	Putative photosystem I subunit III	0.981073	1.71618e-08	131.61	DDK(0.011)K(0.008)PTMK(0.981)EIIIDVPLANK	4	-2.131	6	800;801;3774;3775;3776;3777
Q84QE7	80	K	Putative photosystem I subunit III	Putative photosystem I subunit III	1	0.0272808	60.788	ESK(1)QFAK	2	0.39831	1	1730
Q84QE7	196	K	Putative photosystem I subunit III	Putative photosystem I subunit III	1	9.26606e-09	122.97	EIIIDVPLANK(1)LIWR	2	-0.45766	1	1401
Q84QE7	126	K	Putative photosystem I subunit III	Putative photosystem I subunit III	1	1.11044e-25	121.84	RFDNYGK(1)QGLLCGSDGLPHLIVSGDQR	4	-1.3137	6	1878;1879;5582;5583;5584;5585
Q84QE8	272	K	Oxygen evolving complex 33 kDa photosystem II protein	PsbO	1	5.02974e-27	132.17	GGSTGYDNAVALPAGGRGDEEELEK(1)ENVK	3	2.0305	4	2256;2411;2412;2413
Q84QE8	276	K	Oxygen evolving complex 33 kDa photosystem II protein	PsbO	1	1.6911e-92	211.89	GDEEELEKENVK(1)NTASSTGK	3	0.43649	4	2257;2258;2259;2414
Q84QE8	106	K	Oxygen evolving complex 33 kDa photosystem II protein	PsbO	1	0.000575891	76.294	TYMEVK(1)GTGTANQCPTIEGGVASFAFKPGK	3	2.8403	1	6664
Q84QE8	316	K	Oxygen evolving complex 33 kDa photosystem II protein	PsbO	0.999999	0.00661476	64.045	ITLSVTQCKPETGEVIGVFESIQPSDTDLGAK(1)VPK	3	0.033564	1	3439
Q84RD7	80	K	ZIP	ZIP	0.995766	0.0442736	56.043	NK(0.004)EFK(0.996)EAADK	3	-0.52017	1	5134
Q84RD7	305	K	ZIP	ZIP	1	6.79547e-19	129.17	IFPAVLDVENPEFK(1)R	3	0.5936	2	3103;3104
Q84TM7	42	K	Chlorophyll a-b binding protein, chloroplastic	CAB36	1	2.40694e-06	114.56	TVK(1)SAPQSIWYGEDRPK	3	-0.13466	1	6620
Q84TM7	210	K	Chlorophyll a-b binding protein, chloroplastic	CAB36	1	0.00128597	65.534	IYPGGAFDPLGLADDPEAFAELK(1)VK	3	-0.48393	7	3545;3546;3547;3548;3549;3550;3551
Q84TM7	187	K	Chlorophyll a-b binding protein, chloroplastic	CAB36	1	6.8485e-05	72.726	VGGGPLGEGLDK(1)IYPGGAFDPLGLADDPEAFAELK	3	-0.53864	1	6886
Q84UH4	194	K	Dehydroascorbate reductase	DHAR	1	0.0142123	69.984	ESFQK(1)TK	2	1.0965	1	1713
Q84UH4	168	K	Dehydroascorbate reductase	DHAR	1	0.019666	44.511	LYHLEVALGHFK(1)K	4	-0.60542	1	4572
Q84UH4	113	K	Dehydroascorbate reductase	DHAR	1	3.86134e-19	140.28	SK(1)DASDGTEQALLDELK	2	2.6744	2	5850;5851
Q852R8	92	K	Pyruvate dehydrogenase E1 alpha subunit (Fragment)	PDH	1	0.023479	54.253	GDYVPGLK(1)VDGMDALAVK	2	0.93915	1	2288
Q852R8	109	K	Pyruvate dehydrogenase E1 alpha subunit (Fragment)	PDH	1	0.00118947	110.41	FAK(1)EHALK	2	0.32444	1	1838
Q852R8	77	K	Pyruvate dehydrogenase E1 alpha subunit (Fragment)	PDH	1	0.0305767	56.258	AAK(1)SPAYYK	2	1.4101	1	49
Q852R8	83	K	Pyruvate dehydrogenase E1 alpha subunit (Fragment)	PDH	1	0.000293066	114.02	SPAYYK(1)R	2	-0.85737	2	5963;5964
Q852S5	133	K	Nucleoside diphosphate kinase 2, chloroplastic	NDPK2	1	2.63731e-126	242.07	ELAEEHYK(1)DLQSK	2	-1.5934	5	1574;1575;1576;1577;1578
Q8GTJ3	105	K	Phospholipase D beta 1 isoform (Fragment)	Phospholipase D beta 1 isoform (Fragment)	1	0.0207225	63.397	DPK(1)EATNK	2	-0.53558	1	1050
Q8GUA3	334	K	Vacuolar invertase	vi	0.999517	1.32293e-11	104.81	HVLK(1)ASLDDDKHDYYAIGTYDPVK	4	1.8312	3	3011;3012;3013
Q8GUA3	437	K	Vacuolar invertase	vi	1	0.0161686	55.011	THVLQWPVK(1)EIESLR	3	3.3808	1	6361
Q8GUA3	387	K	Vacuolar invertase	vi	1	0.000414247	97.857	TFYDPK(1)EQR	2	0.18199	4	6329;6330;6331;6332
Q8GUA3	354	K	Vacuolar invertase	vi	0.999992	0.0426193	51.469	ASLDDDKHDYYAIGTYDPVK(1)NK	3	1.8323	1	524
Q8GUA3	376	K	Vacuolar invertase	vi	1	0.0121446	60.255	LDYGK(1)YYASK	2	-0.43749	1	3950
Q8GUA3	381	K	Vacuolar invertase	vi	1	0.0302807	49.448	YYASK(1)TFYDPK	2	1.0377	1	7758
Q8GUA3	425	K	Vacuolar invertase	vi	1	0.00107652	89.08	TVLYDK(1)ETR	2	-0.14591	2	6625;6626
Q8GUA3	557	K	Vacuolar invertase	vi	1	0.0413452	47.478	SSEAPGVAK(1)QVYGSSVPVLDDEQHSMR	3	-0.16471	1	6035
Q8H0G7	127	K	Histone H2A	A34	1	0.0188469	44.963	LLSGVTIASGGVLPNINPVLLPK(1)K	3	2.4105	1	4288
Q8H1T3	132	K	Ferritin-2, chloroplastic	FER2	1	0.00157756	76.927	FFK(1)ESSEEER	2	0.18249	1	1956
Q8L6J2	79	K	DNA-directed RNA polymerase 2A (Fragment)	RPOT1-TOM	1	0.0368446	50.539	VLDIMK(1)R	2	1.1209	1	6996
Q8L6J9	991	K	Putative carbamoyl phosphate synthase large subunit	CT4	1	0.000409435	89.747	SLHDLNFTK(1)EVIPR	3	0.10674	1	5912
Q8LNZ4	476	K	Tobacco nucleolin	NNF1	1	4.56898e-06	117.79	GFDK(1)NEAEDQIR	2	0.50206	3	2315;2316;2317
Q8LNZ4	407	K	Tobacco nucleolin	NNF1	1	3.78003e-16	92.854	FSTHEDGSFK(1)GYGHVEFVTAEAAHK	3	-1.6871	2	2144;2145
Q8LSZ2	123	K	NADPH:protochlorophyllide oxidoreductase	POR1	1	0.00985884	76.774	DFLK(1)AEK	2	0.063124	2	837;838
Q8LSZ2	334	K	NADPH:protochlorophyllide oxidoreductase	POR2	1	0.000129599	103.88	YITK(1)GYVSEAEAGKR	2	-0.14868	3	7486;7487;7488
Q8LSZ2	212	K	NADPH:protochlorophyllide oxidoreductase	POR2	1	1.54647e-05	109.95	LLLDDLK(1)QSDYPQK	2	1.6649	1	4227
Q8LSZ2	344	K	NADPH:protochlorophyllide oxidoreductase	POR2	1	2.58447e-06	108.47	GYVSEAEAGK(1)R	2	-0.4364	1	2819
Q8LSZ2	135	K	NADPH:protochlorophyllide oxidoreductase	POR2	1	1.37956e-05	70.994	SVGIPK(1)ENYTVMHLDLASLESVR	3	-2.0238	1	6114
Q8LSZ3	382	K	NADPH:protochlorophyllide oxidoreductase	POR1	1	0.00058752	65.149	DSASFENQLSEEASDVEK(1)AR	2	3.4592	1	1071
Q8LSZ3	332	K	NADPH:protochlorophyllide oxidoreductase	POR1	1	0.000171083	104.9	YITK(1)GFVSETEAGK	2	-0.02497	2	7484;7485
Q8RU71	301	K	Glucosyltransferase	NtGT2	0.999998	0.000364707	100.4	NQKEEIAK(1)GLIEIK	2	0.11748	2	5249;5250
Q8RVF9	127	K	14-3-3 protein	14-3-3	1	0.0329196	54.787	VFYLK(1)MK	2	-0.92896	2	6871;6872
Q8RVF9	111	K	14-3-3 protein	14-3-3	1	4.38582e-05	95.662	LLDSK(1)LIGAAATGDSK	2	2.037	3	4178;4179;4180
Q8RVF9	122	K	14-3-3 protein	14-3-3	1	0.00223565	70.197	LIGAAATGDSK(1)VFYLK	2	-1.2396	1	4120
Q8RVF9	129	K	14-3-3 b-2 protein	14-3-3	1	0.00320796	89.55	MK(1)GDYHR	2	-0.64914	3	4781;4782;4783
Q8RVF9	87	K	14-3-3 protein	14-3-3	1	6.54193e-09	128.35	GNEDHVASIK(1)EYR	2	-0.66037	1	2636
Q8RVF9	13	K	14-3-3 e-1 protein	14-3-3	1	5.15586e-126	229.23	EENVYMAK(1)LAEQAER	2	-0.044991	8	1298;1299;1300;1301;1302;1303;1304;1305
Q8RVF9	157	K	14-3-3 protein	14-3-3	1	7.26084e-19	103.33	EAAENTLSAYK(1)SAQDIANTELAPTHPIR	3	-1.087	2	1187;1188
Q8RVF9	140	K	14-3-3 b-2 protein	14-3-3	1	9.08974e-13	147.62	YLAEFK(1)TGAER	2	-2.2484	9	7608;7609;7610;7611;7612;7613;7614;7615;7616
Q8RVF9	54	K	14-3-3 b-2 protein	14-3-3	1	2.21678e-19	145.6	NLLSVAYK(1)NVIGAR	3	0.54155	3	5179;5180;5181
Q8RXH5	8	K	Osmotic stress-activated protein kinase	OSAK	1	1.71428e-05	101.42	YELVK(1)DIGSGNFGVAR	2	-1.7111	1	7433
Q8SF03	251	K	Dicarboxylate/tricarboxylate carrier (Fragment)	momc1	1	0.00012871	90.725	LPYSGSFDCAMK(1)TLK	2	-2.1221	1	4347
Q8SF03	90	K	Dicarboxylate/tricarboxylate carrier (Fragment)	momc1	0.999986	9.03426e-05	83.423	ILTNK(1)AIEANEGKPLPLYQK	3	1.0707	1	3228
Q8SF03	55	K	Dicarboxylate/tricarboxylate carrier (Fragment)	momc1	1	0.000517881	97.463	TMLK(1)NEGFGAFYK	2	-2.3826	1	6494
Q8VWF9	123	K	Ras-related protein RAB8-2	Rab8-1	1	0.000210497	73.928	NIEQHASDNVNK(1)ILVGNK	3	-0.73324	1	5107
Q8VWF9	28	K	Ras-related GTP-binding protein	Ra	1	0.0413508	40.798	LLLIGDSGVGK(1)SCLLLR	2	-1.6856	1	4228
Q8VWF9	129	K	Ras-related protein RAB8-2	Rab8-1	1	3.64868e-09	143.76	ILVGNK(1)ADMDESKR	2	-0.32022	3	3236;3237;3238
Q8VWF9	187	K	Ras-related protein RAB8-2	Rab8-4	1	0.00569501	62.68	LSESDSK(1)TEPQAIR	2	0.42102	1	4377
Q8VWF9	143	K	Ras-related protein RAB8-2	Rab8-1	1	0.0010787	69.979	AVPTSK(1)GQALADEYGIK	2	1.4986	1	625
Q8VWY6	78	K	Polcalcin Nic t 1	Nict1	1	0.0451772	49.423	GLIK(1)DVAK	2	-3.0301	1	2574
Q8VXD0	326	K	Alpha-tubulin	TUA5	1	0.00428279	68.329	GDVVPK(1)DVNAAVATIK	2	1.8143	2	2282;2283
Q8VXD0	96	K	Alpha-tubulin	TUA5	1	1.01617e-92	200.94	QLFHPEQLISGK(1)EDAANNFAR	3	2.2609	2	5512;5513
Q8VZH4	170	K	Tetratricoredoxin	Tetratricoredoxin	1	0.0293385	55.353	INSDSAK(1)AYK	2	1.6277	1	3262
Q8VZH4	254	K	Tetratricoredoxin	Tetratricoredoxin	1	0.0319394	56.258	AAYEK(1)DEK	2	-0.49348	1	78
Q8W183	84	K	Carbonic anhydrase	CA	1	2.5988e-19	150.11	LLSEK(1)GELGPIAAAR	3	0.79759	18	4260;4261;4262;4263;4264;4265;4266;4267;4268;4269;4270;4271;4272;4273;4274;4275;4276;4277
Q8W1L3	41	K	Superoxide dismutase (Fragment)	MnSOD	1	1.7263e-08	106.86	ALEQLHDAISK(1)GDAPTVAK	2	1.5533	2	308;309
Q8W1L4	18	K	Glutathionine S-transferase (Fragment)	Glutathionine S-transferase (Fragment)	1	2.6391e-38	142.93	LSLNPFGQVPAFEDGDLK(1)LFESR	2	0.5959	2	4396;4397
Q8W2N2	109	K	Cytochrome P450-dependent fatty acid hydroxylase	CYP94A4	1	0.000520336	93.106	TQFHIYQK(1)GDVFK	2	1.7986	1	6547
Q8W2N5	246	K	9-divinyl ether synthase	DES1	1	0.000500715	83.204	SDYNK(1)LVDAFSK	2	0.78824	1	5734
Q8W2N5	253	K	9-divinyl ether synthase	DES1	1	0.00281694	70.334	LVDAFSK(1)NAGSMLDEAEK	2	1.8044	1	4491
Q8W2N5	390	K	9-divinyl ether synthase	DES1	0.999922	0.00313424	76.158	DPK(1)IFDKPDDFIPDR	3	-1.1231	1	1051
Q8W3Z6	63	K	Cytosolic phosphoglucomutase (Fragment)	NtCPGM	1	0.00180335	72.705	YYSK(1)DAIQIITK	2	1.6183	2	7763;7764
Q8W3Z7	197	K	UDP-glucose pyrophosphorylase (Fragment)	NtUGPase	1	1.22119e-05	70.994	VQLLEIAQVPDEHVNEFK(1)SIEK	3	3.8103	1	7108
Q8W3Z7	315	K	UDP-glucose pyrophosphorylase (Fragment)	NtUGPase	1	2.12734e-05	91.355	SNPSNPAIELGPEFK(1)K	2	-2.197	2	5957;5958
Q8W3Z7	359	K	UDP-glucose pyrophosphorylase (Fragment)	NtUGPase	1	0.0383639	54.259	VTVAAK(1)SGVK	2	0.73852	1	7175
Q8W3Z7	353	K	UDP-glucose pyrophosphorylase (Fragment)	NtUGPase	1	0.00314913	89.752	GK(1)VTVAAK	2	-1.5327	1	2542
Q8W3Z7	241	K	UDP-glucose pyrophosphorylase (Fragment)	NtUGPase	1	5.43912e-14	129.43	EVDGVK(1)VLQLETAAGAAIK	3	1.9983	2	1766;1767
Q8W3Z7	227	K	UDP-glucose pyrophosphorylase (Fragment)	NtUGPase	1	1.14576e-05	102.15	LVEADALK(1)MEIIPNPK	3	2.9168	2	4495;4496
Q8W3Z7	235	K	UDP-glucose pyrophosphorylase (Fragment)	NtUGPase	1	4.44292e-08	95.854	MEIIPNPK(1)EVDGVK	2	-1.5703	7	4628;4629;4630;4631;4632;4633;4634
Q8W3Z9	104	K	Invertase (Fragment)	Ntbfruc1	1	0.0060175	67.207	VQLSNHK(1)LYK	2	-0.60233	1	7110
Q8W3Z9	33	K	Invertase (Fragment)	NtINV	1	0.00378379	60.764	LDYGNYYASK(1)SFYDPSK	2	-1.5365	1	3951
Q8W3Z9	97	K	Invertase (Fragment)	NtINV	1	0.0348992	52.126	EK(1)VQLSNHK	2	0.14562	1	1573
Q8W3Z9	193	K	Invertase (Fragment)	Ntbfruc1	1	0.00589188	66.267	YK(1)VLMCSDASR	2	2.407	2	7596;7597
Q8W400	244	K	Phosphotransferase (Fragment)	Hxk1a	1	0.0425519	54.09	LK(1)DILEISNTSLK	2	0.95324	1	4144
Q8W401	248	K	Sucrose transporter (Fragment)	sut1x	1	0.0329244	49.28	EVYGGK(1)VGDGR	2	-0.9848	2	1798;1799
Q8W402	334	K	Sucrose synthase (Fragment)	SUSY	1	0.00022854	102.87	ESK(1)DLEEQAEMK	2	0.18986	2	1727;1728
Q8W402	71	K	Sucrose synthase (Fragment)	SUSY	1	0.00081878	74.475	LEK(1)VFGTEHSHILR	4	0.4253	1	3987
Q8W402	169	K	Sucrose synthase (Fragment)	SUSY	1	0.036827	56.295	YPDSDIYLK(1)K	2	1.1952	2	6435;7659
Q8W4Q7	83	K	Asparagine synthetase (Fragment)	din6	1	0.00209126	59.634	AFDDEEHPYLPK(1)HILYR	3	1.1959	1	161
Q8W506	3	K	Aquaporin	NtPIP2;1	1	1.03369e-12	132.08	SK(1)DVIEEGQVHQQHGK	3	1.3826	9	5865;5866;5867;5868;5869;5870;5871;5872;5873
Q93X30	162	K	Proteasome subunit beta type (Fragment)	b6	1	0.0025377	62.069	SPSPLLLPAK(1)DAVTPLSESEAIDLVK	3	2.2392	1	6009
Q93X30	40	K	Proteasome subunit beta type (Fragment)	b6	1	0.0149576	68.915	DYSK(1)IIK	2	-0.21147	2	1175;1176
Q93X31	52	K	Putative beta5 proteasome subunit (Fragment)	b5	1	0.00475461	78.77	LHELANK(1)R	2	-0.92405	1	4081
Q93X32	34	K	Putative beta4 proteasome subunit (Fragment)	b4	1	9.56626e-09	126.09	SNEDK(1)IMILDSHK	2	0.60384	2	5943;5944
Q93X32	125	K	Putative beta4 proteasome subunit (Fragment)	b4	1	0.0110112	53.625	ETGPSLYYVDYIATLHK(1)VDK	3	2.0298	1	1744
Q93X33	72	K	Putative beta 3 proteasome subunit (Fragment)	b3	1	0.00393599	86.512	HK(1)LYQLR	2	-0.54134	1	2872
Q93X34	205	K	Proteasome subunit alpha type	a7	1	3.04393e-06	120.53	IIYGVHDEAK(1)DK	2	1.0601	2	3184;3185
Q93X34	173	K	Proteasome subunit alpha type	a7	1	0.037605	51.276	QAAK(1)TEIEK	2	1.1399	1	5432
Q93X34	167	K	Proteasome subunit alpha type	a7	1	0.0334138	64.711	YFGAAIGK(1)GR	2	-1.3016	1	7446
Q93X35	59	K	Proteasome subunit alpha type (Fragment)	a6	1	0.000104891	99.752	ANSELSSHQK(1)K	2	-0.22875	1	461
Q93X37	11	K	Putative alpha5 proteasome subunit (Fragment)	a5	1	0.00122138	75.197	EGVVLAVEK(1)R	2	1.342	1	1361
Q93X37	2	K	Putative alpha5 proteasome subunit (Fragment)	a5	1	0.029583	52.247	TK(1)EGVVLAVEK	2	2.9347	3	6417;6418;6419
Q93X38	142	K	Putative alpha4 proteasome subunit (Fragment)	a4	1	0.00118362	107.01	EFLEK(1)NYK	2	-0.29436	2	1319;1320
Q93X38	178	K	Putative alpha4 proteasome subunit (Fragment)	a4	1	8.89067e-05	112.17	NIEVAVMTK(1)EHGLK	2	-1.6555	1	5110
Q93X38	44	K	Putative alpha4 proteasome subunit (Fragment)	a4	1	2.98939e-05	77.221	IVNLDDHIALACAGLK(1)ADAR	3	2.0172	1	3497
Q93X39	59	K	Putative alpha3 proteasome subunit (Fragment)	a3	1	0.0383	50.088	LLQTSTSTEK(1)MYK	2	-1.2807	1	4258
Q941H9	119	K	RNA-binding protein	RNA-binding protein	1	6.61115e-17	148.99	VNYATEK(1)R	2	-0.21799	1	7052
Q947K7	93	K	14-3-3 g-1 protein	Nt14-3-3kappa2	1	0.000272215	115.69	KNEEHVSLVK(1)EYR	3	0.087046	1	3732
Q947K7	146	K	14-3-3 g-1 protein	Nt14-3-3kappa2	1	0.000489471	83.182	YLAEFK(1)VGDER	2	1.4918	2	7618;7619
Q947K7	19	K	14-3-3 g-1 protein	Nt14-3-3kappa2	1	8.17179e-37	162.7	EQYLYLAK(1)LAEQAER	2	-2.4828	1	1693
Q948K3	139	K	14-3-3 protein	D75	1	1.92363e-06	120.03	YLAEFK(1)SGNDK	2	-1.5272	5	7603;7604;7605;7606;7607
Q948K3	15	K	14-3-3 protein	D75	1	6.74012e-90	214.66	ERENFVYVAK(1)LAEQAER	3	0.25901	4	1645;1698;1699;1700
Q948K4	155	K	14-3-3 b-2 protein	14-3-3	1	4.57684e-19	106.88	EAAESTLSAYK(1)AAQDIANAELAPTHPIR	3	-0.78014	1	1191
Q948K4	11	K	14-3-3 b-2 protein	14-3-3	1	5.15586e-126	229.23	EENVYMAK(1)LAEQAER	2	-0.044991	9	513;1298;1299;1300;1301;1302;1303;1304;1305
Q94EN2	572	K	Cyclase	Cyclase	1	1.32048e-06	112.24	LADTFLK(1)DDDGYTNPK	2	-0.50113	1	3890
Q94EN2	416	K	Cyclase	Cyclase	1	0.000431303	93.649	ADHIYYAK(1)K	2	1.5172	1	99
Q94EN2	314	K	Cyclase	Cyclase	1	0.0300189	57.463	FPYAK(1)DR	2	0.13221	2	2113;2114
Q94EW1	158	K	Nictaba	sam4	1	0.000835137	92.295	SGIIVK(1)GFDIRPN	2	-1.2001	1	5793
Q94EW1	102	K	Nictaba	sam4	1	8.50344e-08	74.444	FVNEVAEGAGIEGTTVFISK(1)K	3	-1.2866	1	2173
Q94IF1	426	K	Glycosyltransferase	NTGT1b	1	3.03762e-19	145.52	NPPLVK(1)AEEIEDGIR	2	0.80071	1	5243
Q94IQ1	99	K	Peroxidase	PER9-6	1	1.1532e-36	114.76	LHFHDCFVQGCDGSVLLDGSASGPSEK(1)DAPPNLTLR	4	-1.4881	1	4083
Q9AT16	6	K	Ankyrin-repeat protein HBP1	NE	1	0.000119715	102.64	SEGEK(1)VLPTASADEK	2	-1.5433	2	5743;5744
Q9AT16	333	K	Ankyrin-repeat protein HBP1	ANK1	1	4.44307e-27	151.38	TPIDVAK(1)LNNQQEVLK	3	-0.6857	3	6535;6536;6537
Q9AT16	252	K	Ankyrin-repeat protein HBP1	ANK1	1	4.50138e-61	186.77	AALTAGADK(1)DEEDSEGR	2	-0.055631	9	52;53;54;55;56;57;58;59;60
Q9AT16	77	K	Ankyrin-repeat protein HBP1	ANK1	1	0.000109011	71.309	ELAEQIAK(1)DPAFNQMAEQLQK	3	1.1723	1	1579
Q9AT16	292	K	TGB12K interacting protein 3	TIP2	1	2.21504e-46	180.61	NK(1)NTALHYAAGYGR	2	-0.12505	2	5152;5153
Q9AT16	16	K	Ankyrin-repeat protein HBP1	NE	1	1.53969e-19	157.82	VLPTASADEK(1)SGASENKK	2	0.16246	3	7014;7015;7016
Q9AT16	290	K	TGB12K interacting protein 3	TIP2	1	0.0113465	69.812	VDALDK(1)NK	2	2.8728	1	6757
Q9AT17	231	K	Glutamate decarboxylase	NtGAD1	1	0.000402067	92.611	LNDLLIEK(1)NK	2	2.4624	1	4297
Q9AT17	39	K	Glutamate decarboxylase	NtGAD1	1	0.0387587	42.923	MPENSIPK(1)EAAYQIINDELMLDGNPR	3	-0.94121	1	4817
Q9AT17	179	K	Glutamate decarboxylase	NtGAD1	1	0.00262047	70.942	YFEVELK(1)EVK	2	0.31835	1	7445
Q9AT17	5	K	Glutamate decarboxylase	NtGAD1	1	5.31001e-05	72.585	VLSK(1)TASESDVSIHSTFASR	3	2.5006	1	7020
Q9AT54	408	K	Scopoletin glucosyltransferase	IS10a	1	0.00353882	63.966	TGAGVGSIQWK(1)R	2	-1.2316	1	6336
Q9AT54	335	K	Scopoletin glucosyltransferase	IS10a	1	0.0209659	60.358	EK(1)GLIIR	2	-2.0264	2	1517;1518
Q9AT54	444	K	Scopoletin glucosyltransferase	IS10a	1	0.000946723	121.29	AYK(1)EMAR	2	0.16986	5	668;669;670;671;672
Q9AVG7	140	K	Isopentenyl diphosphate isomerase 2	ipi2	1	0.00266841	74.841	MLYK(1)APSDGK	2	-2.7048	2	4806;4807
Q9AVG8	238	K	Isopentenyl diphosphate isomerase 1	ipi1	1	0.0233564	58.981	EQLK(1)ELLR	2	1.0843	1	1685
Q9AVG8	284	K	Isopentenyl diphosphate isomerase 1	ipi1	1	0.00182532	70.889	GTLEEVIDMK(1)TIHK	2	0.8752	2	2731;2732
Q9AVG8	195	K	Isopentenyl diphosphate isomerase 1	ipi1	1	9.18253e-06	121.5	ILYK(1)APSDGK	2	-0.015692	3	3245;3246;3247
Q9AXI8	172	K	Mitogen-activated protein kinase 2	NtMEK2	1	0.00058422	69.747	GSLEGIHIPK(1)ESALSDLTR	3	1.2534	1	2702
Q9FEL1	65	K	Lysyl-tRNA synthetase (Fragment)	lysRS	1	0.00104668	99.442	FADQLK(1)DR	2	1.3739	1	1829
Q9FEL2	134	K	Elongation factor 2 (Fragment)	ef2	1	2.27866e-05	112.12	GLK(1)QAVTPLSEFEDKL	2	1.0341	1	2580
Q9FEL2	146	K	Elongation factor 2 (Fragment)	ef2	1	0.00110912	69.229	QAVTPLSEFEDK(1)L	2	-0.24628	1	5453
Q9FEL3	109	K	Elongation factor 2 (Fragment)	ef2	1	0.000141899	114.28	DLYVK(1)NVQR	2	-1.6564	1	1026
Q9FEL3	153	K	Elongation factor 2 (Fragment)	ef2	1	8.18392e-61	187.37	NATLTNEK(1)EVEAHPIR	3	0.53345	11	5001;5002;5003;5004;5005;5006;5007;5008;5009;5010;5011
Q9FES7	320	K	Mg-protoporphyrin IX chelatase	CHLI	1	0.00157156	84.522	ESYK(1)AEQEK	2	1.5971	3	1738;1739;1740
Q9FES7	379	K	Mg-protoporphyrin IX chelatase	CHLI	1	0.00184371	94.662	ALAALK(1)GR	2	-0.78499	1	299
Q9FES7	177	K	Mg-protoporphyrin IX chelatase	CHLI	1	0.000775198	70.783	TK(1)INMVDLPLGATEDR	2	2.8404	1	6427
Q9FES7	125	K	Mg-protoporphyrin IX chelatase	CHLI	1	0.000502652	101.46	GTGK(1)STTVR	2	0.57764	1	2723
Q9FES7	216	K	Mg-protoporphyrin IX chelatase	CHLI	1	0.00127977	78.342	AFEPGLLAK(1)ANR	2	-1.3753	1	165
Q9FES7	325	K	Mg-protoporphyrin IX chelatase	CHLI	1	8.85649e-28	158.93	AEQEK(1)LQNQIDSAR	2	-1.9515	1	132
Q9FES7	300	K	Mg-protoporphyrin IX chelatase	CHLI	1	0.00283331	92.47	VK(1)IVEER	2	-0.36581	1	6977
Q9FEV7	150	K	Microtubule-associated protein MAP65-1c	map65-1b	1	5.38816e-06	72.082	ISSEIAGISEHVENPK(1)VDESDLSLK	3	3.3004	1	3384
Q9FEV9	238	K	Microtubule-associated protein MAP65-1a	map65-1a	1	0.0233263	58.699	TVLVLK(1)EDK	2	2.1054	1	6624
Q9FEV9	118	K	Microtubule-associated protein MAP65-1a	map65-1a	1	0.0015586	91.069	LWEQK(1)DDR	2	-0.93165	1	4546
Q9FEV9	316	K	Microtubule-associated protein MAP65-1c	map65-1b	1	0.0367112	53.968	MK(1)EIAFK	2	-0.99307	1	4765
Q9FPL3	436	K	Phosphoribosylaminoimidazolecarboxamide formyltransferase/IMP cyclohydrolase	purH	1	0.00125835	80.706	YTEK(1)GLEVLR	2	-0.81449	1	7717
Q9FPL3	589	K	Phosphoribosylaminoimidazolecarboxamide formyltransferase/IMP cyclohydrolase	purH	1	7.76781e-08	130.98	DK(1)DAVDCCNK	2	-0.17898	1	912
Q9FQ84	200	K	Putative chloroplast RNA helicase VDL' isoform 4 (Fragment)	VDL'	1	0.00985982	71.715	EISSLK(1)R	2	-0.025125	1	1420
Q9FSF0	119	K	Malate dehydrogenase	MD1	1	3.96874e-13	138.33	SQASALEK(1)HAAPNCK	2	1.9905	2	6024;6025
Q9FSF0	312	K	Malate dehydrogenase	MD1	0.769449	1.34145e-20	167.18	K(0.231)K(0.769)LDATAEELSEEK	2	0.54922	2	3678;3679
Q9FSF0	151	K	Malate dehydrogenase	MD1	1	0.0340526	48.729	EYAPSIPEK(1)NISCLTR	2	-0.72701	1	1800
Q9FSF0	111	K	Malate dehydrogenase	MD1	1	1.27317e-08	126.71	NVSIYK(1)SQASALEK	2	0.14124	5	5318;5319;5320;5321;5322
Q9FSF2	22	K	Putative DNAJ protein	dnaJ	0.999969	0.000401789	83.894	YYEILGVSK(1)NASDDEIKK	3	-0.32345	1	7761
Q9FSF2	52	K	Putative DNAJ protein	dnaJ	1	0.00312095	64.327	FK(1)ELAQAYEVLSDSQK	3	3.594	1	2034
Q9FSF2	44	K	Putative DNAJ protein	dnaJ	1	0.000466392	89.189	NHPDK(1)GGDPEK	3	1.149	4	5074;5075;5076;5077
Q9FSF5	263	K	Cysteine synthase	cs1	1	4.9991e-09	93.583	LLALK(1)EGLLVGISSGAAAAAAIK	3	-0.35379	1	4169
Q9FSF6	158	K	Ribosomal protein L11-like (Fragment)	rbl11-like	1	0.00183373	91.853	VTK(1)EDAMK	2	-1.037	2	7161;7162
Q9FSF6	89	K	Ribosomal protein L11-like (Fragment)	rbl11-like	1	0.00923892	69.598	VK(1)EYELLR	2	0.1068	2	6968;6969
Q9FSF6	66	K	Ribosomal protein L11-like (Fragment)	rbl11-like	1	0.00554773	66.023	RNEK(1)IACYVTVR	3	1.3004	2	5034;5644
Q9FSF6	37	K	Ribosomal protein L11-like (Fragment)	rbl11-like	1	5.4221e-13	126.25	AAK(1)VLEQLSGQSPVFSK	2	-0.36493	2	50;51
Q9FSF6	51	K	Ribosomal protein L11-like (Fragment)	rbl11-like	1	3.98134e-05	92.633	VLEQLSGQSPVFSK(1)AR	2	-0.83223	1	7003
Q9FUY8	115	K	5-epi-aristolochene synthase (Fragment)	5-epi-aristolochene synthase (Fragment)	1	0.00850996	64.82	EQSK(1)NDVLLR	2	0.55386	1	1686
Q9FVE9	847	K	Aconitate hydratase	ACO	1	1.5912e-21	132.14	YTIDLPEK(1)ISEIHPGQDVTVR	3	-1.4676	1	7730
Q9FVE9	765	K	Aconitate hydratase	ACO	1	0.0043895	65.915	YK(1)SAGQDTIILAGAEYGSGSSR	3	2.3533	1	7552
Q9FVE9	345	K	Aconitate hydratase	ACO	1	0.0133151	53.008	ANK(1)MFVDYDEPQHEK	2	0.96892	1	424
Q9FVE9	8	K	Aconitate hydratase	ACO	1	0.0364924	53.565	AAENPFK(1)GILTVLPK	2	-0.8839	1	40
Q9FVE9	410	K	Aconitate hydratase	ACO	1	0.0235228	57.175	GFAVPK(1)DAQEK	2	4.807	1	2313
Q9FVE9	110	K	Aconitate hydratase	ACO	1	0.0306296	53.136	DAMNK(1)LGSDSDK	2	-2.4817	1	750
Q9FVE9	803	K	Aconitate hydratase	ACO	1	2.12785e-05	130.75	AVIAK(1)SFER	2	-1.033	2	616;617
Q9FXL9	389	K	L-galactono-1,4-lactone dehydrogenase	GLDHase	1	0.000727209	68.576	LLALDPLNK(1)EHVIEINK	3	-0.054633	1	4168
Q9FXL9	543	K	L-galactono-1,4-lactone dehydrogenase	GLDHase	0.94417	0.0238156	64.454	IEVPK(0.944)DK(0.056)EELAALQER	3	-0.31552	1	3093
Q9FXQ2	27	K	Ferritin (Fragment)	FER1	1	0.02544	58.699	DNVALK(1)GLAK	2	2.0517	1	1035
Q9FXQ2	53	K	Ferritin (Fragment)	FER1	1	0.000102121	89.752	LMEFQNK(1)R	2	-1.6394	1	4291
Q9FXS3	103	K	Probable phospholipid hydroperoxide glutathione peroxidase	Probable phospholipid hydroperoxide glutathione peroxidase	1	1.25257e-05	76.015	AEYPIFDK(1)VDVNGDNAAPLYK	2	0.12752	2	155;156
Q9FXS3	136	K	Probable phospholipid hydroperoxide glutathione peroxidase	Probable phospholipid hydroperoxide glutathione peroxidase	1	0.00145349	77.744	WNFSK(1)FLVDK	2	0.97215	1	7292
Q9FXS3	95	K	Probable phospholipid hydroperoxide glutathione peroxidase	Probable phospholipid hydroperoxide glutathione peroxidase	1	0.000301576	93.345	FK(1)AEYPIFDK	2	-0.086159	5	2001;2002;2003;2004;2005
Q9FXS3	141	K	Probable phospholipid hydroperoxide glutathione peroxidase	Probable phospholipid hydroperoxide glutathione peroxidase	1	0.000213306	104.59	FLVDK(1)EGNVVDR	2	-1.7192	2	2080;2081
Q9FXS3	30	K	Probable phospholipid hydroperoxide glutathione peroxidase	Probable phospholipid hydroperoxide glutathione peroxidase	1	0.00145422	77.185	GNDVDLSIYK(1)GK	2	-1.618	1	2635
Q9FXS3	160	K	Probable phospholipid hydroperoxide glutathione peroxidase	Probable phospholipid hydroperoxide glutathione peroxidase	1	0.0444072	45.452	YSPTTTPASMEK(1)DIK	2	-0.041939	1	7715
Q9FXS3	17	K	Probable phospholipid hydroperoxide glutathione peroxidase	Probable phospholipid hydroperoxide glutathione peroxidase	1	4.24343e-08	116.98	PQSIYDFTVK(1)DAK	2	1.5606	6	527;528;529;530;5405;5406
Q9FXS3	20	K	Probable phospholipid hydroperoxide glutathione peroxidase	Probable phospholipid hydroperoxide glutathione peroxidase	1	0.00768215	64.104	DAK(1)GNDVDLSIYK	2	-3.3601	6	733;734;735;736;737;738
Q9FXS7	333	K	EIG-I24 protein	EIG-I24	1	3.5749e-05	111.86	SK(1)SIITDEYVR	2	-0.1268	3	5888;5889;5890
Q9FXS7	324	K	EIG-I24 protein	EIG-I24	1	0.000500793	75.968	DLINQPIWK(1)TADAIK	2	-3.1	2	988;989
Q9LEB0	163	K	Pectinesterase	Pectinesterase	1	0.0126917	91.245	SLK(1)AHADDLK	2	-1.1377	1	5919
Q9LEB0	545	K	Pectinesterase	pectin	1	9.27979e-37	164.93	GFK(1)VITSATEAQAYTPGR	3	-1.1577	1	2334
Q9LEB0	288	K	Pectinesterase	Pectinesterase	1	0.0207029	59.227	TVSEAVAK(1)APEK	2	0.14358	1	6627
Q9LEB0	113	K	Pectinesterase	Pectinesterase	1	7.75361e-05	107.34	AVQHNFFK(1)VEK	2	0.74505	3	626;627;628
Q9LLE1	293	K	Hexose transporter (Fragment)	pGlcT	1	0.0131913	76.302	ISEAETSIK(1)R	2	0.49708	1	3364
Q9LLF0	63	K	Putative plastid division protein (Fragment)	Putative plastid division protein (Fragment)	1	0.0120767	62.694	ESK(1)EAIEDAVR	2	0.13117	1	1729
Q9LW96	308	K	Inositol-3-phosphate synthase	Inositol-3-phosphate synthase	1	0.000132566	91.355	NTLIGGDDFK(1)SGQTK	2	-1.6305	3	5283;5284;5285
Q9LW96	446	K	Inositol-3-phosphate synthase	Inositol-3-phosphate synthase	1	0.0106603	65.278	IQLK(1)AEGEGK	2	1.1615	1	3341
Q9LW96	157	K	Inositol-3-phosphate synthase	Inositol-3-phosphate synthase	1	0.000432168	92.538	AK(1)VFDIDLQK	2	-2.0311	3	291;292;293
Q9LW96	396	K	Inositol-3-phosphate synthase	Inositol-3-phosphate synthase	1	0.0281435	46.796	YVPYVGDSK(1)R	2	0.39393	1	7753
Q9LW96	54	K	Inositol-3-phosphate synthase	Inositol-3-phosphate synthase	1	0.0391799	45.853	YEFK(1)TDVHVPK	2	-0.26154	1	7420
Q9LW96	211	K	Inositol-3-phosphate synthase	Inositol-3-phosphate synthase	1	0.0393343	45.891	EQIDQIIK(1)DIR	2	1.0787	1	1680
Q9M436	109	K	Chloroplast FtsZ-like protein	ftsZ	1	0.0104562	63.32	SNNFNEAK(1)IK	2	-0.76584	1	5955
Q9M437	198	K	Chloroplast FtsZ-like protein	FtsZ	1	0.00213385	72.815	SVQALEAIEK(1)LQK	2	-0.69472	1	6131
Q9M5Z8	408	K	Vacuolar H+-ATPase B subunit	Vacuolar H+-ATPase B subunit	1	1.00356e-91	190.37	RDHSDVSNQLYANYAIGK(1)DVQAMK	3	-1.6448	4	858;859;860;5575
Q9M5Z8	67	K	Vacuolar H+-ATPase B subunit	Vacuolar H+-ATPase B subunit	1	2.67052e-10	100.79	RGQVLEVDGEK(1)AVVQVFEGTSGIDNK	3	1.9523	1	5593
Q9M5Z8	439	K	Vacuolar H+-ATPase B subunit	Vacuolar H+-ATPase B subunit	1	0.000757511	71.085	K(1)FVAQGAYDTR	2	0.53319	1	3659
Q9M5Z8	474	K	Vacuolar H+-ATPase B subunit	Vacuolar H+-ATPase B subunit	1	9.26534e-58	193.73	IPAK(1)TLDQYYSR	2	0.75141	2	3264;3265
Q9M5Z8	36	K	Vacuolar H+-ATPase B subunit	Vacuolar H+-ATPase B subunit	1	0.00575599	66.022	TVSGVAGPLVILDK(1)VK	2	-0.74471	1	6628
Q9M5Z8	94	K	Vacuolar H+-ATPase B subunit	Vacuolar H+-ATPase B subunit	1	0.00858818	54.047	YTTVQFTGEVLK(1)TPVSLDMLGR	3	0.0011119	1	7739
Q9M5Z8	381	K	Vacuolar H+-ATPase B subunit	Vacuolar H+-ATPase B subunit	1	0.000511107	97.594	LMK(1)SAIGEGMTR	2	1.8665	2	4294;4295
Q9M5Z8	41	K	Vacuolar H+-ATPase B subunit	Vacuolar H+-ATPase B subunit	1	5.48343e-05	96.113	GPK(1)YQEIVNIR	2	-0.92058	1	2671
Q9M662	60	K	Cell death associated protein	hsr203J	1	0.0310401	50.149	DVVADEK(1)SGSR	2	-0.71065	1	1165
Q9M6E6	124	K	Polyadenylate-binding protein	PABP	1	0.00105237	91.085	NLDK(1)AIDHK	3	0.64395	2	5168;5169
Q9M6E6	324	K	Polyadenylate-binding protein	PABP	1	0.00191691	73.881	NLDDSISDEK(1)LK	2	-2.2407	1	5166
Q9M6E6	270	K	Polyadenylate-binding protein	PABP	1	0.000518991	98.337	AVEALNGYK(1)LDNK	2	-4.3538	1	596
Q9M6E6	211	K	Polyadenylate-binding protein	PABP	1	6.60612e-10	104.84	FTNVFVK(1)NLSESTLEEELR	3	1.4749	1	2150
Q9M6E6	300	K	Polyadenylate-binding protein	PABP	1	0.000368351	95.477	FEQSAK(1)EAVDK	2	-0.92978	1	1939
Q9M6Q9	33	K	MAP kinase kinase	MAP kinase kinase	1	0.000897676	66.826	FLTESGTFK(1)DGDLLVNR	2	-1.4201	1	2079
Q9M7J3	365	K	MAR-binding protein MFP1 homolog (Fragment)	MFP1-2	1	0.00151239	95.815	APVNK(1)EEK	2	-0.021625	1	491
Q9M7J3	102	K	MAR-binding protein MFP1 homolog (Fragment)	MFP1-2	1	1.98815e-05	118.76	MLDAELENVSK(1)LK	2	2.5057	3	4793;4794;4795
Q9M7J3	374	K	MAR-binding protein MFP1 homolog (Fragment)	MFP1-2	1	0.0110718	65.809	VEAGEK(1)ATVTVK	2	1.5182	1	6802
Q9M7J3	368	K	MAR-binding protein MFP1 homolog (Fragment)	MFP1-2	0.998266	0.0226551	69.92	APVNK(0.002)EEK(0.998)VEAGEK	3	0.67886	1	492
Q9M7J3	277	K	MAR-binding protein MFP1 homolog (Fragment)	MFP1-2	1	5.50277e-74	207.31	NAFALAK(1)ELELANSR	2	-1.2157	3	4973;4974;4975
Q9M7J3	214	K	MAR-binding protein MFP1 homolog (Fragment)	MFP1-2	1	1.57353e-05	104.41	DNLQTELVDVYK(1)K	2	-1.0056	2	1033;1034
Q9M7J3	224	K	MAR-binding protein MFP1 homolog (Fragment)	MFP1-2	1	0.0100159	66.683	AVNELK(1)QEK	2	1.1492	1	623
Q9M7J3	290	K	MAR-binding protein MFP1 homolog (Fragment)	MFP1-2	1	0.00214975	88.819	ISSLK(1)DER	2	0.29294	2	3385;3386
Q9M7J4	373	K	MAR-binding filament-like protein 1-1	MFP1-1	0.99998	0.000848305	90.498	KVASDAK(1)LLGEQEK	2	0.098805	1	3795
Q9M7J4	468	K	MAR-binding protein MFP1 homolog (Fragment)	MFP1-1	1	5.83822e-09	120.63	LEAEVSK(1)LQMELEETR	2	0.84072	2	3952;3953
Q9M7J4	139	K	MAR-binding filament-like protein 1-1	MFP1-1	1	0.000382698	96.247	NEK(1)AVSDATIESMK	2	0.15155	3	5029;5030;5031
Q9M7J4	267	K	MAR-binding filament-like protein 1-1	MFP1-1	1	4.82148e-05	111.63	ITLLTTEIK(1)DK	2	-0.018974	1	3433
Q9M7J4	269	K	MAR-binding filament-like protein 1-1	MFP1-1	1	1.44464e-09	135.02	DK(1)EASLQSTTSK	2	2.3831	3	913;914;915
Q9M7J4	670	K	MAR-binding protein MFP1 homolog (Fragment)	MFP1-1	1	5.82799e-47	188.27	LEDEMASAK(1)GEILR	2	0.3464	9	3693;3694;3695;3696;3697;3698;3699;3700;3954
Q9M7J4	692	K	MAR-binding filament-like protein 1-1	MFP1-1	1	1.3825e-05	114.64	APVNNEEK(1)VEAGEK	2	1.4475	1	493
Q9M7J4	355	K	MAR-binding protein MFP1 homolog (Fragment)	MFP1-1	1	0.000525878	89.231	ELDAIQK(1)EYSEFK	2	-0.29408	1	1583
Q9M7J4	647	K	MAR-binding protein MFP1 homolog (Fragment)	MFP1-1	1	0.00044434	78.505	ENLEDAHSLVMK(1)LGK	3	1.6851	1	1648
Q9M7J4	246	K	MAR-binding filament-like protein 1-1	MFP1-1	1	0.00110446	103.55	LQEELK(1)EK	2	-1.2226	2	3713;4356
Q9M7J4	426	K	MAR-binding filament-like protein 1-1	MFP1-1	1	1.14909e-09	137.84	MLDAELENISK(1)LK	2	-1.8751	1	4792
Q9M7J4	440	K	MAR-binding protein MFP1 homolog (Fragment)	MFP1-1	1	1.94835e-46	178.67	LEVQVTQETLEK(1)SR	3	2.1167	2	4013;4014
Q9M7J4	488	K	MAR-binding protein MFP1 homolog (Fragment)	MFP1-1	1	0.00357924	89.296	NIDETK(1)R	2	-1.0973	1	5105
Q9M7J4	283	K	MAR-binding filament-like protein 1-1	MFP1-1	1	0.000513355	91.549	LAEK(1)ESEVDK	2	1.1254	2	3895;3896
Q9M7J4	156	K	MAR-binding filament-like protein 1-1	MFP1-1	1	1.21288e-05	135.14	EK(1)EATFVSMEK	2	-1.6287	5	1485;1486;1487;4148;4149
Q9M7J4	248	K	MAR-binding filament-like protein 1-1	MFP1-1	1	1.50052e-06	120.84	EK(1)LDLIQVLQEK	2	0.041196	5	1539;1540;1541;1542;4357
Q9M7J4	361	K	MAR-binding protein MFP1 homolog (Fragment)	MFP1-1	1	0.00959296	62.528	EYSEFK(1)SISEK	2	1.9189	1	1819
Q9M7J4	279	K	MAR-binding filament-like protein 1-1	MFP1-1	1	0.000496414	84.859	EASLQSTTSK(1)LAEK	2	3.8139	3	916;1255;1256
Q9M7J4	684	K	MAR-binding filament-like protein 1-1	MFP1-1	1	0.000136891	86.548	TQVNSVK(1)APVNNEEK	2	1.4755	1	6553
Q9M7J4	601	K	MAR-binding filament-like protein 1-1	MFP1-1	1	1.5776e-12	102.39	NAFALAK(1)ELELANSHISSLEDEREVLQK	4	1.286	1	4972
Q9M7K8	67	K	S-adenosylmethionine synthase 1	BYJ90	1	2.89688e-05	112.36	ATVDYEK(1)IVR	2	0.54702	2	572;573
Q9M7K8	151	K	S-adenosylmethionine synthase 1	SAMS1	1	0.039298	50.353	LGAK(1)LTEVR	2	-0.79734	1	4030
Q9M7K8	273	K	S-adenosyl-L-methionine synthase (Fragment)	SAMS1	1	0.0199586	54.656	IIIDTYGGWGAHGGGAFSGK(1)DPTK	3	0.55325	1	3166
Q9M7K8	364	K	S-adenosylmethionine synthase 2	SAMS1	1	7.3509e-19	152.07	YQK(1)TAAYGHFGR	2	-2.0631	2	7687;7688
Q9MB71	137	K	RNase	RNase	1	1.55977e-37	154.02	HGTCAENVFDQHGYFK(1)K	3	0.23994	2	2848;2849
Q9MUE2	95	K	S-adenosyl-L-methionine Mg-protoporphyrin IX methyltranserase	Chl	1	0.000354901	78.244	QLQAEEVGGGDK(1)EVVR	2	2.2995	1	5515
Q9MUE2	214	K	S-adenosyl-L-methionine Mg-protoporphyrin IX methyltranserase	Chl	1	0.000505741	86.772	FEVK(1)DLESLDGK	2	-1.4011	2	1944;1945
Q9MUE2	122	K	S-adenosyl-L-methionine Mg-protoporphyrin IX methyltranserase	Chl	1	4.28201e-27	150.39	IYGDTDDVNK(1)VQLDIR	3	-1.4807	3	3526;3527;3528
Q9SBI4	320	K	Protoporphyrinogen oxidase PX-1	NtPPOX1	1	0.00705773	72.275	LSSITK(1)SEK	2	0.46881	1	4403
Q9SBI4	323	K	Protoporphyrinogen oxidase PX-1	NtPPOX1	1	2.31474e-08	84.327	SEK(1)GGYHLTYETPEGVVSLQSR	3	-0.28161	1	5748
Q9SBI4	262	K	Protoporphyrinogen oxidase PX-1	NtPPOX1	1	0.0265121	54.073	LEETGGSIIGGTFK(1)AIK	3	1.173	3	3956;3957;3958
Q9SC00	88	K	Putative uncharacterized protein Sar8.2h	Sar8.2g	1	0.0201552	56.916	YQICSK(1)CPK	2	-0.4848	1	7686
Q9SC00	77	K	Putative uncharacterized protein Sar8.2h	Sar8.2g	1	0.00343587	82.75	ACK(1)ICSCK	2	-1.6985	1	79
Q9SC80	17	K	Deoxyhypusine synthase	DHS1	1	1.38372e-05	102.29	SIVFK(1)ESENLEGSATK	2	2.0034	1	5846
Q9SLN8	197	K	2-alkenal reductase (NADP(+)-dependent)	DBR	1	5.43749e-13	111.66	SK(1)FGFDEAFNYKEEQDLSAALK	3	-0.3977	2	5878;5879
Q9SLN8	84	K	2-alkenal reductase (NADP(+)-dependent)	DBR	1	7.7775e-06	92.349	KIEGSYVESFAPGSPITGYGVAK(1)VLESGDPK	3	0.25596	1	3671
Q9SLN8	190	K	2-alkenal reductase (NADP(+)-dependent)	DBR	1	0.0174951	65.252	EK(1)VDLLK	2	1.3057	1	1552
Q9SLN8	21	K	2-alkenal reductase (NADP(+)-dependent)	DBR	1	5.26388e-06	110.84	NYVTGYPK(1)ESDMEIK	2	2.1465	1	5338
Q9SLN8	217	K	2-alkenal reductase (NADP(+)-dependent)	DBR	1	0.000153903	96.113	EEQDLSAALK(1)R	2	1.9662	1	1306
Q9SLN8	207	K	2-alkenal reductase (NADP(+)-dependent)	DBR	1	8.44886e-61	174.19	FGFDEAFNYK(1)EEQDLSAALK	2	-0.14422	2	1970;1971
Q9SLN8	8	K	2-alkenal reductase (NADP(+)-dependent)	DBR	1	0.000489492	88.021	AEEVSNK(1)QVILK	2	1.4407	2	116;117
Q9SLN8	335	K	2-alkenal reductase (NADP(+)-dependent)	DBR	1	0.000484309	86.114	NIGK(1)QVVMVSR	2	2.3782	2	5111;5112
Q9SLN8	195	K	2-alkenal reductase (NADP(+)-dependent)	DBR	1	0.0379055	54.776	VDLLK(1)SK	2	-0.40782	1	6784
Q9SLS1	124	K	Histone H1	H1C12	1	0.0114905	66.27	SSYK(1)LPAAR	2	1.0361	2	6059;6060
Q9SLS1	91	K	Histone H1	H1C12	1	0.0361069	53.351	FIEDK(1)QK	2	0.32231	1	1996
Q9SLS1	76	K	Histone H1	H1C12	1	0.000360218	100.69	DK(1)TGSSQHAITK	2	0.50142	1	944
Q9SMB4	77	K	Photosystem II 22 kDa protein, chloroplastic	PSBS	0.999675	0.0338742	85.716	KVVPKPK(1)EK	3	0.33678	1	3817
Q9SMB4	162	K	Photosystem II 22 kDa protein, chloroplastic	PSBS	1	8.13026e-05	101.62	GK(1)FIDDPAPPTGLDK	2	0.46777	2	2494;2495
Q9SMB4	95	K	Photosystem II 22 kDa protein, chloroplastic	PSBS	1	6.62981e-10	94.019	EKVEDGIFGTSGGIGFTK(1)QNELFVGR	3	1.666	1	1570
Q9SMB4	175	K	Photosystem II 22 kDa protein, chloroplastic	PSBS	1	0.0289898	53.768	FIDDPAPPTGLDK(1)AVIPPGK	3	-0.84411	2	1994;1995
Q9SMB4	79	K	Photosystem II 22 kDa protein, chloroplastic	PSBS	1	2.6309e-35	142.88	EK(1)VEDGIFGTSGGIGFTK	3	-0.65522	13	1557;1558;1559;1560;1561;1562;1563;1564;1565;1566;1567;1568;1569
Q9SMB6	346	K	Phragmoplastin	phragmoplastin	1	0.0068079	73.688	TFDGIFK(1)EHLDGVRPGGDK	3	1.8343	1	6283
Q9SMB6	378	K	Phragmoplastin	phragmoplastin	1	6.07887e-09	126.83	LQFDK(1)QLSMDNVR	2	1.101	3	4365;4366;4367
Q9SMB6	438	K	Phragmoplastin	phragmoplastin	1	4.17255e-36	167.37	ELVHK(1)SISETAELK	2	-1.0732	1	1633
Q9SMB8	107	K	Tyramine N-feruloyltransferase 4/11	THT10	1	0.000506307	86.772	ATVEDK(1)EAEEFK	2	1.6369	1	574
Q9SQ56	170	K	Nuclear RNA binding protein (Fragment)	RggA	0.988804	0.000742645	73.459	DSTAAEPEEK(0.011)EPEEK(0.989)EMTLEEYEK	3	0.13362	1	1084
Q9SQ56	179	K	Nuclear RNA binding protein (Fragment)	RggA	1	2.4296e-06	113.25	EMTLEEYEK(1)LMEEK	2	-0.95048	1	1642
Q9SQ56	213	K	Nuclear RNA binding protein (Fragment)	RggA	1	1.07245e-13	130.1	ELESMQLLSNK(1)K	2	0.065493	1	1587
Q9SQ56	227	K	Nuclear RNA binding protein (Fragment)	RggA	1	0.0225022	65.246	LGSEK(1)EK	2	0.52285	2	4070;4071
Q9SQ56	236	K	Nuclear RNA binding protein (Fragment)	RggA	1	0.00528832	86.872	EAVEK(1)AR	2	-1.9167	1	1257
Q9SQ56	202	K	Nuclear RNA binding protein (Fragment)	RggA	1	1.28543e-06	118.64	VNLDK(1)ELESMQLLSNK	2	2.8263	3	3806;3807;7042
Q9SQ56	143	K	Nuclear RNA binding protein (Fragment)	RggA	1	1.78367e-10	119.8	IVEAEK(1)EAGQEEAEDTNK	2	0.16547	1	3475
Q9SQI5	124	K	Centrin	CEN2	1	0.0160073	59.198	NGK(1)ISFADIQR	2	-3.3985	1	5062
Q9T2H8	4	K	19.3 kDa photosystem I PSAD protein (Fragment)	19.3 kDa photosystem I PSAD protein (Fragment)	1	0.000250132	100.69	ADEK(1)AQSATK	2	0.46596	2	97;98
Q9T2L7	28	K	RNA binding protein (Fragment)	RNA binding protein (Fragment)	1	5.77598e-19	141.1	AGNVEMVEVIYDK(1)LTGR	3	-0.24336	2	218;219
Q9T2L8	23	K	RNA binding protein (Fragment)	RNA binding protein (Fragment)	1	2.1724e-19	136.43	ELFSEQGNVVDAK(1)VVYDR	3	1.0845	3	1601;1602;1603
Q9T2L9	23	K	RNA binding protein (Fragment)	RNA binding protein (Fragment)	1	5.77321e-06	123.51	VVDAK(1)VVYDR	2	-0.24911	5	7187;7188;7189;7190;7191
Q9TNL9	174	K	Stromal ascorbate peroxidase	Stromal ascorbate peroxidase	1	7.72501e-35	127.17	DK(1)YANVTYADLFQLASATAIEEAGGPK	3	1.1652	1	949
Q9TNL9	245	K	Stromal ascorbate peroxidase	Stromal ascorbate peroxidase	1	3.74428e-14	135.24	MGLNDK(1)EIVALSGAHTLGR	2	2.8924	6	4698;4699;4700;4701;4702;4703
Q9TNL9	340	K	Stromal ascorbate peroxidase	Stromal ascorbate peroxidase	1	1.34447e-09	106.93	YAVNQDVFFK(1)DYAEAHAK	2	1.311	6	7359;7360;7361;7362;7363;7364
Q9TNL9	325	K	Stromal ascorbate peroxidase	Stromal ascorbate peroxidase	1	6.88744e-25	122.8	RDEDLLVLPTDAALFEDSSFK(1)EYAEK	3	0.74213	1	5574
Q9TNL9	380	K	Stromal ascorbate peroxidase	Stromal ascorbate peroxidase	1	0.0414036	46.844	FVAAK(1)YSTGK	2	-2.356	1	2151
Q9TNL9	299	K	Stromal ascorbate peroxidase	Stromal ascorbate peroxidase	1	0.0329358	59.265	FDNSYFK(1)DIK	2	0.58103	1	1877
Q9TNL9	107	K	Stromal ascorbate peroxidase	Stromal ascorbate peroxidase	1	0.0410466	49.097	EDIK(1)ELLK	2	0.77386	1	1266
Q9XEN8	240	K	Annexin	Anx3	1	0.0113899	59.709	LLSAAIECLK(1)TPEK	2	-1.2352	1	4259
Q9XEN8	21	K	Annexin	Anx3	1	1.62874e-20	134.25	VPTSVPEPYEDAEQLK(1)K	3	-0.042616	2	7087;7088
Q9XEN8	120	K	Annexin	Anx3	1	1.37724e-07	141.48	SSDDLFK(1)AR	2	2.8637	2	6031;6032
Q9XEN8	182	K	Annexin	Anx3	1	0.000563165	84.753	ISDK(1)AYNDEELIR	2	0.29492	3	3354;3355;3356
Q9XEN8	248	K	Annexin	Anx3	1	0.011299	72.789	HFEK(1)VLR	2	0.60424	1	2839
Q9XEN8	178	K	Annexin	Anx3	1	1.20691e-45	190.34	KEANILHEK(1)ISDK	4	1.6541	4	1251;3596;3597;3598
Q9XEN8	285	K	Annexin	Anx3	0.999997	0.0269711	66.299	IKEEYHK(1)R	2	-0.54843	1	3192
Q9XG67	74	K	Glyceraldehyde-3-phosphate dehydrogenase	GAPC1	1	8.32932e-05	98.676	TLLFGEK(1)AVTVFGFR	2	-1.6039	1	6469
Q9XG67	67	K	Glyceraldehyde-3-phosphate dehydrogenase	GAPC1	1	0.002599	73.9	DDK(1)TLLFGEK	2	1.4936	2	802;6946
Q9XG67	57	K	Glyceraldehyde-3-phosphate dehydrogenase, cytosolic (Fragment)	gapC	1	1.54577e-19	142.67	YDSVHGQWK(1)HHELK	2	0.15051	2	7404;7405
Q9XG67	62	K	Glyceraldehyde-3-phosphate dehydrogenase, cytosolic (Fragment)	gapC	1	0.00920307	76.774	HHELK(1)VK	2	1.231	1	2850
Q9XG77	104	K	Proteasome subunit alpha type-6	PAA1	1	0.00270739	66.246	FK(1)YGYEMPVDVLSK	2	0.97862	1	2045
Q9XG77	171	K	Proteasome subunit alpha type-6	PAA1	1	0.0155283	55.688	ATSAGSK(1)EQEAINFLEK	2	2.0481	1	571
Q9XG77	222	K	Proteasome subunit alpha type-6	PAA1	1	0.0042846	79.451	K(1)EDPIFR	2	-2.5634	1	3599
Q9XGH8	238	K	Putative preprocysteine proteinase	cpr2	1	0.00803777	77.741	CHFDK(1)SK	2	0.35838	1	716
Q9XGH8	230	K	Putative preprocysteine proteinase	cpr2	1	0.0395683	47.971	DYPYTGK(1)DGK	2	0.66587	1	1173
Q9XGH8	316	K	Putative preprocysteine proteinase	cpr2	1	0.0155946	62.546	EK(1)AYWIIK	2	0.22508	1	1478
Q9XGH8	223	K	Putative preprocysteine proteinase	cpr2	1	0.000133022	89.624	AGGLQLEK(1)DYPYTGK	2	0.091852	2	201;202
Q9XH13	224	K	6,7-dimethyl-8-ribityllumazine synthase (Fragment)	6,7-dimethyl-8-ribityllumazine synthase (Fragment)	1	1.08223e-11	89.011	GAETALTAIEMASLFEHHLK(1)A	3	-0.51162	1	2248
Q9XHL7	84	K	Translationally controlled tumor protein like protein (Fragment)	RsRG3-8	1	1.22234e-05	108.43	LQEQPSFDK(1)K	2	1.1762	6	4358;4359;4360;4361;4362;4363
Q9XHL7	101	K	Translationally-controlled tumor protein homolog	TCTP	1	0.000130411	89.911	NLTPK(1)LGAEQEEVFK	2	0.76491	2	5186;5187
Q9XHL7	164	K	Translationally controlled tumor protein like protein (Fragment)	RsRG3-8	1	1.80004e-11	118.96	DGATDPTFLYLAHGLK(1)EVK	2	2.0423	2	842;843
Q9XHL7	111	K	Translationally-controlled tumor protein homolog	TCTP	1	2.47087e-61	182.31	LGAEQEEVFK(1)NNIQGATK	3	2.028	3	4027;4028;4029
Q9XIV9	52	K	Peroxidase	Peroxidase	1	1.06953e-06	125.03	SAVQSAINK(1)ETR	2	0.0092297	1	5714
Q9XIV9	113	K	Peroxidase	Peroxidase	1	4.49283e-08	84.327	SAVEK(1)VCPGVVSCADILAVTAR	3	-1.3221	1	5712
Q9XQP4	400	K	NAD-malate dehydrogenase	NAD-malate dehydrogenase	1	0.0068063	67.385	SSIEK(1)GIGFVQK	2	1.7178	3	6036;6037;6038
Q9ZP50	251	K	FtsH-like protein Pftf	Pftf	0.815051	0.017911	64.52	QDFMEVVEFLK(0.815)K(0.185)PER	3	-0.97372	1	5462
Q9ZP50	659	K	FtsH-like protein Pftf	Pftf	1	1.20158e-74	192.96	IVEVLLEK(1)ETMTGDEFR	2	1.8589	7	3477;3478;3479;3480;3481;3482;3483
Q9ZP50	618	K	FtsH-like protein Pftf	Pftf	1	3.53451e-05	95.197	NSMSEK(1)LAEDIDGAVK	3	-0.17985	5	5270;5271;5272;5273;5274
Q9ZP50	651	K	FtsH-like protein Pftf	Pftf	1	0.000520255	95.854	EAIDK(1)IVEVLLEK	2	-0.25747	3	1216;1217;1218
Q9ZP50	107	K	FtsH-like protein Pftf	Pftf	1	4.3632e-05	123.86	FLEYLDK(1)DR	2	0.53252	4	2058;2059;2060;2061
Q9ZP50	628	K	FtsH-like protein Pftf	Pftf	1	7.6023e-24	129.88	LAEDIDGAVK(1)R	2	-1.6418	2	3892;3893
Q9ZP50	265	K	FtsH-like protein Pftf	Pftf	1	5.32742e-05	107.82	IPK(1)GVLLVGPPGTGK	2	-1.9196	1	3276
Q9ZP50	411	K	FtsH-like protein Pftf	Pftf	1	0.000410724	94.804	TEILK(1)VHAGNK	2	-0.8506	1	6257
Q9ZP50	462	K	FtsH-like protein Pftf	Pftf	1	1.01296e-27	160.48	TAIASK(1)EIDDSIDR	2	-0.60214	9	6196;6197;6198;6199;6200;6201;6202;6203;6204
Q9ZP87	158	K	Epoxide hydrolase	Epoxide hydrolase	1	0.00349115	90.862	AEK(1)DFGR	2	0.66696	3	124;125;126
Q9ZP87	3	K	Epoxide hydrolase	Epoxide hydrolase	1	0.00294608	78.324	MEK(1)IQHNYVDVR	2	-0.99147	1	4641
Q9ZP87	73	K	Epoxide hydrolase	Epoxide hydrolase	1	1.30667e-05	89.358	GYGLSELPAEPEK(1)TTFR	2	-1.4456	1	2804
Q9ZP87	239	K	Epoxide hydrolase	Epoxide hydrolase	1	0.000498262	89.301	AWLEEYGVK(1)DIK	2	-0.15699	1	648
Q9ZPK8	254	K	Proliferating cell nuclear antigen	PCNA	0.997773	0.040173	54.281	FYLAPK(0.998)IEEDEEETK(0.002)P	2	-0.75776	1	2237
Q9ZPL5	99	K	Cystathionine gamma-synthase	metB	1	9.7987e-12	121.36	TSELIDFK(1)EK	2	-1.8774	1	6555
Q9ZR45	71	K	Alpha-N-acetylglucosaminidase	Alpha-N-acetylglucosaminidase	1	0.00244173	76.282	IVSK(1)DLCGGR	2	-1.0569	1	3501
Q9ZRD3	187	K	NTGP1	NTGP1	1	0.00358889	65.467	SSDLSAASQMFYK(1)QAK	2	1.4758	2	6033;6034
Q9ZRD3	167	K	NTGP1	NTGP1	1	0.00180875	79.659	GEK(1)LDSLVEK	2	1.7573	1	2296
Q9ZRE0	30	K	NTFP2 (Fragment)	NTFP2 (Fragment)	1	0.019309	54.066	TASPEDLK(1)K	2	1.8506	1	6221
Q9ZRE1	52	K	NTFP1 (Fragment)	NTFP1 (Fragment)	1	2.06258e-13	141.85	FK(1)ELAQAYEVLSDPEKR	3	-1.0354	4	2030;2031;2032;2033
Q9ZS34	240	K	Geranylgeranyl diphosphate reductase, chloroplastic	GGR	1	0.0300007	58.917	ISDDK(1)MK	2	-0.38664	1	3353
Q9ZS34	217	K	Geranylgeranyl diphosphate reductase, chloroplastic	GGR	1	8.51399e-14	121.54	VAK(1)SINAGDYEYAIAFQER	3	-1.941	2	6700;6701
Q9ZS34	379	K	Geranylgeranyl diphosphate reductase, chloroplastic	GGR	1	0.0275004	57.177	YLEK(1)WDK	2	0.13782	1	7633
Q9ZS34	428	K	Geranylgeranyl diphosphate reductase, chloroplastic	GGR	1	1.30755e-05	105.98	MTFDSYLYK(1)K	2	-2.0772	4	4927;4928;4929;4930
Q9ZS34	73	K	Geranylgeranyl diphosphate reductase, chloroplastic	GGR	1	1.22821e-42	139.47	VAVVGGGPAGGAAAETLAK(1)GGIETFLIER	3	0.79568	2	6753;6754
Q9ZS49	164	K	Hexosyltransferase	erp1	1	0.0257846	62.717	EK(1)GIVVR	2	0.097045	1	1516
Q9ZSC8	759	K	Topoisomerase I	TOP	1	0.00171337	84.054	LNEK(1)IDELK	2	3.18	1	4298
Q9ZSD5	215	K	Syntaxin-related protein Nt-syr1	Nt-Syr1	1	0.000269165	105.52	HEAVK(1)ELER	2	-1.0978	1	2833
Q9ZSD5	64	K	Syntaxin-related protein Nt-syr1	Nt-Syr1	1	3.57802e-06	119.25	IYSQLQSSHEK(1)SK	2	1.1607	1	3555
Q9ZSP3	128	K	GrpE protein homolog	GrpE2	1	0.000865084	83.862	LVAEK(1)EELLK	2	-1.3846	1	4489
Q9ZSP3	135	K	GrpE protein homolog	GrpE2	1	0.00113946	91.265	MK(1)DGEFQK	2	-0.018524	1	4737
Q9ZSP4	124	K	GrpE protein homolog	GrpE1	1	0.000926584	82.831	LVVEK(1)EELLK	2	1.1138	7	4532;4533;4534;4535;4536;4537;4538
Q9ZSP4	131	K	GrpE protein homolog	GrpE1	1	0.00228674	113.89	MK(1)DDEFRK	3	-2.0769	6	4731;4732;4733;4734;4735;4736
Q9ZSP4	200	K	GrpE protein homolog	GrpE1	1	0.00311652	68.044	IDASK(1)DTVGAMPLLK	2	-1.1836	1	3066
Q9ZSP4	234	K	GrpE protein homolog	GrpE1	1	7.76592e-06	91.932	FGVEK(1)YDPTNEQFDPNK	2	1.0807	1	1983
Q9ZSP4	102	K	GrpE protein homolog	GrpE1	1	1.49326e-10	89.297	ASASADSHIQDEK(1)DESDIDAEDLSR	3	0.23429	1	514
Q9ZSP4	195	K	GrpE protein homolog	GrpE1	1	0.0409923	46.524	ESFSK(1)IDASK	2	-2.1744	1	1714
Q9ZT13	327	K	101 kDa heat shock protein	HSP101	1	0.003016	70.942	YVEK(1)DAAFER	2	1.6496	1	7750
R9QMI6	515	K	Carotenoid isomerase	CRTISO	1	0.0392331	50.914	SSIVFK(1)EVGTPK	2	0.60182	1	6043
S4TH40	144	K	PDGLP1 (Fragment)	PDGLP1 (Fragment)	1	0.000144557	107.17	HIVK(1)GEVFVFPK	2	2.6563	1	2864
S4X189	8	K	Ribulose-1,5-bisphosphate carboxylase/oxygenase large subunit (Fragment)	rbcL	1	2.6541e-48	171.46	YTPEYQTK(1)DTDILAAFR	3	-0.58088	2	7731;7732
S5QCB8	336	K	COP9 signalosome complex subunit 4 (Fragment)	COP9 signalosome complex subunit 4 (Fragment)	1	0.00903291	79.809	AEK(1)IASR	2	1.1623	1	127
T2BQ67	240	K	Cysteine protease CP15	CP15	1	0.00182227	91.318	DGK(1)CDQAR	2	-1.485	3	852;853;854
T2BQ67	291	K	Cysteine protease CP15	CP15	1	1.59041e-08	121.99	DFQHYK(1)SGIFTGK	2	-2.6588	1	839
T2BQ67	235	K	Cysteine protease CP15	CP15	1	0.0397205	40.432	FVIQNGGIDTEEDYPYK(1)AK	2	3.5492	1	2163
T2BQ67	285	K	Cysteine protease CP15	CP15	1	2.46084e-08	88.071	AVAGQPVSVAIEAGGK(1)DFQHYK	3	1.4567	3	583;584;585
T2BRU8	147	K	Cysteine protease CP6	CP6	1	0.0185587	63.816	EK(1)GVLVGVK	2	1.0962	4	1519;1520;1521;1522
T2BRU8	67	K	Cysteine protease CP6	CP6	0.983641	0.000259672	111.63	SYNALDEK(0.984)DK(0.016)R	2	0.24627	1	6157
T2BRU8	278	K	Cysteine protease CP6	CP6	1	2.56413e-07	75.416	AVASQPVSIAIEAGGK(1)DFQHYVSGIFTGK	3	4.4616	1	592
T2BRU8	340	K	Cysteine protease CP6	CP6	1	6.00996e-08	91.889	NVASSK(1)GLCGLAIEPSYPVK	3	-1.7531	2	5301;5302
T2CD85	258	K	Calmodulin-lysin N-methyltransferase-like protein (Fragment)	CaMKMT-like	1	0.0396635	53.754	VK(1)DIGLR	2	1.8325	1	6951
T2D261	409	K	Heparanase 1-like protein	GUS2	1	0.00109853	88.495	SYAHCTK(1)DR	2	-0.9351	1	6138
U3PHS9	374	K	Chorismate synthase	CS1	1	1.81984e-05	115.33	DK(1)HDTELIAR	3	-1.926	2	922;923
U3PHS9	285	K	Chorismate synthase	CS1	1	3.85269e-05	94.487	GLGTPVFDK(1)LEAELAK	2	-0.672	1	2573
U3PJP9	356	K	GDP-mannose-3',5'-epimerase	GME1	1	2.14809e-05	78.942	SQGVNIANYGSSK(1)VVGTQAPVELGSLR	3	1.8508	1	6027
U3PJP9	87	K	GDP-mannose-3',5'-epimerase	GME1	1	0.0166454	58.274	VMDNCLK(1)VTK	2	-1.7368	1	7037
U3PJP9	60	K	GDP-mannose-3',5'-epimerase	GME1	1	0.000696771	88.092	SEGHYIIASDWK(1)K	2	3.0305	1	5746
U3PJP9	259	K	GDP-mannose-3',5'-epimerase	GME1	1	0.00359354	89.55	LTK(1)SDFR	2	2.0317	3	4439;4440;4441
U3PJP9	48	K	GDP-mannose-3',5'-epimerase	GME1	1	0.0350112	47.33	LK(1)SEGHYIIASDWK	3	0.9229	1	4158
U3PJP9	336	K	GDP-mannose-3',5'-epimerase	GME1	1	0.00420569	64.045	ITYFWIK(1)EQIEK	2	-0.4422	1	3458
U3PJP9	343	K	GDP-mannose-3',5'-epimerase	GME1	1	4.33394e-05	105.28	EK(1)SQGVNIANYGSSK	2	1.8781	1	1549
U3PLK3	197	K	Leucine aminopeptidase	lap2	1	3.01228e-06	103.6	SLDILGLGTGPEIEK(1)K	2	4.4591	1	5898
U3PLK3	85	K	Leucine aminopeptidase	lap2	1	3.68689e-17	106.47	LAGLLSEASSEEDFSGK(1)SGQSTVLR	3	-0.62208	1	3905
U3PLK3	28	K	Leucine aminopeptidase	lap2	1	0.0386953	47.506	ISFAAK(1)EIDLVEWK	2	-1.1572	1	3365
U3PLK3	36	K	Leucine aminopeptidase	lap2	1	2.56865e-76	195.97	EIDLVEWK(1)GDILAVGATEK	3	0.28299	2	1392;1393
[truncated: 46 more rows]

## Sheet: peptides
Table S2. MS/MS information related to the identification of modified peptides.
ID	Sequence	Length	Modifications	Modified sequence	Protein accession	Protein description	Charge	m/z	Mass error [ppm]	PEP	Score	MS/MS Count
0	AAAAEACKTFDEAK	14	Croton(K)	_AAAAEACK(cr)TFDEAK_	O49911	Plasma membrane polypeptide	2	775.861	0.36475	0.00015384	106.58	1
1	AAAAGFEKGIDR	12	Croton(K)	_AAAAGFEK(cr)GIDR_	A0A140G1Q8	Photosystem II CP43 reaction center protein	2	637.33	-0.44785	0.00050141	90.697	2
2	AAAAGFEKGIDR	12	Croton(K)	_AAAAGFEK(cr)GIDR_	A0A140G1Q8	Photosystem II CP43 reaction center protein	2	637.33	0.49415	6.4769e-06	120.57	4
3	AAAAGFEKGIDR	12	Croton(K)	_AAAAGFEK(cr)GIDR_	A0A140G1Q8	Photosystem II CP43 reaction center protein	3	425.223	0.35564	0.015506	64.121	1
4	AAAAGFEKGIDR	12	Croton(K)	_AAAAGFEK(cr)GIDR_	A0A140G1Q8	Photosystem II CP43 reaction center protein	2	637.33	2.179	0.0027195	75.088	1
5	AAAAGFEKGIDR	12	Croton(K)	_AAAAGFEK(cr)GIDR_	A0A140G1Q8	Photosystem II CP43 reaction center protein	2	637.33	0.49326	0.0018235	78.324	1
6	AAAAGFEKGIDR	12	Croton(K)	_AAAAGFEK(cr)GIDR_	A0A140G1Q8	Photosystem II CP43 reaction center protein	2	637.33		0.0012927	78.324	1
7	AAAAGFEKGIDR	12	Croton(K)	_AAAAGFEK(cr)GIDR_	A0A140G1Q8	Photosystem II CP43 reaction center protein	2	637.33	0.39063	0.00050141	88.021	2
8	AAAHLKGGAK	10	Croton(K)	_AAAHLK(cr)GGAK_	A0A0K2GP10	Glyceraldehyde-3-phosphate dehydrogenase	2	496.288	0.84464	0.00085335	89.886	2
9	AAAHLKGGAK	10	Croton(K)	_AAAHLK(cr)GGAK_	A0A0K2GP10	Glyceraldehyde-3-phosphate dehydrogenase	2	496.288	-0.58047	0.0012101	87.806	1
10	AAALNIVPTSTGAAK	15	Unmodified	_AAALNIVPTSTGAAK_	P09044	Glyceraldehyde-3-phosphate dehydrogenase B, chloroplastic (Fragment)	2	692.893	1.5836	0.0028643	63.212	1
11	AAALNIVPTSTGAAK	15	Unmodified	_AAALNIVPTSTGAAK_	P09044	Glyceraldehyde-3-phosphate dehydrogenase B, chloroplastic (Fragment)	2	692.893	1.4768	0.0016625	72.209	1
12	AAALNIVPTSTGAAK	15	Unmodified	_AAALNIVPTSTGAAK_	P09044	Glyceraldehyde-3-phosphate dehydrogenase B, chloroplastic (Fragment)	2	692.893	-0.033865	9.8583e-06	89.624	2
13	AAALNIVPTSTGAAK	15	Unmodified	_AAALNIVPTSTGAAK_	P09044	Glyceraldehyde-3-phosphate dehydrogenase B, chloroplastic (Fragment)	2	692.893	0.50867	0.0027392	67.136	1
14	AAALNIVPTSTGAAK	15	Unmodified	_AAALNIVPTSTGAAK_	P09044	Glyceraldehyde-3-phosphate dehydrogenase B, chloroplastic (Fragment)	2	692.893	2.8487	0.0029276	47.506	1
15	AADAAQVTDEKAHGAAQATK	20	Croton(K)	_AADAAQVTDEK(cr)AHGAAQATK_	A0A0C4FST8	LEA3-1 protein	3	674.668	-0.19151	0.00040129	73.448	1
16	AADAAQVTDEKAHGAAQATK	20	Croton(K)	_AADAAQVTDEK(cr)AHGAAQATK_	A0A0C4FST8	LEA3-1 protein	3	674.668	1.6441	8.4463e-06	86.189	1
17	AADVGADLVGK	11	Unmodified	_AADVGADLVGK_	Q43797	Inorganic pyrophosphatase	2	508.275	1.7194	0.0026539	77.062	1
18	AADVGADLVGKVER	14	Croton(K)	_AADVGADLVGK(cr)VER_	Q43797	Inorganic pyrophosphatase	2	734.394	0.0097707	0.00013778	109.07	1
19	AADVGADLVGKVER	14	Croton(K)	_AADVGADLVGK(cr)VER_	Q43797	Inorganic pyrophosphatase	2	734.394	1.0524	0.043877	48.899	1
20	AAEDPEFETFYTK	13	Unmodified	_AAEDPEFETFYTK_	P69686	Photosystem II D2 protein	2	774.349	1.4518	0.0041263	70.889	1
21	AAEDPEFETFYTK	13	Unmodified	_AAEDPEFETFYTK_	P69686	Photosystem II D2 protein	2	774.349	1.3119	0.011356	63.185	1
22	AAEDPEFETFYTK	13	Unmodified	_AAEDPEFETFYTK_	P69686	Photosystem II D2 protein	2	774.349	2.6163	0.00025377	80.96	2
23	AAEDPEFETFYTKNILLNEGIR	22	Croton(K)	_AAEDPEFETFYTK(cr)NILLNEGIR_	P69686	Photosystem II D2 protein	2	1319.66	1.3296	6.1348e-92	190.83	1
24	AAEDPEFETFYTKNILLNEGIR	22	Croton(K)	_AAEDPEFETFYTK(cr)NILLNEGIR_	P69686	Photosystem II D2 protein	3	880.106	1.2524	1.0782e-13	105.38	1
25	AAEDPEFETFYTKNILLNEGIR	22	Croton(K)	_AAEDPEFETFYTK(cr)NILLNEGIR_	P69686	Photosystem II D2 protein	3	880.106	1.6192	1.5262e-37	148.06	1
26	AAEDPEFETFYTKNILLNEGIR	22	Croton(K)	_AAEDPEFETFYTK(cr)NILLNEGIR_	P69686	Photosystem II D2 protein	2	1319.66	1.3665	3.1305e-48	155.49	1
27	AAEDPEFETFYTKNILLNEGIR	22	Croton(K)	_AAEDPEFETFYTK(cr)NILLNEGIR_	P69686	Photosystem II D2 protein	3	880.106	0.96877	1.6126e-13	104.38	1
28	AAEEAAPPAAAATAEPAEAPVK	22	Unmodified	_AAEEAAPPAAAATAEPAEAPVK_	Q9T2I5	uncharacterized protein	2	1017.01	2.0001	2.8368e-10	64.589	1
29	AAELTSLLESR	11	Unmodified	_AAELTSLLESR_	Q5M9V4	ATP synthase subunit alpha	2	595.325	1.475	2.7339e-16	118.9	2
30	AAELTSLLESR	11	Unmodified	_AAELTSLLESR_	Q5M9V4	ATP synthase subunit alpha	2	595.325	1.9375	1.508e-07	102.4	1
31	AAENPFKGILTVLPK	15	Acetyl (Protein N-term),Croton(K)	_(ac)AAENPFK(cr)GILTVLPK_	Q9FVE9	Aconitate hydratase	2	854.488	2.7488	0.036492	53.565	1
32	AAIKEESEGK	10	Croton(K)	_AAIK(cr)EESEGK_	A0A0K2GP10	Glyceraldehyde-3-phosphate dehydrogenase	2	565.29	0.50918	0.0010625	85.355	1
33	AAIKEESEGKLK	12	Croton(K)	_AAIKEESEGK(cr)LK_	A0A0K2GP10	Glyceraldehyde-3-phosphate dehydrogenase	3	457.589	1.2189	0.04006	62.694	1
34	AAIKEESEGKLK	12	Croton(K)	_AAIKEESEGK(cr)LK_	A0A0K2GP10	Glyceraldehyde-3-phosphate dehydrogenase	2	685.88	1.1335	0.00044827	109.16	1
35	AAIKEESEGKLK	12	Croton(K)	_AAIKEESEGK(cr)LK_	A0A0K2GP10	Glyceraldehyde-3-phosphate dehydrogenase	3	457.589		9.9838e-07	116.55	1
36	AAKEILGWSATTNLPEDLK	19	Croton(K)	_AAK(cr)EILGWSATTNLPEDLK_	Q7X998	MRNA-binding protein (Fragment)	3	709.044	3.083	0.00038036	70.907	1
37	AAKEILGWSATTNLPEDLKER	21	Croton(K)	_AAK(cr)EILGWSATTNLPEDLKER_	Q7X998	MRNA-binding protein (Fragment)	3	804.092	0.48174	2.5828e-05	87.319	1
38	AAKFIEYDTSFSEEEKK	17	Croton(K)	_AAK(cr)FIEYDTSFSEEEKK_	G5ELZ2	FK506-binding protein	3	697.337	1.9658	0.034094	58.539	1
39	AAKFIEYDTSFSEEEKK	17	Croton(K)	_AAK(cr)FIEYDTSFSEEEKK_	G5ELZ2	FK506-binding protein	2	1045.5	1.48	4.1075e-05	92.439	1
40	AAKSPAYYK	9	Croton(K)	_AAK(cr)SPAYYK_	Q852R8	Pyruvate dehydrogenase E1 alpha subunit (Fragment)	2	533.782	1.413	0.030577	56.258	1
41	AAKVLEQLSGQSPVFSK	17	Croton(K)	_AAK(cr)VLEQLSGQSPVFSK_	Q9FSF6	Ribosomal protein L11-like (Fragment)	3	619.675	3.9039	6.4007e-06	99.711	1
42	AAKVLEQLSGQSPVFSK	17	Croton(K)	_AAK(cr)VLEQLSGQSPVFSK_	Q9FSF6	Ribosomal protein L11-like (Fragment)	2	929.009	3.9164	5.4221e-13	126.25	1
43	AALTAGADKDEEDSEGR	17	Croton(K)	_AALTAGADK(cr)DEEDSEGR_	Q9AT16	Ankyrin-repeat protein HBP1	2	901.906	1.3885	1.2093e-05	94.203	1
44	AALTAGADKDEEDSEGR	17	Croton(K)	_AALTAGADK(cr)DEEDSEGR_	Q9AT16	Ankyrin-repeat protein HBP1	2	901.906	0.24706	4.5014e-61	186.77	4
45	AALTAGADKDEEDSEGR	17	Croton(K)	_AALTAGADK(cr)DEEDSEGR_	Q9AT16	Ankyrin-repeat protein HBP1	3	601.606	0.21607	0.00063734	75.018	2
46	AALTAGADKDEEDSEGR	17	Croton(K)	_AALTAGADK(cr)DEEDSEGR_	Q9AT16	Ankyrin-repeat protein HBP1	2	901.906	1.6517	4.0963e-06	103.01	1
47	AALTAGADKDEEDSEGR	17	Croton(K)	_AALTAGADK(cr)DEEDSEGR_	Q9AT16	Ankyrin-repeat protein HBP1	2	901.906	2.0951	1.0846e-06	111.34	1
48	AANIESGGEFTVSGADEILK	20	Unmodified	_AANIESGGEFTVSGADEILK_	A0A077D9N5	Thioredoxin peroxidase 1	2	1004.5	2.0188	2.5326e-13	86.439	2
49	AANIESGGEFTVSGADEILKAL	22	Croton(K)	_AANIESGGEFTVSGADEILK(cr)AL_	A0A077D9N5	Thioredoxin peroxidase 1	2	1130.57	1.9243	0.0059164	63.044	1
50	AAQDALLTR	9	Unmodified	_AAQDALLTR_	F2VJ75	Fructose-bisphosphate aldolase	2	479.769	1.1456	0.018059	61.78	1
51	AASDGADVLGCPVQMTKDR	19	Croton(K)	_AASDGADVLGCPVQMTK(cr)DR_	Q2WGN6	Glycerophosphodiesterase-like protein	2	1029.98	0.85585	9.783e-37	160.09	1
52	AASFNIIPSSTGAAK	15	Unmodified	_AASFNIIPSSTGAAK_	A0A0K2GP10	Glyceraldehyde-3-phosphate dehydrogenase	2	717.883	1.5576	0.0002276	80.387	2
53	AASGLPIDLK	10	Unmodified	_AASGLPIDLK_	O04946	Enoyl-ACP reductase	2	492.79	2.1091	0.0085081	63.624	1
54	AASGLPIDLK	10	Unmodified	_AASGLPIDLK_	O04946	Enoyl-ACP reductase	2	492.79	2.5602	0.041345	47.971	1
55	AASGLPIDLKGK	12	Croton(K)	_AASGLPIDLK(cr)GK_	O04946	Enoyl-ACP reductase	2	619.361	1.6745	0.043875	46.159	1
56	AASGLPIDLKGK	12	Croton(K)	_AASGLPIDLK(cr)GK_	O04946	Enoyl-ACP reductase	2	619.361	1.1341	0.037361	52.495	1
57	AASGLPIDLKGK	12	Croton(K)	_AASGLPIDLK(cr)GK_	O04946	Enoyl-ACP reductase	2	619.361	3.4321	0.044115	45.28	1
58	AATMEMIK	8	Oxidation (M)	_AATMEM(ox)IK_	Q43581	Ethylene forming enzyme (EFE)	2	455.722	-0.3027	0.020375	47.599	1
59	AAVPSGASTGIYEALELR	18	Unmodified	_AAVPSGASTGIYEALELR_	C5J0G6	Enolase	2	902.976	2.1718	2.0953e-12	98.062	2
60	AAVPSGASTGIYEALELR	18	Unmodified	_AAVPSGASTGIYEALELR_	C5J0G6	Enolase	3	602.319	1.5878	3.279e-12	91.518	2
61	AAYEKDEK	8	Croton(K)	_AAYEK(cr)DEK_	Q8VZH4	Tetratricoredoxin	2	511.245	0.1153	0.031939	56.258	1
62	ACKICSCK	8	Croton(K)	_ACK(cr)ICSCK_	Q9SC00	Putative uncharacterized protein Sar8.2h	2	547.743	-0.44328	0.0034359	82.75	1
63	ACPTDVLEMIPWDGCK	16	Oxidation (M)	_ACPTDVLEM(ox)IPWDGCK_	P62094	Photosystem I iron-sulfur center	2	954.42	0.019338	6.4391e-05	68.576	2
64	ACPTDVLEMIPWDGCK	16	Unmodified	_ACPTDVLEMIPWDGCK_	P62094	Photosystem I iron-sulfur center	2	946.423	2.3522	0.0002144	65.652	1
65	ACPTDVLEMIPWDGCKAK	18	Oxidation (M),Croton(K)	_ACPTDVLEM(ox)IPWDGCK(cr)AK_	P62094	Photosystem I iron-sulfur center	3	725.669	2.1666	0.00039081	75.282	1
66	ACPTDVLEMIPWDGCKAK	18	Oxidation (M),Croton(K)	_ACPTDVLEM(ox)IPWDGCK(cr)AK_	P62094	Photosystem I iron-sulfur center	2	1088	2.1771	3.0761e-05	82.77	1
67	ACPTDVLEMIPWDGCKAK	18	Oxidation (M),Croton(K)	_ACPTDVLEM(ox)IPWDGCK(cr)AK_	P62094	Photosystem I iron-sulfur center	3	725.669	1.6047	0.013199	60.307	1
68	ACPTDVLEMIPWDGCKAK	18	Oxidation (M),Croton(K)	_ACPTDVLEM(ox)IPWDGCK(cr)AK_	P62094	Photosystem I iron-sulfur center	2	1088	1.7388	0.045127	40.46	1
69	ACPTDVLEMIPWDGCKAK	18	Croton(K)	_ACPTDVLEMIPWDGCK(cr)AK_	P62094	Photosystem I iron-sulfur center	3	720.337	0.52726	0.018124	51.76	1
70	ACPTDVLEMIPWDGCKAK	18	Croton(K)	_ACPTDVLEMIPWDGCK(cr)AK_	P62094	Photosystem I iron-sulfur center	2	1080	0.71388	1.4082e-07	93.226	1
71	ACPTDVLEMIPWDGCKAK	18	Croton(K)	_ACPTDVLEMIPWDGCK(cr)AK_	P62094	Photosystem I iron-sulfur center	3	720.337	0.2667	0.037017	43.794	1
72	ACPTDVLEMIPWDGCKAK	18	Croton(K)	_ACPTDVLEMIPWDGCK(cr)AK_	P62094	Photosystem I iron-sulfur center	2	1080	0.43405	7.9621e-06	82.774	1
73	ADAEKFEFQAEVSR	14	Croton(K)	_ADAEK(cr)FEFQAEVSR_	G9MD86	Heat shock protein 90	2	847.905	2.5129	2.936e-09	128.76	1
74	ADAGASKTYPQQAGTIR	17	Croton(K)	_ADAGASK(cr)TYPQQAGTIR_	A0A077D849	Eukaryotic translation initiation factor 5A	2	901.955	2.1732	2.3921e-09	124.46	2
75	ADDSKALATVPPPK	14	Croton(K)	_ADDSK(cr)ALATVPPPK_	A0A076L1Z5	Remorin 2	2	739.398	-0.51556	0.042806	45.873	1
76	ADEISNIIR	9	Unmodified	_ADEISNIIR_	P00823	ATP synthase subunit alpha, chloroplastic	2	515.78	-0.4269	0.0034375	80.755	2
77	ADEKAQSATK	10	Croton(K)	_ADEK(cr)AQSATK_	Q9T2H8	19.3 kDa photosystem I PSAD protein (Fragment)	2	558.78	-0.51848	0.00025013	100.69	1
78	ADEKAQSATK	10	Croton(K)	_ADEK(cr)AQSATK_	Q9T2H8	19.3 kDa photosystem I PSAD protein (Fragment)	2	558.78	-1.3401	0.011504	64.82	1
79	ADHIYYAKK	9	Croton(K)	_ADHIYYAK(cr)K_	Q94EN2	Cyclase	2	588.806	0.39061	0.0004313	93.649	1
80	ADLVNNLGTIAR	12	Unmodified	_ADLVNNLGTIAR_	Q14TB1	Heat shock protein 90	2	628.851	1.0938	0.033521	43.713	1
81	ADQLTDDQISEFK	13	Acetyl (Protein N-term)	_(ac)ADQLTDDQISEFK_	Q76MF3	Calmodulin NtCaM11	2	776.362	1.9402	2.495e-05	89.507	1
82	ADQLTDDQISEFKEAFSLFDKDGDGCITTK	30	Acetyl (Protein N-term),Croton(K)	_(ac)ADQLTDDQISEFK(cr)EAFSLFDKDGDGCITTK_	Q76MF3	Calmodulin NtCaM11	3	1168.87	1.6056	5.3393e-12	99.494	1
83	ADVKIVDNETISVDGK	16	Croton(K)	_ADVK(cr)IVDNETISVDGK_	P09044	Glyceraldehyde-3-phosphate dehydrogenase B, chloroplastic (Fragment)	2	885.96	2.3984	0.00053787	75.877	1
84	ADVKIVDNETISVDGK	16	Croton(K)	_ADVK(cr)IVDNETISVDGK_	P09044	Glyceraldehyde-3-phosphate dehydrogenase B, chloroplastic (Fragment)	2	885.96	1.6376	3.4333e-05	95.662	3
85	ADVKIVDNETISVDGK	16	Croton(K)	_ADVK(cr)IVDNETISVDGK_	P09044	Glyceraldehyde-3-phosphate dehydrogenase B, chloroplastic (Fragment)	2	885.96	1.3563	0.029334	56.121	1
86	ADVKIVDNETISVDGK	16	Croton(K)	_ADVK(cr)IVDNETISVDGK_	P09044	Glyceraldehyde-3-phosphate dehydrogenase B, chloroplastic (Fragment)	2	885.96	1.6495	0.00026254	79.837	3
87	ADVKIVDNETISVDGK	16	Croton(K)	_ADVK(cr)IVDNETISVDGK_	P09044	Glyceraldehyde-3-phosphate dehydrogenase B, chloroplastic (Fragment)	2	885.96	1.157	0.041174	45.221	1
88	AEADKNDKSVK	11	Croton(K)	_AEADKNDK(cr)SVK_	P36182	Heat shock protein 82 (Fragment)	2	636.825	-0.92021	0.044967	51.612	1
89	AEEATISGGLKGFQK	15	Croton(K)	_AEEATISGGLK(cr)GFQK_	A0A077DBL4	Calnexin-like protein	2	802.42	0.13996	0.00041948	81.904	1
90	AEEEYAKSGK	10	Croton(K)	_AEEEYAK(cr)SGK_	A1KYB1	Adenosylhomocysteinase (Fragment)	2	590.28	-0.6289	0.00062271	90.142	1
91	AEELAAKYR	9	Croton(K)	_AEELAAK(cr)YR_	A0A076L2F1	Remorin 1	2	559.796	0.59651	0.00054858	97.431	1
92	AEEVSNKQVILK	12	Acetyl (Protein N-term),Croton(K)	_(ac)AEEVSNK(cr)QVILK_	Q9SLN8	2-alkenal reductase (NADP(+)-dependent)	2	734.406	1.6806	0.00048949	88.021	2
93	AEEYHQQYLAK	11	Unmodified	_AEEYHQQYLAK_	A0A076L1Z7	Peptide methionine sulfoxide reductase-like protein	2	690.333	0.39155	3.5104e-17	123.01	1
94	AEEYHQQYLAK	11	Unmodified	_AEEYHQQYLAK_	A0A076L1Z7	Peptide methionine sulfoxide reductase-like protein	2	690.333	1.0019	0.0045903	64.266	1
95	AEEYHQQYLAKGGR	14	Croton(K)	_AEEYHQQYLAK(cr)GGR_	A0A076L1Z7	Peptide methionine sulfoxide reductase-like protein	2	859.418	0.60986	3.9004e-06	116.19	1
96	AEEYHQQYLAKGGR	14	Croton(K)	_AEEYHQQYLAK(cr)GGR_	A0A076L1Z7	Peptide methionine sulfoxide reductase-like protein	3	573.281	0.45278	0.04286	42.317	1
97	AEGESESAKLISDATAAAGMGLIELR	26	Croton(K)	_AEGESESAK(cr)LISDATAAAGMGLIELR_	O04361	Prohibitin	3	886.781	1.3763	5.6049e-16	96.793	1
98	AEIVELITKLESK	13	Croton(K)	_AEIVELITK(cr)LESK_	O24141	Plastid-lipid-Associated Protein (Fragment)	2	770.945	0.90442	1.7235e-05	114.7	1
99	AEKDFGR	7	Croton(K)	_AEK(cr)DFGR_	Q9ZP87	Epoxide hydrolase	2	445.722	0.40595	0.035087	56.014	1
100	AEKDFGR	7	Croton(K)	_AEK(cr)DFGR_	Q9ZP87	Epoxide hydrolase	2	445.722	1.0512	0.0034912	90.862	2
101	AEKIASR	7	Croton(K)	_AEK(cr)IASR_	S5QCB8	COP9 signalosome complex subunit 4 (Fragment)	2	421.74	0.41296	0.0090329	79.809	1
102	AENKEEDVKLGANK	14	Acetyl (Protein N-term),Croton(K)	_(ac)AENKEEDVK(cr)LGANK_	Q06BK4	Water channel protein	2	827.918	1.0132	0.0070825	81.448	1
103	AENKEEDVKLGANK	14	Acetyl (Protein N-term),Croton(K)	_(ac)AENKEEDVK(cr)LGANK_	Q06BK4	Water channel protein	2	827.918	0.89147	0.00014959	124.24	2
104	AENKEEDVKLGANK	14	Acetyl (Protein N-term),Croton(K)	_(ac)AENKEEDVK(cr)LGANK_	Q06BK4	Water channel protein	2	827.918	0.31585	0.00036709	108.66	1
105	AEQEKLQNQIDSAR	14	Croton(K)	_AEQEK(cr)LQNQIDSAR_	Q9FES7	Mg-protoporphyrin IX chelatase	2	849.426	0.94474	8.8565e-28	158.93	1
106	AESIVQSTVR	10	Unmodified	_AESIVQSTVR_	Q9XIV8	uncharacterized protein	2	545.299	0.9351	5.8177e-16	123.75	1
107	AESVNKNAPPDFQK	14	Croton(K)	_AESVNK(cr)NAPPDFQK_	Q40459	Oxygen-evolving enhancer protein 1, chloroplastic	2	806.902	1.4107	0.00095882	74.789	1
108	AESVNKNAPPDFQK	14	Croton(K)	_AESVNK(cr)NAPPDFQK_	Q40459	Oxygen-evolving enhancer protein 1, chloroplastic	2	806.902	0.25606	2.1507e-08	122.78	4
109	AESVNKNAPPDFQK	14	Croton(K)	_AESVNK(cr)NAPPDFQK_	Q40459	Oxygen-evolving enhancer protein 1, chloroplastic	2	806.902	0.98726	1.3139e-06	119.96	4
110	AESVNKNAPPDFQK	14	Croton(K)	_AESVNK(cr)NAPPDFQK_	Q40459	Oxygen-evolving enhancer protein 1, chloroplastic	2	806.902	1.3006	0.023223	54.812	1
111	AETYFCADETR	11	Unmodified	_AETYFCADETR_	Q8GUA3	Vacuolar invertase	2	681.785	1.4291	2.7715e-05	83.182	1
112	AETYFCADETR	11	Unmodified	_AETYFCADETR_	Q8GUA3	Vacuolar invertase	2	681.785	0.78441	1.9578e-07	97.163	1
113	AEVDMKIIADEYQK	14	Oxidation (M),Croton(K)	_AEVDM(ox)K(cr)IIADEYQK_	O24131	Annexin	2	868.924	1.2612	0.009081	64.499	1
114	AEVDMKIIADEYQK	14	Croton(K)	_AEVDMK(cr)IIADEYQK_	O24131	Annexin	3	574.287	2.6286	0.0046038	62.035	1
115	AEVDMKTIADEYQK	14	Croton(K)	_AEVDMK(cr)TIADEYQK_	O24132	Annexin	2	854.909	1.366	0.0034491	64.798	1
116	AEVDMKTIADEYQK	14	Croton(K)	_AEVDMK(cr)TIADEYQK_	O24132	Annexin	2	854.909	2.0617	0.0003802	91.812	1
117	AEVDMKTIADEYQK	14	Croton(K)	_AEVDMK(cr)TIADEYQK_	O24132	Annexin	2	854.909	4.4327	0.034999	45.654	1
118	AEVDMKTIADEYQK	14	Oxidation (M),Croton(K)	_AEVDM(ox)K(cr)TIADEYQK_	O24132	Annexin	2	862.906	1.3114	0.0039218	68.972	1
119	AEVFKELRPNQS	12	Croton(K)	_AEVFK(cr)ELRPNQS_	P06374	30S ribosomal protein S16, chloroplastic	2	743.388	3.5058	7.0831e-06	128.68	1
120	AEYDESGPSIVHR	13	Unmodified	_AEYDESGPSIVHR_	Q05214	Actin	3	487.232	-0.39729	0.017811	41.227	1
121	AEYDESGPSIVHR	13	Unmodified	_AEYDESGPSIVHR_	Q05214	Actin	2	730.344	-0.86145	2.0607e-13	110.38	1
122	AEYPIFDKVDVNGDNAAPLYK	21	Croton(K)	_AEYPIFDK(cr)VDVNGDNAAPLYK_	Q9FXS3	Probable phospholipid hydroperoxide glutathione peroxidase	3	803.065	1.7078	0.04405	40.996	1
123	AEYPIFDKVDVNGDNAAPLYK	21	Croton(K)	_AEYPIFDK(cr)VDVNGDNAAPLYK_	Q9FXS3	Probable phospholipid hydroperoxide glutathione peroxidase	2	1204.09	2.5609	1.2526e-05	76.015	1
124	AFAEKHYSDLSAK	13	Croton(K)	_AFAEK(cr)HYSDLSAK_	Q56E62	Nucleoside diphosphate kinase 1	2	767.88	0.72553	3.5426e-14	143.05	2
125	AFAEKHYSDLSAK	13	Croton(K)	_AFAEK(cr)HYSDLSAK_	Q56E62	Nucleoside diphosphate kinase 1	2	767.88	1.5987	0.00019593	107.11	1
126	AFAEKHYSDLSAK	13	Croton(K)	_AFAEK(cr)HYSDLSAK_	Q56E62	Nucleoside diphosphate kinase 1	2	767.88	1.267	1.5337e-05	115.69	1
127	AFDDEEHPYLPKHILYR	17	Croton(K)	_AFDDEEHPYLPK(cr)HILYR_	Q8W4Q7	Asparagine synthetase (Fragment)	3	737.7	1.51	0.0020913	59.634	1
128	AFDLGGHQIAR	11	Unmodified	_AFDLGGHQIAR_	Q40463	NTGB2 (Fragment)	3	395.544	0.34556	0.035267	40.616	1
129	AFDLGGHQIAR	11	Unmodified	_AFDLGGHQIAR_	Q40463	NTGB2 (Fragment)	2	592.812	0.34493	0.0021013	75.197	1
130	AFDLGGHQIAR	11	Unmodified	_AFDLGGHQIAR_	Q40463	NTGB2 (Fragment)	3	395.544	0.40727	0.034393	40.883	1
131	AFEPGLLAKANR	12	Croton(K)	_AFEPGLLAK(cr)ANR_	Q9FES7	Mg-protoporphyrin IX chelatase	2	677.878	1.3717	0.0012798	78.342	1
132	AFEYFDKDK	9	Croton(K)	_AFEYFDK(cr)DK_	B5TWD2	Calcium-dependent protein kinase CDPK5	2	615.788	1.2013	0.028134	53.517	1
133	AFGADLVITDPTK	13	Unmodified	_AFGADLVITDPTK_	Q6RJS4	Beta-cyanoalanine synthase (Fragment)	2	674.361	1.7293	1.5324e-07	97.69	1
134	AFGADLVITDPTK	13	Unmodified	_AFGADLVITDPTK_	Q6RJS4	Beta-cyanoalanine synthase (Fragment)	2	674.361		0.0074599	40.676	1
135	AFGAELVLTDPAK	13	Unmodified	_AFGAELVLTDPAK_	Q3LAG5	Cysteine synthase	2	666.364	2.0296	3.7011e-07	91.62	1
136	AFGAELVLTDPAK	13	Unmodified	_AFGAELVLTDPAK_	Q3LAG5	Cysteine synthase	2	666.364	1.3533	0.008042	71.933	1
137	AFGAELVLTDPAKGMK	16	Oxidation (M),Croton(K)	_AFGAELVLTDPAK(cr)GM(ox)K_	Q3LAG5	Cysteine synthase	2	866.453	2.3903	0.020844	62.077	1
138	AFISWIDKVK	10	Croton(K)	_AFISWIDK(cr)VK_	D6P3J0	Putative progesterone 5 beta-reductase	2	637.861	1.5696	0.0434	40.496	1
139	AFKSVGGQPIIIDSVK	16	Croton(K)	_AFK(cr)SVGGQPIIIDSVK_	P31593	Glutamate-1-semialdehyde 2,1-aminomutase, chloroplastic	2	863.991	2.2804	0.00073193	74.141	1
140	AFKSVGGQPIIIDSVK	16	Croton(K)	_AFK(cr)SVGGQPIIIDSVK_	P31593	Glutamate-1-semialdehyde 2,1-aminomutase, chloroplastic	2	863.991	2.9976	0.019111	56.817	1
141	AFKSVGGQPIIIDSVK	16	Croton(K)	_AFK(cr)SVGGQPIIIDSVK_	P31593	Glutamate-1-semialdehyde 2,1-aminomutase, chloroplastic	2	863.991	3.713	1.7036e-08	121.32	1
142	AFNPTQAEETYSMVTANR	18	Oxidation (M)	_AFNPTQAEETYSM(ox)VTANR_	P69686	Photosystem II D2 protein	2	1023.47	2.6365	2.8951e-07	71.263	1
143	AFNPTQAEETYSMVTANR	18	Unmodified	_AFNPTQAEETYSMVTANR_	P69686	Photosystem II D2 protein	3	677.314	3.1795	0.00011326	49.773	1
144	AFQKAYFNR	9	Croton(K)	_AFQK(cr)AYFNR_	A0A0A8WH05	Aquaporin PIP2 4a	2	606.812		0.00011739	93.374	1
145	AFQKAYYVK	9	Croton(K)	_AFQK(cr)AYYVK_	A0A0A8WJH5	Aquaporin PIP2 1	2	593.319	1.5219	0.024735	56.258	1
146	AFQSAYYHR	9	Unmodified	_AFQSAYYHR_	A0A0A8WH11	uncharacterized protein	2	571.773	0.70778	0.0072112	67.897	1
147	AFQSAYYVR	9	Unmodified	_AFQSAYYVR_	A0A0A8WK76	Aquaporin PIP2 9b	2	552.777		8.2568e-07	76.1	1
148	AFSEDTAKR	9	Croton(K)	_AFSEDTAK(cr)R_	Q7M242	Glutamate synthase (Ferredoxin) (Clone C(35)) (Fragment)	2	546.77	0.74003	0.00092011	86.136	1
149	AFSELGAKSEIISIK	15	Croton(K)	_AFSELGAK(cr)SEIISIK_	A0A0K0XR75	Sorting nexin 1-like protein	2	830.961	1.1184	0.016551	57.973	1
150	AFSNMAVGYNNVDVEAANK	19	Oxidation (M)	_AFSNM(ox)AVGYNNVDVEAANK_	A0A076KXA6	Glycerate dehydrogenase HPR, peroxisomal	2	1015.47	0.13422	2.2343e-07	70.555	1
151	AFSNMAVGYNNVDVEAANK	19	Unmodified	_AFSNMAVGYNNVDVEAANK_	A0A076KXA6	Glycerate dehydrogenase HPR, peroxisomal	2	1007.47	3.3376	0.0088824	36.923	1
152	AFVQEVGK	8	Unmodified	_AFVQEVGK_	Q8RU71	Glucosyltransferase	2	439.243	0.016278	0.039332	58.981	1
153	AGAKIIR	7	Croton(K)	_AGAK(cr)IIR_	Q42964	Peroxidase	2	398.756	1.535	0.0022112	117.7	2
154	AGAKIIR	7	Croton(K)	_AGAK(cr)IIR_	Q42964	Peroxidase	2	398.756	0.37785	0.010028	79.454	1
155	AGEDTAVPVEKYEETEEKK	19	Croton(K)	_AGEDTAVPVEK(cr)YEETEEKK_	Q76MG1	Dehydrin (Fragment)	3	740.69	1.5735	0.0063137	72.359	1
156	AGFIHFKTEK	10	Croton(K)	_AGFIHFK(cr)TEK_	P27141	Carbonic anhydrase, chloroplastic	3	415.892	1.1028	0.024896	56.202	2
157	AGFIHFKTEK	10	Croton(K)	_AGFIHFK(cr)TEK_	P27141	Carbonic anhydrase, chloroplastic	2	623.335	0.67386	1.3924e-05	117.02	3
158	AGFIHFKTEK	10	Croton(K)	_AGFIHFK(cr)TEK_	P27141	Carbonic anhydrase, chloroplastic	2	623.335	1.1081	2.7527e-05	113.15	4
159	AGFIHFKTEK	10	Croton(K)	_AGFIHFK(cr)TEK_	P27141	Carbonic anhydrase, chloroplastic	3	415.892	1.1194	0.018644	58.743	1
160	AGGLQLEKDYPYTGK	15	Croton(K)	_AGGLQLEK(cr)DYPYTGK_	Q9XGH8	Putative preprocysteine proteinase	2	854.433	1.7313	0.00013302	89.624	2
161	AGGVLKMIDEER	12	Croton(K)	_AGGVLK(cr)MIDEER_	A0A076FNJ9	Delta-aminolevulinic acid dehydratase	2	693.358	1.9374	0.043144	45.28	1
162	AGGVLKMIDEER	12	Croton(K)	_AGGVLK(cr)MIDEER_	A0A076FNJ9	Delta-aminolevulinic acid dehydratase	2	693.358	3.2112	0.0034347	69.815	2
163	AGGVLKMIDEER	12	Oxidation (M),Croton(K)	_AGGVLK(cr)M(ox)IDEER_	A0A076FNJ9	Delta-aminolevulinic acid dehydratase	2	701.356	1.3567	0.0036429	74.698	1
164	AGGYSSDGKQSVLDK	15	Croton(K)	_AGGYSSDGK(cr)QSVLDK_	A0A076KWG9	Chloroplast sedoheptulose-1,7-bisphosphatase	2	790.384	0.57199	0.0037607	67.326	1
165	AGKAHYVK	8	Croton(K)	_AGK(cr)AHYVK_	P49319	Catalase isozyme 1	2	471.264	-0.84216	0.026757	60.91	2
166	AGKEMSDEIVK	11	Croton(K)	_AGK(cr)EMSDEIVK_	E3W9P2	Putative PR-10 type pathogenesis-related protein	2	637.818	1.2876	0.012358	63.401	1
167	AGKEMSDEIVK	11	Croton(K)	_AGK(cr)EMSDEIVK_	E3W9P2	Putative PR-10 type pathogenesis-related protein	2	637.818	0.56379	0.0025149	74.392	1
168	AGKEMSDEIVK	11	Croton(K)	_AGK(cr)EMSDEIVK_	E3W9P2	Putative PR-10 type pathogenesis-related protein	2	637.818		0.022593	57.164	1
169	AGKEMSDEIVK	11	Oxidation (M),Croton(K)	_AGK(cr)EM(ox)SDEIVK_	E3W9P2	Putative PR-10 type pathogenesis-related protein	2	645.816		0.0086272	80.014	1
170	AGKEMSDEIVK	11	Oxidation (M),Croton(K)	_AGK(cr)EM(ox)SDEIVK_	E3W9P2	Putative PR-10 type pathogenesis-related protein	2	645.816	0.81061	0.017072	65.348	1
171	AGKGYFEDR	9	Croton(K)	_AGK(cr)GYFEDR_	Q42950	Glutamine synthetase	2	555.764	2.1501	0.038096	50.194	1
172	AGKGYFEDR	9	Croton(K)	_AGK(cr)GYFEDR_	Q42950	Glutamine synthetase	2	555.764	0.90387	0.002984	79.148	1
173	AGLTKADFDSTVGIHPTSAEEFVTMR	26	Croton(K)	_AGLTK(cr)ADFDSTVGIHPTSAEEFVTMR_	Q42955	Glutathione reductase (NADPH) (Fragment)	3	950.132	3.0626	2.8903e-16	97.124	1
174	AGNVEMVEVIYDKLTGR	17	Oxidation (M),Croton(K)	_AGNVEM(ox)VEVIYDK(cr)LTGR_	Q9T2L7	RNA binding protein (Fragment)	3	660.003	1.8105	5.776e-19	141.1	1
175	AGNVEMVEVIYDKLTGR	17	Croton(K)	_AGNVEMVEVIYDK(cr)LTGR_	Q9T2L7	RNA binding protein (Fragment)	3	654.672	3.0121	1.8847e-13	131.39	1
176	AGQKDIFYITGASK	14	Croton(K)	_AGQK(cr)DIFYITGASK_	G9MD87	Heat shock protein 90	2	783.912	2.4533	0.0020505	67.846	1
177	AGTYDEKR	8	Croton(K)	_AGTYDEK(cr)R_	A0A075F1V0	Malate dehydrogenase	2	504.243	0.71684	0.0077847	67.897	1
178	AGTYDEKR	8	Croton(K)	_AGTYDEK(cr)R_	A0A075F1V0	Malate dehydrogenase	2	504.243	0.70879	0.0042329	75.696	1
179	AGTYDEKR	8	Croton(K)	_AGTYDEK(cr)R_	A0A075F1V0	Malate dehydrogenase	2	504.243	-1.1953	0.013968	60.91	1
180	AGTYDEKR	8	Croton(K)	_AGTYDEK(cr)R_	A0A075F1V0	Malate dehydrogenase	2	504.243	0.36539	0.0021173	85.161	1
181	AGTYDPKK	8	Croton(K)	_AGTYDPK(cr)K_	A0A075EZS4	Glyoxisomal malate dehydrogenase	2	474.245	0.85059	0.040515	49.423	1
182	AGTYDPKK	8	Croton(K)	_AGTYDPK(cr)K_	A0A075EZS4	Glyoxisomal malate dehydrogenase	2	474.245	-0.43238	0.0031677	79.474	1
183	AGVAHKIEFR	10	Croton(K)	_AGVAHK(cr)IEFR_	O04899	Caffeoyl-CoA O-methyltransferase 5	2	598.333	0.2283	0.031701	53.567	1
184	AHFQSDPTVAPGILR	15	Unmodified	_AHFQSDPTVAPGILR_	Q9XIV8	uncharacterized protein	2	804.928	0.65076	0.00010777	80.632	1
185	AHGGFSVFAGVGER	14	Unmodified	_AHGGFSVFAGVGER_	W8SRJ3	ATP synthase subunit beta	2	695.847	0.69565	3.0599e-07	95.264	1
186	AHKTGYMTGTISPAICK	17	Croton(K)	_AHK(cr)TGYMTGTISPAICK_	D2CFI9	Leucine-rich repeat protein	3	635.318	0.66879	7.0216e-09	116.96	1
187	AHTDAGGIILLFQDDK	16	Unmodified	_AHTDAGGIILLFQDDK_	Q43581	Ethylene forming enzyme (EFE)	3	571.965	1.5201	3.1225e-18	112.17	3
188	AHTDAGGIILLFQDDK	16	Unmodified	_AHTDAGGIILLFQDDK_	Q43581	Ethylene forming enzyme (EFE)	3	571.965	2.2759	0.00041757	62.759	1
189	AHTDAGGIILLFQDDK	16	Unmodified	_AHTDAGGIILLFQDDK_	Q43581	Ethylene forming enzyme (EFE)	3	571.965	1.5776	5.8967e-05	75.968	1
190	AHTDAGGIILLFQDDK	16	Unmodified	_AHTDAGGIILLFQDDK_	Q43581	Ethylene forming enzyme (EFE)	2	857.444	1.7123	3.3897e-08	43.135	1
191	AHTDAGGIILLFQDDKVSGLQLLK	24	Croton(K)	_AHTDAGGIILLFQDDK(cr)VSGLQLLK_	Q43581	Ethylene forming enzyme (EFE)	3	874.15	3.1644	1.5773e-39	151.21	1
192	AHVLPTFFDVGKGVEGSLK	19	Croton(K)	_AHVLPTFFDVGK(cr)GVEGSLK_	Q7M242	Glutamate synthase (Ferredoxin) (Clone C(35)) (Fragment)	3	690.374	3.6418	9.5593e-08	95.409	1
193	AIAAKILER	9	Croton(K)	_AIAAK(cr)ILER_	A0A076L4Q6	Aminoaldehyde dehydrogenase 2	2	526.827	0.9179	0.019973	61.78	2
194	AIAAKVLEK	9	Croton(K)	_AIAAK(cr)VLEK_	A0A0C4FSU4	BADH2 protein	2	505.816	0.57863	0.033821	56.013	2
195	AIAEETWGKQK	11	Croton(K)	_AIAEETWGK(cr)QK_	Q40567	Tobacco calretulin (Fragment)	2	664.846		0.013661	61.958	1
196	AIAEHEIAKNSTEGSSR	17	Croton(K)	_AIAEHEIAK(cr)NSTEGSSR_	O65855	Glucose-6-phosphate 1-dehydrogenase	3	623.31	0.5564	0.043226	47.223	1
197	AIEKSAK	7	Croton(K)	_AIEK(cr)SAK_	A9CM21	Voltage-dependent anion channel	2	407.737		0.017908	66.799	1
198	AIGEAGLGNNIK	12	Unmodified	_AIGEAGLGNNIK_	B5APL3	Basic beta-1,3-glucanase	2	578.82	1.0211	0.035654	45.764	1
199	AIGVNVPR	8	Unmodified	_AIGVNVPR_	Q8W3Z7	UDP-glucose pyrophosphorylase (Fragment)	2	413.251		2.8751e-18	104.45	1
200	AIGVNVPR	8	Unmodified	_AIGVNVPR_	Q8W3Z7	UDP-glucose pyrophosphorylase (Fragment)	2	413.251	-0.026543	0.017805	85.265	1
201	AILDLYKDYEK	11	Croton(K)	_AILDLYK(cr)DYEK_	Q40577	5-epi-aristolochene synthase	2	719.877	2.2468	0.00020992	98.898	2
202	AILDLYKDYEK	11	Unmodified	_AILDLYKDYEK_	Q40577	5-epi-aristolochene synthase	2	685.864		0.043952	46.64	1
203	AILGESDEFVGDK	13	Unmodified	_AILGESDEFVGDK_	A0A068JFR6	Triosephosphate isomerase	2	690.338	1.6407	0.016236	48.527	1
204	AILGESDEFVGDKVAYAISQGLK	23	Croton(K)	_AILGESDEFVGDK(cr)VAYAISQGLK_	A0A068JFR6	Triosephosphate isomerase	3	826.764	0.79559	0.02566	49.662	1
205	AILGESDEFVGDKVAYAISQGLK	23	Croton(K)	_AILGESDEFVGDK(cr)VAYAISQGLK_	A0A068JFR6	Triosephosphate isomerase	3	826.764	1.6372	2.3684e-14	103.31	1
206	AILGESDEFVGDKVAYAISQGLK	23	Croton(K)	_AILGESDEFVGDK(cr)VAYAISQGLK_	A0A068JFR6	Triosephosphate isomerase	2	1239.64	1.2098	6.265e-15	108.96	1
207	AILNSVKPELLQSFLEKGGLTNER	24	Croton(K)	_AILNSVKPELLQSFLEK(cr)GGLTNER_	Q5M9V4	ATP synthase subunit alpha	3	908.836	2.0807	2.9609e-31	151.84	1
208	AIPFHKSS	8	Croton(K)	_AIPFHK(cr)SS_	Q06BK4	Water channel protein	2	477.756	0.85118	0.030554	58.596	1
209	AIVAPALPPPEQVK	14	Unmodified	_AIVAPALPPPEQVK_	A0A076L2F1	Remorin 1	2	715.424	1.9514	0.019444	43.518	1
210	AIVAPALPPPEQVKEK	16	Croton(K)	_AIVAPALPPPEQVK(cr)EK_	A0A076L2F1	Remorin 1	2	878.006	0.86334	0.0011755	71.08	1
211	AIYPKFVFDDYMK	13	Croton(K)	_AIYPK(cr)FVFDDYMK_	Q43792	1-aminocyclopropane-1-carboxylate oxidase	2	852.921	2.471	0.018516	52.821	1
212	AKANSLAQLGK	11	Croton(K)	_AK(cr)ANSLAQLGK_	F2VJ75	Fructose-bisphosphate aldolase	2	584.838	0.76601	0.0024858	77.062	1
213	AKANSLAQLGK	11	Croton(K)	_AK(cr)ANSLAQLGK_	F2VJ75	Fructose-bisphosphate aldolase	2	584.838	-0.035027	0.0011028	83.081	1
214	AKANSLAQLGK	11	Croton(K)	_AK(cr)ANSLAQLGK_	F2VJ75	Fructose-bisphosphate aldolase	2	584.838	0.75653	0.044187	43.604	1
215	AKEEGYDVSK	10	Croton(K)	_AK(cr)EEGYDVSK_	A0A076FU21	Temperature-induced lipocalin	2	597.288	1.0244	0.011915	62.466	1
216	AKELMPGGVNSPVR	14	Croton(K)	_AK(cr)ELMPGGVNSPVR_	P31593	Glutamate-1-semialdehyde 2,1-aminomutase, chloroplastic	2	761.906	1.7652	0.033599	51.073	1
217	AKEQIGESHK	10	Croton(K)	_AK(cr)EQIGESHK_	B5AQ04	Metacaspase type II (Fragment)	3	398.875	-1.3849	0.025582	57.149	1
218	AKGVSLLLPSDVVIADK	17	Croton(K)	_AK(cr)GVSLLLPSDVVIADK_	Q42961	Phosphoglycerate kinase, chloroplastic	2	897.025	2.1046	0.0003807	77.899	1
219	AKMEEEKR	8	Croton(K)	_AK(cr)MEEEKR_	Q40568	Phosphate translocator	3	363.518	-1.8442	0.01457	78.149	1
220	AKMEEEKR	8	Croton(K)	_AK(cr)MEEEKR_	Q40568	Phosphate translocator	2	544.774	-1.1419	0.0011296	120.15	1
221	AKPVSSGSPWYGPDR	15	Unmodified	_AKPVSSGSPWYGPDR_	P27492	uncharacterized protein	2	802.397	0.78467	2.2772e-17	135.72	3
222	AKPVSSGSPWYGPDR	15	Unmodified	_AKPVSSGSPWYGPDR_	P27492	uncharacterized protein	3	535.267	0.75766	0.024079	43.592	2
223	AKPVSSGSPWYGPDR	15	Unmodified	_AKPVSSGSPWYGPDR_	P27492	uncharacterized protein	2	802.397	1.3593	0.00033944	103.6	2
224	AKPVSSGSPWYGPDR	15	Unmodified	_AKPVSSGSPWYGPDR_	P27492	uncharacterized protein	2	802.397	0.70449	0.03038	46.892	1
225	AKPVSSGSPWYGPDR	15	Unmodified	_AKPVSSGSPWYGPDR_	P27492	uncharacterized protein	2	802.397	0.48087	0.00017819	105.14	1
226	AKPVSSGSPWYGPDR	15	Unmodified	_AKPVSSGSPWYGPDR_	P27492	uncharacterized protein	3	535.267	0.4822	0.043631	34.944	1
227	AKPVSSGSPWYGPDR	15	Unmodified	_AKPVSSGSPWYGPDR_	P27492	uncharacterized protein	2	802.397	0.29974	0.00095334	97.767	1
228	AKQIASAPR	9	Croton(K)	_AK(cr)QIASAPR_	P62094	Photosystem I iron-sulfur center	2	505.293	0.95461	0.0010624	93.649	1
229	AKSEAAEYQK	10	Croton(K)	_AK(cr)SEAAEYQK_	P29345	40S ribosomal protein S6 (Fragment)	2	596.796	-0.13552	0.031869	53.567	1
230	AKTFYAGK	8	Croton(K)	_AK(cr)TFYAGK_	A0A075F1V0	Malate dehydrogenase	2	477.258	0.173	0.0306	58.596	1
231	AKTVSSGSPWYGPDR	15	Croton(K)	_AK(cr)TVSSGSPWYGPDR_	P27495	Chlorophyll a-b binding protein 40, chloroplastic	2	838.407	1.1003	1.3439e-27	159.22	2
232	AKTVSSGSPWYGPDR	15	Croton(K)	_AK(cr)TVSSGSPWYGPDR_	P27495	Chlorophyll a-b binding protein 40, chloroplastic	2	838.407	0.16498	0.0005076	78.69	1
233	AKVAEAMEVLR	11	Croton(K)	_AK(cr)VAEAMEVLR_	I2FJN7	Polyadenylate-binding protein	2	642.853	1.3007	0.0004444	91.313	2
234	AKVAEAMEVLR	11	Croton(K)	_AK(cr)VAEAMEVLR_	I2FJN7	Polyadenylate-binding protein	2	642.853	1.538	0.030993	57.175	1
235	AKVAEAMEVLR	11	Oxidation (M),Croton(K)	_AK(cr)VAEAM(ox)EVLR_	I2FJN7	Polyadenylate-binding protein	2	650.85	2.908	0.043262	48.568	1
236	AKVFDIDLQK	10	Croton(K)	_AK(cr)VFDIDLQK_	Q9LW96	Inositol-3-phosphate synthase	2	622.848	1.018	0.00043217	92.538	2
237	AKVFDIDLQK	10	Croton(K)	_AK(cr)VFDIDLQK_	Q9LW96	Inositol-3-phosphate synthase	2	622.848	1.7307	0.040689	45.433	1
238	AKVQGEHVDK	10	Croton(K)	_AK(cr)VQGEHVDK_	P27141	Carbonic anhydrase, chloroplastic	2	589.812	-0.020186	0.0063381	69.672	2
239	AKVQGEHVDK	10	Croton(K)	_AK(cr)VQGEHVDK_	P27141	Carbonic anhydrase, chloroplastic	3	393.544	-0.039316	0.0122	63.624	1
240	AKVQGEHVDK	10	Croton(K)	_AK(cr)VQGEHVDK_	P27141	Carbonic anhydrase, chloroplastic	2	589.812	-0.47023	0.014961	61.344	1
241	AKVQGEHVDK	10	Croton(K)	_AK(cr)VQGEHVDK_	P27141	Carbonic anhydrase, chloroplastic	3	393.544	-0.50589	0.04427	46.73	1
242	ALAALKGR	8	Croton(K)	_ALAALK(cr)GR_	Q9FES7	Mg-protoporphyrin IX chelatase	2	434.274	1.254	0.0018437	94.662	1
243	ALADYVHGKGLK	12	Croton(K)	_ALADYVHGK(cr)GLK_	F5BFT0	Alpha-galactosidase	2	670.372	1.1967	0.00038367	99.506	1
244	ALAYGAKEK	9	Croton(K)	_ALAYGAK(cr)EK_	Q6PUF9	3-dehydroquinate dehydratase / shikimate dehydrogenase isoform 1	2	509.782	0.52103	0.037946	52.549	1
245	ALDEAVIVKDPPVIHEAMR	19	Croton(K)	_ALDEAVIVK(cr)DPPVIHEAMR_	D3W9H8	Geranylgeranyl diphosphate synthase	3	724.389	4.3485	0.025402	51.942	1
246	ALDKLMDEGEEGQVR	15	Croton(K)	_ALDK(cr)LMDEGEEGQVR_	Q589Y3	Glycosyltransferase	2	879.422	1.5376	1.086e-12	130.47	1
247	ALDKLMDEGEEGQVR	15	Croton(K)	_ALDK(cr)LMDEGEEGQVR_	Q589Y3	Glycosyltransferase	2	879.422	0.53381	2.1353e-05	104.95	2
248	ALDKLMDEGEEGQVR	15	Oxidation (M),Croton(K)	_ALDK(cr)LM(ox)DEGEEGQVR_	Q589Y3	Glycosyltransferase	2	887.42	0.67605	0.00012462	99.927	1
249	ALDLVPKK	8	Croton(K)	_ALDLVPK(cr)K_	A0A068JD95	Fructose-1,6-bisphosphatase	2	476.297	1.5316	0.034849	51.346	1
250	ALEQLHDAISKGDAPTVAK	19	Croton(K)	_ALEQLHDAISK(cr)GDAPTVAK_	Q8W1L3	Superoxide dismutase (Fragment)	3	678.029	1.2684	0.00099046	67.227	1
251	ALEQLHDAISKGDAPTVAK	19	Croton(K)	_ALEQLHDAISK(cr)GDAPTVAK_	Q8W1L3	Superoxide dismutase (Fragment)	2	1016.54	1.5841	1.7263e-08	106.86	1
252	ALEVIHGR	8	Unmodified	_ALEVIHGR_	Q5DNZ6	Chlorophyll a-b binding protein, chloroplastic (Fragment)	2	447.761	0.23918	0.024695	66.429	1
253	ALEVIHGR	8	Unmodified	_ALEVIHGR_	Q5DNZ6	Chlorophyll a-b binding protein, chloroplastic (Fragment)	2	447.761	-0.37069	1.1446e-05	106.36	1
254	ALGIDYTIISVGKK	14	Croton(K)	_ALGIDYTIISVGK(cr)K_	P29790	ATP synthase gamma chain, chloroplastic	2	773.448	3.5995	0.0029054	62.287	1
255	ALGQISER	8	Unmodified	_ALGQISER_	Q9FSF0	Malate dehydrogenase	2	437.243	0.30545	0.017064	84.498	1
256	ALIAAEYTGIK	11	Unmodified	_ALIAAEYTGIK_	B2LT58	Elongation factor 1 gamma-like protein	2	575.329	2.0545	0.0052841	68.536	1
257	ALKAADGDIVSAIMELTN	18	Croton(K)	_ALK(cr)AADGDIVSAIMELTN_	O24157	Nascent polypeptide associated complex alpha chain (Fragment)	2	950.49	1.2047	0.00031773	76.378	1
258	ALKAADGDIVSAIMELTN	18	Croton(K)	_ALK(cr)AADGDIVSAIMELTN_	O24157	Nascent polypeptide associated complex alpha chain (Fragment)	3	633.996	0.73529	0.042263	47.916	1
259	ALKEAGVTVCESPAK	15	Croton(K)	_ALK(cr)EAGVTVCESPAK_	A0A097BU06	Mitochondrial succinyl-CoA ligase ADP-forming subunit alpha-2	3	543.284	0.7344	0.040208	49.595	1
260	ALKETEK	7	Croton(K)	_ALK(cr)ETEK_	U3RJ91	Mitochondrial gamma aminobutyrate transaminase 1	2	443.748	-1.3203	0.011519	75.109	1
261	ALLALKPEER	10	Unmodified	_ALLALKPEER_	Q9SQ56	Nuclear RNA binding protein (Fragment)	3	380.564	0.6331	0.021016	46.73	1
262	ALLSDPAFR	9	Unmodified	_ALLSDPAFR_	Q40589	Cytosolic ascorbate peroxidase	2	495.274	2.1065	0.0098431	66.692	1
263	ALLVEKTTSGR	11	Croton(K)	_ALLVEK(cr)TTSGR_	P68173	Adenosylhomocysteinase	2	621.856	0.72177	0.00035801	97.734	1
264	ALLVEKTTSGR	11	Acetyl (Protein N-term),Croton(K)	_(ac)ALLVEK(cr)TTSGR_	P68173	Adenosylhomocysteinase	2	642.862	1.7409	1.8459e-12	153.1	1
265	ALLVEKTTSGR	11	Acetyl (Protein N-term),Croton(K)	_(ac)ALLVEK(cr)TTSGR_	P68173	Adenosylhomocysteinase	2	642.862	2.7723	0.00043217	97.734	1
266	ALNDTIITGVPTTIEYHK	18	Unmodified	_ALNDTIITGVPTTIEYHK_	Q40475	Biotin carboxylase subunit	3	662.69	2.0233	3.2438e-06	54.764	1
267	ALNDVASR	8	Unmodified	_ALNDVASR_	A0A076KWG2	Malate dehydrogenase	2	423.227	-0.55839	0.010036	88.819	1
268	ALPTYTPESPADATR	15	Unmodified	_ALPTYTPESPADATR_	C3RXI5	Plastid transketolase	2	795.394	1.8693	3.0578e-07	91.845	1
269	ALPTYTPESPADATR	15	Unmodified	_ALPTYTPESPADATR_	C3RXI5	Plastid transketolase	2	795.394	1.2946	2.9557e-18	116.58	2
270	ALPTYTPESPADATR	15	Unmodified	_ALPTYTPESPADATR_	C3RXI5	Plastid transketolase	2	795.394	1.1963	3.787e-18	115.83	2
271	ALPTYTPESPADATR	15	Unmodified	_ALPTYTPESPADATR_	C3RXI5	Plastid transketolase	2	795.394	-0.46198	0.0035318	41.695	1
272	ALQESLASELAAR	13	Unmodified	_ALQESLASELAAR_	P29790	ATP synthase gamma chain, chloroplastic	2	679.867	0.8365	8.6996e-13	110.92	2
273	ALQESLASELAAR	13	Unmodified	_ALQESLASELAAR_	P29790	ATP synthase gamma chain, chloroplastic	2	679.867	3.5106	0.00041767	82.202	1
274	ALQNTCLK	8	Unmodified	_ALQNTCLK_	F2VJ75	Fructose-bisphosphate aldolase	2	474.253	0.48721	0.036694	58.716	1
275	ALQNTCLK	8	Unmodified	_ALQNTCLK_	F2VJ75	Fructose-bisphosphate aldolase	2	474.253	-1.3653	0.026309	77.923	1
276	ALSIIQGR	8	Unmodified	_ALSIIQGR_	P06405	Photosystem I P700 chlorophyll a apoprotein A1	2	429.264	1.655	0.026349	66.429	1
277	ALTSLALKEAK	11	Croton(K)	_ALTSLALK(cr)EAK_	P24929	50S ribosomal protein L12, chloroplastic	2	606.864	0.7156	0.00042324	95.618	1
278	ALTSLALKEAK	11	Croton(K)	_ALTSLALK(cr)EAK_	P24929	50S ribosomal protein L12, chloroplastic	2	606.864		1.4691e-06	104.07	1
279	ALVPGKVSEDDKLVEYDALLLDR	23	Croton(K)	_ALVPGK(cr)VSEDDKLVEYDALLLDR_	P27154	Phosphoenolpyruvate carboxylase	3	876.137	2.7951	2.3927e-08	92.01	1
280	ALVVVEDK	8	Unmodified	_ALVVVEDK_	A0A076L2F1	Remorin 1	2	436.758		0.037594	51.066	1
281	ALVVVEDKAAEPAEEK	16	Croton(K)	_ALVVVEDK(cr)AAEPAEEK_	A0A076L2F1	Remorin 1	2	883.465	1.6699	1.8847e-08	119.54	2
282	ALVVVEDKAAEPAEEK	16	Croton(K)	_ALVVVEDK(cr)AAEPAEEK_	A0A076L2F1	Remorin 1	3	589.312	1.0191	0.005587	64.52	1
283	ALVVVEDKAAEPAEEK	16	Croton(K)	_ALVVVEDK(cr)AAEPAEEK_	A0A076L2F1	Remorin 1	2	883.465	1.2776	4.2667e-05	92.773	1
284	ALVVVEDKAAEPAEEKK	17	Croton(K)	_ALVVVEDK(cr)AAEPAEEKK_	A0A076L2F1	Remorin 1	3	632.01	0.37031	0.045088	56.295	1
285	AMDDAGLEKTQIDEIVLVGGSTR	23	Croton(K)	_AMDDAGLEK(cr)TQIDEIVLVGGSTR_	Q03684	Luminal-binding protein 4	3	829.42	0.8723	0.020672	51.301	1
286	AMDGQELQGR	10	Oxidation (M)	_AM(ox)DGQELQGR_	J7G5U5	uncharacterized protein	2	560.756	-0.063041	2.2291e-05	98.048	1
287	AMDGQELQGR	10	Unmodified	_AMDGQELQGR_	J7G5U5	uncharacterized protein	2	552.759	1.0567	3.2232e-10	109.66	1
288	AMEDAGLEKNQIDEIVLVGGSTR	23	Croton(K)	_AMEDAGLEK(cr)NQIDEIVLVGGSTR_	Q03685	Luminal-binding protein 5	3	838.423	0.57948	0.018153	51.577	1
289	AMEDAGLEKNQIDEIVLVGGSTR	23	Croton(K)	_AMEDAGLEK(cr)NQIDEIVLVGGSTR_	Q03685	Luminal-binding protein 5	3	838.423	2.5462	2.5516e-22	122.65	1
290	AMEDAGLEKNQIDEIVLVGGSTR	23	Croton(K)	_AMEDAGLEK(cr)NQIDEIVLVGGSTR_	Q03685	Luminal-binding protein 5	2	1257.13	1.963	1.6581e-22	125.77	1
291	AMEDAGLEKNQIDEIVLVGGSTR	23	Oxidation (M),Croton(K)	_AM(ox)EDAGLEK(cr)NQIDEIVLVGGSTR_	Q03685	Luminal-binding protein 5	3	843.755	2.2417	2.3833e-12	99.11	1
292	AMEDAGLEKNQIDEIVLVGGSTR	23	Oxidation (M),Croton(K)	_AM(ox)EDAGLEK(cr)NQIDEIVLVGGSTR_	Q03685	Luminal-binding protein 5	2	1265.13	1.65	9.9407e-39	157.59	1
293	AMEVAKEAGALLSYDPNLR	19	Croton(K)	_AMEVAK(cr)EAGALLSYDPNLR_	A0A068JCD7	Fructokinase	3	706.03		4.111e-36	135.29	1
294	AMGHHVTVISSSNK	14	Oxidation (M)	_AM(ox)GHHVTVISSSNK_	P30359	Probable cinnamyl alcohol dehydrogenase 1	3	495.249	-0.26266	0.0023682	52.101	1
295	AMGHHVTVISSSNK	14	Unmodified	_AMGHHVTVISSSNK_	P30359	Probable cinnamyl alcohol dehydrogenase 1	3	489.917	-0.50708	0.0070562	51.009	1
296	AMHAVIDR	8	Oxidation (M)	_AM(ox)HAVIDR_	P00876	Ribulose bisphosphate carboxylase large chain	2	464.737	-0.24352	0.009152	57.859	1
297	AMHAVIDR	8	Oxidation (M)	_AM(ox)HAVIDR_	P00876	Ribulose bisphosphate carboxylase large chain	2	464.737	-0.90881	0.035327	41.956	1
298	AMHAVIDR	8	Unmodified	_AMHAVIDR_	P00876	Ribulose bisphosphate carboxylase large chain	2	456.74	-0.74497	4.3627e-06	110.12	4
299	AMHAVIDR	8	Unmodified	_AMHAVIDR_	P00876	Ribulose bisphosphate carboxylase large chain	2	456.74	-1.1631	0.019201	82.452	1
300	AMHAVIDR	8	Unmodified	_AMHAVIDR_	P00876	Ribulose bisphosphate carboxylase large chain	2	456.74	-0.95129	0.034173	60.91	1
301	AMHAVIDR	8	Unmodified	_AMHAVIDR_	P00876	Ribulose bisphosphate carboxylase large chain	2	456.74	-1.6611	0.001225	98.458	1
302	AMHAVIDR	8	Unmodified	_AMHAVIDR_	P00876	Ribulose bisphosphate carboxylase large chain	2	456.74	-1.7607	0.0052434	89.698	1
303	AMIEAKR	7	Oxidation (M),Croton(K)	_AM(ox)IEAK(cr)R_	A0A076L2F1	Remorin 1	2	451.742	-0.15161	0.0075991	76.847	1
304	AMIEAKR	7	Oxidation (M),Croton(K)	_AM(ox)IEAK(cr)R_	A0A076L2F1	Remorin 1	2	451.742	-0.95943	0.012757	69.383	1
305	AMIEAKR	7	Oxidation (M),Croton(K)	_AM(ox)IEAK(cr)R_	A0A076L2F1	Remorin 1	2	451.742	1.3074	0.0030025	89.673	1
306	AMIEAKR	7	Croton(K)	_AMIEAK(cr)R_	A0A076L2F1	Remorin 1	2	443.744	0.39603	0.0033914	97.068	1
307	AMIGQVAGGGR	11	Oxidation (M)	_AM(ox)IGQVAGGGR_	Q9LLS6	uncharacterized protein	2	516.766	-0.33034	9.5413e-05	96.143	1
308	AMKQVAGK	8	Oxidation (M),Croton(K)	_AM(ox)K(cr)QVAGK_	P00823	ATP synthase subunit alpha, chloroplastic	2	458.75	-1.4247	0.0093769	80.229	1
309	AMKQVAGK	8	Croton(K)	_AMK(cr)QVAGK_	P00823	ATP synthase subunit alpha, chloroplastic	2	450.752	0.39265	0.010522	72.789	1
310	AMKVDTTILGLDDER	15	Oxidation (M),Croton(K)	_AM(ox)K(cr)VDTTILGLDDER_	A7XAQ5	Glucose-1-phosphate adenylyltransferase	2	880.94	0.97252	0.00012717	98.508	1
311	AMKVDTTILGLDDER	15	Oxidation (M),Croton(K)	_AM(ox)K(cr)VDTTILGLDDER_	A7XAQ5	Glucose-1-phosphate adenylyltransferase	2	880.94	2.2159	7.5744e-05	105.28	1
312	AMKVDTTILGLDDER	15	Croton(K)	_AMK(cr)VDTTILGLDDER_	A7XAQ5	Glucose-1-phosphate adenylyltransferase	2	872.943	4.0353	0.01341	57.148	1
313	AMKVDTTILGLDDER	15	Croton(K)	_AMK(cr)VDTTILGLDDER_	A7XAQ5	Glucose-1-phosphate adenylyltransferase	2	872.943	2.2017	6.8224e-05	100.43	2
314	AMKVDTTILGLDDER	15	Croton(K)	_AMK(cr)VDTTILGLDDER_	A7XAQ5	Glucose-1-phosphate adenylyltransferase	3	582.298	2.1507	0.0032565	65.528	1
315	AMNLEMESNLK	11	2 Oxidation (M)	_AM(ox)NLEM(ox)ESNLK_	A0A140G1S2	ATP synthase subunit beta	2	656.3	0.36966	0.00049592	75.819	1
316	AMNLEMESNLK	11	2 Oxidation (M)	_AM(ox)NLEM(ox)ESNLK_	A0A140G1S2	ATP synthase subunit beta	2	656.3	0.47689	0.024408	40.767	1
317	AMNLEMESNLK	11	2 Oxidation (M)	_AM(ox)NLEM(ox)ESNLK_	A0A140G1S2	ATP synthase subunit beta	2	656.3	-0.10671	0.00097398	64.64	1
318	AMNLEMESNLK	11	2 Oxidation (M)	_AM(ox)NLEM(ox)ESNLK_	A0A140G1S2	ATP synthase subunit beta	2	656.3	-1.0276	0.00049592	75.819	1
319	AMNLEMESNLK	11	2 Oxidation (M)	_AM(ox)NLEM(ox)ESNLK_	A0A140G1S2	ATP synthase subunit beta	2	656.3	1.7227	0.0030973	56.551	1
320	AMNLEMESNLK	11	Oxidation (M)	_AMNLEM(ox)ESNLK_	A0A140G1S2	ATP synthase subunit beta	2	648.302	0.57875	0.015451	43.501	1
321	AMNLEMESNLK	11	Oxidation (M)	_AM(ox)NLEMESNLK_	A0A140G1S2	ATP synthase subunit beta	2	648.302	1.885	2.0244e-12	126.19	2
322	AMNLEMESNLK	11	Oxidation (M)	_AM(ox)NLEMESNLK_	A0A140G1S2	ATP synthase subunit beta	2	648.302	0.75142	2.8864e-05	93.345	1
323	AMNLEMESNLK	11	Oxidation (M)	_AM(ox)NLEMESNLK_	A0A140G1S2	ATP synthase subunit beta	2	648.302	0.52784	0.0042816	51.454	1
324	AMNLEMESNLK	11	Oxidation (M)	_AM(ox)NLEMESNLK_	A0A140G1S2	ATP synthase subunit beta	2	648.302	0.70201	0.00034631	80.245	1
325	AMNLEMESNLK	11	Unmodified	_AMNLEMESNLK_	A0A140G1S2	ATP synthase subunit beta	2	640.305	-0.23361	8.1953e-11	107.06	1
326	AMNLEMESNLK	11	Unmodified	_AMNLEMESNLK_	A0A140G1S2	ATP synthase subunit beta	2	640.305	0.11908	8.1953e-11	107.06	1
327	AMNLEMESNLKK	12	2 Oxidation (M),Croton(K)	_AM(ox)NLEM(ox)ESNLK(cr)K_	A0A140G1S2	ATP synthase subunit beta	2	754.36	1.2809	2.7837e-06	120.55	3
328	AMNLEMESNLKK	12	2 Oxidation (M),Croton(K)	_AM(ox)NLEM(ox)ESNLK(cr)K_	A0A140G1S2	ATP synthase subunit beta	2	754.36	-0.26055	0.0027787	70.089	1
329	AMNLEMESNLKK	12	2 Oxidation (M),Croton(K)	_AM(ox)NLEM(ox)ESNLK(cr)K_	A0A140G1S2	ATP synthase subunit beta	2	754.36		0.0066298	70.089	1
330	AMNLEMESNLKK	12	2 Oxidation (M),Croton(K)	_AM(ox)NLEM(ox)ESNLK(cr)K_	A0A140G1S2	ATP synthase subunit beta	2	754.36	1.6582	0.00048751	85.522	2
331	AMNLEMESNLKK	12	2 Oxidation (M),Croton(K)	_AM(ox)NLEM(ox)ESNLK(cr)K_	A0A140G1S2	ATP synthase subunit beta	2	754.36	0.30801	0.0010803	76.326	1
332	AMNLEMESNLKK	12	Oxidation (M),Croton(K)	_AM(ox)NLEMESNLK(cr)K_	A0A140G1S2	ATP synthase subunit beta	2	746.363	0.19453	5.5191e-07	117.86	2
333	AMNLEMESNLKK	12	Oxidation (M),Croton(K)	_AMNLEM(ox)ESNLK(cr)K_	A0A140G1S2	ATP synthase subunit beta	2	746.363	2.7923	0.00038724	92.247	2
334	AMNLEMESNLKK	12	Oxidation (M),Croton(K)	_AM(ox)NLEMESNLK(cr)K_	A0A140G1S2	ATP synthase subunit beta	2	746.363	1.2386	0.00010778	103.43	2
335	AMNLEMESNLKK	12	Oxidation (M),Croton(K)	_AM(ox)NLEMESNLK(cr)K_	A0A140G1S2	ATP synthase subunit beta	2	746.363	1.0321	1.563e-14	140.24	1
336	AMNLEMESNLKK	12	Oxidation (M),Croton(K)	_AMNLEM(ox)ESNLK(cr)K_	A0A140G1S2	ATP synthase subunit beta	2	746.363	1.3286	0.00054834	83.137	2
337	AMNLEMESNLKK	12	2 Oxidation (M)	_AM(ox)NLEM(ox)ESNLKK_	A0A140G1S2	ATP synthase subunit beta	2	720.347	-0.16223	0.00056905	78.705	1
338	AMNLEMESNLKK	12	2 Oxidation (M)	_AM(ox)NLEM(ox)ESNLKK_	A0A140G1S2	ATP synthase subunit beta	2	720.347	-1.4356	0.019614	53.034	1
339	AMNLEMESNLKK	12	Croton(K)	_AMNLEMESNLK(cr)K_	A0A140G1S2	ATP synthase subunit beta	2	738.365	3.2327	1.5399e-13	128.08	1
340	AMNLEMESNLKK	12	Croton(K)	_AMNLEMESNLK(cr)K_	A0A140G1S2	ATP synthase subunit beta	2	738.365	1.1462	1.3847e-13	128.85	1
341	AMNLEMESNLKK	12	Croton(K)	_AMNLEMESNLK(cr)K_	A0A140G1S2	ATP synthase subunit beta	2	738.365	1.6618	0.00018571	96.745	2
342	AMVELEGAPFKK	12	Croton(K)	_AMVELEGAPFK(cr)K_	A7XV37	Pyrophosphate-fructose 6-phosphate 1-phosphotrasferase beta subunit (Fragment)	2	694.368	2.108	0.00043504	91.961	1
343	ANKELNDK	8	Croton(K)	_ANK(cr)ELNDK_	D2K7Z2	Photosystem I reaction center subunit	2	500.259	0.6214	0.0042382	82.426	1
344	ANKELNDK	8	Croton(K)	_ANK(cr)ELNDK_	D2K7Z2	Photosystem I reaction center subunit	2	500.259	-0.082188	0.0014956	95.605	2
345	ANKELNDKK	9	Croton(K)	_ANK(cr)ELNDKK_	D2K7Z2	Photosystem I reaction center subunit	3	376.54	-0.94236	0.034686	67.414	1
346	ANKELNDKK	9	Croton(K)	_ANK(cr)ELNDKK_	D2K7Z2	Photosystem I reaction center subunit	2	564.306	-0.54331	0.0044653	88.181	1
347	ANKELNDKKR	10	Croton(K)	_ANK(cr)ELNDKKR_	D2K7Z2	Photosystem I reaction center subunit	2	642.357	-0.79279	0.037056	80.102	1
348	ANKMFVDYDEPQHEK	15	Croton(K)	_ANK(cr)MFVDYDEPQHEK_	Q9FVE9	Aconitate hydratase	2	959.936	1.4782	0.013315	53.008	1
349	ANLGDEEIEALTK	13	Unmodified	_ANLGDEEIEALTK_	A0A075F1V0	Malate dehydrogenase	2	701.857	1.8334	0.00053378	78.814	1
350	ANLGDEEIEALTK	13	Unmodified	_ANLGDEEIEALTK_	A0A075F1V0	Malate dehydrogenase	2	701.857	0.93865	0.01636	47.774	1
351	ANLGDEEIEALTKR	14	Croton(K)	_ANLGDEEIEALTK(cr)R_	A0A075F1V0	Malate dehydrogenase	3	542.949	2.7823	0.00073855	68.972	2
352	ANLGDEEIEALTKR	14	Croton(K)	_ANLGDEEIEALTK(cr)R_	A0A075F1V0	Malate dehydrogenase	2	813.92	2.9095	1.8195e-58	178.67	1
353	ANLGMEVMHER	11	2 Oxidation (M)	_ANLGM(ox)EVM(ox)HER_	P69556	uncharacterized protein	2	659.798	0.21588	0.00010939	91.961	1
354	ANLGMEVMHER	11	2 Oxidation (M)	_ANLGM(ox)EVM(ox)HER_	P69556	uncharacterized protein	3	440.201	0.25026	0.015046	44.847	1
355	ANLGMEVMHER	11	2 Oxidation (M)	_ANLGM(ox)EVM(ox)HER_	P69556	uncharacterized protein	3	440.201	-0.46692	0.00074637	65.179	2
356	ANLGMEVMHER	11	2 Oxidation (M)	_ANLGM(ox)EVM(ox)HER_	P69556	uncharacterized protein	2	659.798	-1.1102	0.00074423	65.348	1
357	ANLGMEVMHER	11	2 Oxidation (M)	_ANLGM(ox)EVM(ox)HER_	P69556	uncharacterized protein	3	440.201	-1.0737	0.017492	42.976	1
358	ANLGMEVMHER	11	2 Oxidation (M)	_ANLGM(ox)EVM(ox)HER_	P69556	uncharacterized protein	2	659.798	-1.0335	2.7958e-05	98.182	1
359	ANLGMEVMHER	11	2 Oxidation (M)	_ANLGM(ox)EVM(ox)HER_	P69556	uncharacterized protein	2	659.798	-1.9191	0.00040676	79.889	1
360	ANLGMEVMHER	11	2 Oxidation (M)	_ANLGM(ox)EVM(ox)HER_	P69556	uncharacterized protein	2	659.798	-1.2758	1.7949e-06	102.4	1
361	ANLGMEVMHER	11	Oxidation (M)	_ANLGMEVM(ox)HER_	P69556	uncharacterized protein	3	434.869	0.23002	0.010725	42.976	1
362	ANLGMEVMHER	11	Oxidation (M)	_ANLGMEVM(ox)HER_	P69556	uncharacterized protein	2	651.8	0.21056	0.00012047	88.338	1
363	ANLGMEVMHER	11	Oxidation (M)	_ANLGM(ox)EVMHER_	P69556	uncharacterized protein	3	434.869	0.65147	0.0028509	51.286	1
364	ANLGMEVMHER	11	Oxidation (M)	_ANLGM(ox)EVMHER_	P69556	uncharacterized protein	2	651.8	0.63472	0.00044643	77.674	1
365	ANLGMEVMHER	11	Oxidation (M)	_ANLGMEVM(ox)HER_	P69556	uncharacterized protein	3	434.869	0.45824	0.00049268	68.355	1
366	ANLGMEVMHER	11	Oxidation (M)	_ANLGMEVM(ox)HER_	P69556	uncharacterized protein	2	651.8	0.84492	1.0238e-06	102.4	1
367	ANLGMEVMHER	11	Oxidation (M)	_ANLGM(ox)EVMHER_	P69556	uncharacterized protein	3	434.869	0.042355	0.0002422	79.659	1
368	ANLGMEVMHER	11	Oxidation (M)	_ANLGM(ox)EVMHER_	P69556	uncharacterized protein	2	651.8	0.42733	1.0238e-06	102.4	1
369	ANLGMEVMHER	11	Oxidation (M)	_ANLGMEVM(ox)HER_	P69556	uncharacterized protein	3	434.869	-0.071296	0.0030538	50.484	1
370	ANLGMEVMHER	11	Oxidation (M)	_ANLGMEVM(ox)HER_	P69556	uncharacterized protein	2	651.8	0.1076	3.1035e-08	107.34	1
371	ANLGMEVMHER	11	Oxidation (M)	_ANLGM(ox)EVMHER_	P69556	uncharacterized protein	3	434.869	-0.39418	0.0023976	53.08	1
372	ANLGMEVMHER	11	Oxidation (M)	_ANLGM(ox)EVMHER_	P69556	uncharacterized protein	2	651.8	-0.21518	2.0038e-06	98.898	1
373	ANLGMEVMHER	11	Oxidation (M)	_ANLGMEVM(ox)HER_	P69556	uncharacterized protein	3	434.869	-1.0908	0.0013654	57.164	1
374	ANLGMEVMHER	11	Oxidation (M)	_ANLGMEVM(ox)HER_	P69556	uncharacterized protein	2	651.8	-1.0175	1.6338e-05	93.839	1
375	ANLGMEVMHER	11	Oxidation (M)	_ANLGMEVM(ox)HER_	P69556	uncharacterized protein	2	651.8	0.9077	0.0029922	54.683	1
376	ANLGMEVMHER	11	Unmodified	_ANLGMEVMHER_	P69556	uncharacterized protein	3	429.538	0.49473	0.0065985	52.837	1
377	ANLGMEVMHER	11	Unmodified	_ANLGMEVMHER_	P69556	uncharacterized protein	2	643.803	0.48915	1.3371e-23	129.69	1
378	ANLGMEVMHER	11	Unmodified	_ANLGMEVMHER_	P69556	uncharacterized protein	3	429.538	1.5311	0.0059613	58.172	1
379	ANLGMEVMHER	11	Unmodified	_ANLGMEVMHER_	P69556	uncharacterized protein	2	643.803	1.8353	1.1161e-10	103.91	1
380	ANLGMEVMHER	11	Unmodified	_ANLGMEVMHER_	P69556	uncharacterized protein	3	429.538	0.55817	0.017487	43.604	1
381	ANLGMEVMHER	11	Unmodified	_ANLGMEVMHER_	P69556	uncharacterized protein	2	643.803	0.82983	1.2704e-44	160.18	1
382	ANLGMEVMHER	11	Unmodified	_ANLGMEVMHER_	P69556	uncharacterized protein	2	643.803	0.55933	0.010477	43.501	1
383	ANSELSSHQKK	11	Croton(K)	_ANSELSSHQK(cr)K_	Q93X35	Proteasome subunit alpha type (Fragment)	2	648.831	-1.6544	0.00010489	99.752	1
384	ANSLAQLGKYAGEGESEEAK	20	Croton(K)	_ANSLAQLGK(cr)YAGEGESEEAK_	A0A068JD04	Fructose-bisphosphate aldolase	2	1060.51	1.6435	6.456e-28	149.12	1
385	ANSLAQLGKYTGEGESDEAK	20	Croton(K)	_ANSLAQLGK(cr)YTGEGESDEAK_	F2VJ75	Fructose-bisphosphate aldolase	2	1068.51	1.7541	9.265e-48	166.47	2
386	ANSLAQLGKYTGEGESDEAK	20	Croton(K)	_ANSLAQLGK(cr)YTGEGESDEAK_	F2VJ75	Fructose-bisphosphate aldolase	2	1068.51	1.2115	6.2414e-37	157.88	1
387	ANSLAQLGKYTGEGESDEAK	20	Croton(K)	_ANSLAQLGK(cr)YTGEGESDEAK_	F2VJ75	Fructose-bisphosphate aldolase	3	712.675	1.0288	0.0001073	73.346	1
388	ANSYSVHGSALGAK	14	Unmodified	_ANSYSVHGSALGAK_	C3RXI5	Plastid transketolase	2	681.344	-0.83383	1.7411e-57	163.64	1
389	ANSYSVHGSALGAKEVEATR	20	Croton(K)	_ANSYSVHGSALGAK(cr)EVEATR_	C3RXI5	Plastid transketolase	3	705.687	0.03989	8.7338e-28	148.01	3
390	ANSYSVHGSALGAKEVEATR	20	Croton(K)	_ANSYSVHGSALGAK(cr)EVEATR_	C3RXI5	Plastid transketolase	2	1058.03	0.068383	1.2841e-76	198.84	1
391	ANSYSVHGSALGAKEVEATR	20	Croton(K)	_ANSYSVHGSALGAK(cr)EVEATR_	C3RXI5	Plastid transketolase	3	705.687	2.2764	0.0012505	63.606	1
392	APAAADSIKPR	11	Unmodified	_APAAADSIKPR_	Q5XMB8	Cytosolic acetoacetyl-coenzyme A thiolase	3	366.209	-2.1265	0.00049368	83.081	1
393	APAALGPYSQAIK	13	Unmodified	_APAALGPYSQAIK_	A0A075F1U0	Constitutive plastid-lipid associated protein	2	643.859	0.75032	0.014624	53.367	1
394	APEYLDGSLVGDYGFDPFGLGK	22	Unmodified	_APEYLDGSLVGDYGFDPFGLGK_	Q0PWS7	Chlorophyll a-b binding protein, chloroplastic	2	1159.05	0.92589	1.0018e-59	139.7	1
395	APGGAPANVAIAVTR	15	Unmodified	_APGGAPANVAIAVTR_	A0A068JCD7	Fructokinase	2	682.886	1.9408	5.2775e-07	93.909	1
396	APGVQTPVICR	11	Unmodified	_APGVQTPVICR_	P49319	Catalase isozyme 1	2	599.324	0.46843	2.3483e-11	114.89	2
397	APGVQTPVIVR	11	Unmodified	_APGVQTPVIVR_	O24511	Catalase	2	568.843	0.23454	0.0093098	61.344	1
398	APGVQTPVIVR	11	Unmodified	_APGVQTPVIVR_	O24511	Catalase	2	568.843	-0.52645	0.0075924	64.688	1
399	APLIDNPDFKDDPDLYVFPNLK	22	Unmodified	_APLIDNPDFKDDPDLYVFPNLK_	Q40567	Tobacco calretulin (Fragment)	3	849.432	2.6931	2.0257e-13	92.002	1
400	APLIDNPDFKDDPDLYVFPNLK	22	Croton(K)	_APLIDNPDFK(cr)DDPDLYVFPNLK_	Q40567	Tobacco calretulin (Fragment)	3	872.107	1.2024	1.0393e-12	96.238	1
401	APLIDNPDFKDDPDLYVFPNLK	22	Croton(K)	_APLIDNPDFK(cr)DDPDLYVFPNLK_	Q40567	Tobacco calretulin (Fragment)	2	1307.66	1.3168	3.41e-17	118.54	1
402	APNAPYVLHYTAYDSK	16	Unmodified	_APNAPYVLHYTAYDSK_	Q9ZS34	Geranylgeranyl diphosphate reductase, chloroplastic	2	905.444	1.8697	1.0846e-11	97.291	1
403	APNAPYVLHYTAYDSK	16	Unmodified	_APNAPYVLHYTAYDSK_	Q9ZS34	Geranylgeranyl diphosphate reductase, chloroplastic	3	603.965	1.9961	0.00011113	68.329	1
404	APNAPYVLHYTAYDSK	16	Unmodified	_APNAPYVLHYTAYDSK_	Q9ZS34	Geranylgeranyl diphosphate reductase, chloroplastic	3	603.965	0.7107	0.00079365	50.966	1
405	APQDLYESYYNSK	13	Unmodified	_APQDLYESYYNSK_	G9MD86	Heat shock protein 90	2	789.36	2.5067	0.00038351	77.633	1
406	APQDLYESYYNSK	13	Unmodified	_APQDLYESYYNSK_	G9MD86	Heat shock protein 90	2	789.36	1.3895	0.040476	29.217	1
407	APSAEYVNASR	11	Unmodified	_APSAEYVNASR_	A0A077DCL2	Elongation factor 1-delta-like isoform 2	2	582.786	-0.068524	1.3298e-07	103.43	1
408	APSAEYVNASR	11	Unmodified	_APSAEYVNASR_	A0A077DCL2	Elongation factor 1-delta-like isoform 2	2	582.786	1.0942	1.3846e-23	132.32	1
409	APVNKEEK	8	Croton(K)	_APVNK(cr)EEK_	Q9M7J3	MAR-binding protein MFP1 homolog (Fragment)	2	491.764	-0.39224	0.0015124	95.815	1
410	APVNKEEKVEAGEK	14	Croton(K)	_APVNKEEK(cr)VEAGEK_	Q9M7J3	MAR-binding protein MFP1 homolog (Fragment)	3	532.614	0.15329	0.022655	69.92	1
411	APVNNEEKVEAGEK	14	Croton(K)	_APVNNEEK(cr)VEAGEK_	Q9M7J4	MAR-binding filament-like protein 1-1	2	791.391	0.67738	1.3825e-05	114.64	1
412	APWLEPLR	8	Unmodified	_APWLEPLR_	A0A140G1Q8	Photosystem II CP43 reaction center protein	2	491.279	1.1793	2.0708e-10	120.46	2
413	APWLEPLR	8	Unmodified	_APWLEPLR_	A0A140G1Q8	Photosystem II CP43 reaction center protein	2	491.279	3.6115	0.021286	79.713	1
414	APWLEPLR	8	Unmodified	_APWLEPLR_	A0A140G1Q8	Photosystem II CP43 reaction center protein	2	491.279	0.7343	0.02426	69.825	2
415	AQAETGEIK	9	Unmodified	_AQAETGEIK_	P00876	Ribulose bisphosphate carboxylase large chain	2	473.746	0.77529	0.012604	65.157	1
416	AQAETGEIK	9	Unmodified	_AQAETGEIK_	P00876	Ribulose bisphosphate carboxylase large chain	2	473.746	-0.35322	0.026956	57.032	1
417	AQAETGEIKGHYLNATAGTCEEMIK	25	Croton(K)	_AQAETGEIK(cr)GHYLNATAGTCEEMIK_	P00876	Ribulose bisphosphate carboxylase large chain	3	930.774	0.061496	5.6493e-06	71.002	2
418	AQDLAKEK	8	Croton(K)	_AQDLAK(cr)EK_	A0A076FNH2	Solanesyl diphosphate synthase 1-like protein	2	485.764	0.62381	0.0073511	76.1	1
419	AQEAVVGAR	9	Unmodified	_AQEAVVGAR_	P29790	ATP synthase gamma chain, chloroplastic	2	450.749	-1.0694	0.00287	86.67	1
420	AQEAVVGAR	9	Unmodified	_AQEAVVGAR_	P29790	ATP synthase gamma chain, chloroplastic	2	450.749	-1.2655	0.0058539	76.221	1
421	AQFTEYVQK	9	Unmodified	_AQFTEYVQK_	Q93X32	Putative beta4 proteasome subunit (Fragment)	2	557.282	0.8001	0.027897	52.49	1
422	AQGLSVGSSLVEEDKLELATSLLEK	25	Unmodified	_AQGLSVGSSLVEEDKLELATSLLEK_	Q42961	Phosphoglycerate kinase, chloroplastic	3	872.804	2.8346	6.6872e-06	59.912	1
423	AQGLSVGSSLVEEDKLELATSLLEK	25	Croton(K)	_AQGLSVGSSLVEEDK(cr)LELATSLLEK_	Q42961	Phosphoglycerate kinase, chloroplastic	2	1342.72		0.00029109	77.062	1
424	AQGLSVGSSLVEEDKLELATSLLEKAK	27	Croton(K)	_AQGLSVGSSLVEEDKLELATSLLEK(cr)AK_	Q42961	Phosphoglycerate kinase, chloroplastic	3	961.857	1.0812	5.055e-19	117.03	1
425	AQINATLNHYKDEYEEDILK	20	Croton(K)	_AQINATLNHYK(cr)DEYEEDILK_	O24132	Annexin	3	825.739	0.61935	4.7427e-15	118.37	1
426	AQLGEIFELDR	11	Unmodified	_AQLGEIFELDR_	P06411	Photosystem II CP47 reaction center protein	2	645.838	2.9239	0.0052686	65.179	1
427	AQLGEIFELDR	11	Unmodified	_AQLGEIFELDR_	P06411	Photosystem II CP47 reaction center protein	2	645.838	2.2697	0.01251	46.378	1
428	AREENVYMAKLAEQAER	17	Croton(K)	_AREENVYMAK(cr)LAEQAER_	Q948K4	14-3-3 b-2 protein	3	692.677	0.31976	0.0059121	73.138	1
429	ASASADSHIQDEKDESDIDAEDLSR	25	Croton(K)	_ASASADSHIQDEK(cr)DESDIDAEDLSR_	Q9ZSP4	GrpE protein homolog	3	924.741	0.82061	1.4933e-10	89.297	1
430	ASDFGLMKIDDTGR	14	Oxidation (M),Croton(K)	_ASDFGLM(ox)K(cr)IDDTGR_	W0KS23	Glucose-1-phosphate adenylyltransferase	2	805.38	1.8313	0.0007903	83.351	1
431	ASDFGLMKIDDTGR	14	Oxidation (M),Croton(K)	_ASDFGLM(ox)K(cr)IDDTGR_	W0KS23	Glucose-1-phosphate adenylyltransferase	2	805.38	1.9386	0.00036992	93.243	1
432	ASDKITQLTDNVYVCR	16	Croton(K)	_ASDK(cr)ITQLTDNVYVCR_	P93395	Proteasome subunit beta type-6	2	975.983	0.65286	5.3701e-05	84.41	1
433	ASDKITQLTDNVYVCR	16	Croton(K)	_ASDK(cr)ITQLTDNVYVCR_	P93395	Proteasome subunit beta type-6	3	650.991	1.2584	1.9094e-05	97.45	1
434	ASEIEVGVVK	10	Unmodified	_ASEIEVGVVK_	Q9XG77	Proteasome subunit alpha type-6	2	515.793	0.97551	0.0036932	70.363	1
435	ASGAAQATKEK	11	Croton(K)	_ASGAAQATK(cr)EK_	A0A0C4FST8	LEA3-1 protein	2	565.296	-0.17912	0.00045422	93.839	1
436	ASGEQPVTWKR	11	Croton(K)	_ASGEQPVTWK(cr)R_	A0A076KXA6	Glycerate dehydrogenase HPR, peroxisomal	2	663.844	1.9545	1.9957e-17	139.86	2
437	ASKSTTYTR	9	Croton(K)	_ASK(cr)STTYTR_	F2VJ74	Aspartic protease 1	2	541.777	0.41548	0.0008687	94.309	1
438	ASLDDDKHDYYAIGTYDPVKNK	22	Croton(K)	_ASLDDDKHDYYAIGTYDPVK(cr)NK_	Q8GUA3	Vacuolar invertase	3	866.078	1.7724	0.042619	51.469	1
439	ASQSSKPQSIYDFTVK	16	Acetyl (Protein N-term)	_(ac)ASQSSKPQSIYDFTVK_	Q9FXS3	Probable phospholipid hydroperoxide glutathione peroxidase	2	914.46	0.98978	7.9897e-06	103.88	1
440	ASQSSKPQSIYDFTVK	16	Acetyl (Protein N-term)	_(ac)ASQSSKPQSIYDFTVK_	Q9FXS3	Probable phospholipid hydroperoxide glutathione peroxidase	2	914.46	1.67	1.3633e-05	101.78	1
441	ASQSSKPQSIYDFTVKDAK	19	Acetyl (Protein N-term),Croton(K)	_(ac)ASQSSKPQSIYDFTVK(cr)DAK_	Q9FXS3	Probable phospholipid hydroperoxide glutathione peroxidase	2	1105.55	1.9158	4.2434e-08	116.98	2
442	ASQSSKPQSIYDFTVKDAK	19	Acetyl (Protein N-term),Croton(K)	_(ac)ASQSSKPQSIYDFTVK(cr)DAK_	Q9FXS3	Probable phospholipid hydroperoxide glutathione peroxidase	3	737.371	1.9056	0.00048459	88.176	2
443	ASSVAQVVTTLQER	14	Unmodified	_ASSVAQVVTTLQER_	P00823	ATP synthase subunit alpha, chloroplastic	3	496.939	2.1092	0.0079033	49.216	2
444	ASSVAQVVTTLQER	14	Unmodified	_ASSVAQVVTTLQER_	P00823	ATP synthase subunit alpha, chloroplastic	2	744.904	1.6759	3.0786e-26	124.81	2
445	ASSVAQVVTTLQER	14	Unmodified	_ASSVAQVVTTLQER_	P00823	ATP synthase subunit alpha, chloroplastic	2	744.904	2.7642	3.3206e-26	124.16	1
446	ASSVAQVVTTLQER	14	Unmodified	_ASSVAQVVTTLQER_	P00823	ATP synthase subunit alpha, chloroplastic	2	744.904	1.2192	1.6875e-18	118.26	1
447	ASSVAQVVTTLQER	14	Unmodified	_ASSVAQVVTTLQER_	P00823	ATP synthase subunit alpha, chloroplastic	2	744.904	2.2126	5.4812e-08	97.797	1
448	ASSYADELVKTAK	13	Croton(K)	_ASSYADELVK(cr)TAK_	A0A068JD04	Fructose-bisphosphate aldolase	2	725.875	1.4587	0.0079106	66.104	1
449	ASSYADELVKTAK	13	Croton(K)	_ASSYADELVK(cr)TAK_	A0A068JD04	Fructose-bisphosphate aldolase	2	725.875	0.86344	0.0046661	67.234	1
450	ASVGFKAGVK	10	Croton(K)	_ASVGFK(cr)AGVK_	P00876	Ribulose bisphosphate carboxylase large chain	2	516.298	0.78019	0.038629	53.751	1
451	ASVGFKAGVK	10	Croton(K)	_ASVGFK(cr)AGVK_	P00876	Ribulose bisphosphate carboxylase large chain	2	516.298	0.94856	0.0050015	74.841	1
452	ATAAISGLKELTIEHR	16	Croton(K)	_ATAAISGLK(cr)ELTIEHR_	A0A076FNH2	Solanesyl diphosphate synthase 1-like protein	3	593.332	0.65515	4.4602e-13	135.02	1
453	ATAFGLMKIDEEGR	14	Oxidation (M),Croton(K)	_ATAFGLM(ox)K(cr)IDEEGR_	A7XAQ5	Glucose-1-phosphate adenylyltransferase	2	811.398	1.5819	0.0028159	74.853	1
454	ATAFGLMKIDEEGR	14	Oxidation (M),Croton(K)	_ATAFGLM(ox)K(cr)IDEEGR_	A7XAQ5	Glucose-1-phosphate adenylyltransferase	2	811.398	1.8717	0.00026251	107.46	1
455	ATAFGLMKIDEEGR	14	Croton(K)	_ATAFGLMK(cr)IDEEGR_	A7XAQ5	Glucose-1-phosphate adenylyltransferase	2	803.401	1.5135	2.5016e-08	121.45	2
456	ATAGDTHLGGEDFDNR	16	Unmodified	_ATAGDTHLGGEDFDNR_	Q67BD0	Heat shock protein 70-3	3	559.248	0.75421	0.032798	35.098	1
457	ATAGDTHLGGEDFDNR	16	Unmodified	_ATAGDTHLGGEDFDNR_	Q67BD0	Heat shock protein 70-3	2	838.369	1.1881	1.284e-25	117.48	1
458	ATAGDTHLGGEDFDNR	16	Unmodified	_ATAGDTHLGGEDFDNR_	Q67BD0	Heat shock protein 70-3	2	838.369	0.97466	3.6737e-18	114.06	1
459	ATAGLKLEVR	10	Croton(K)	_ATAGLK(cr)LEVR_	Q84QE6	Photosystem I reaction center subunit X psaK	2	563.335	1.7863	0.0061111	71.221	2
460	ATDTVIQGAGK	11	Unmodified	_ATDTVIQGAGK_	P50218	Isocitrate dehydrogenase [NADP]	2	530.785	-0.047279	4.6866e-07	97.813	1
461	ATDTVIQGAGK	11	Unmodified	_ATDTVIQGAGK_	P50218	Isocitrate dehydrogenase [NADP]	2	530.785	0.11435	3.8382e-05	87.568	1
462	ATFDNADYAKLIDYYVK	17	Croton(K)	_ATFDNADYAK(cr)LIDYYVK_	A0A076KWG9	Chloroplast sedoheptulose-1,7-bisphosphatase	2	1039.51	0.4448	0.0085644	56.121	1
463	ATFDNADYAKLIDYYVK	17	Croton(K)	_ATFDNADYAK(cr)LIDYYVK_	A0A076KWG9	Chloroplast sedoheptulose-1,7-bisphosphatase	2	1039.51	0.70321	0.040281	42.044	1
464	ATGEKDVQFK	10	Croton(K)	_ATGEK(cr)DVQFK_	D4P3S0	Sinapyl alcohol dehydrogenase 2	2	595.806	-0.62332	0.025205	56.548	2
465	ATIEACKSADEAVK	14	Croton(K)	_ATIEACK(cr)SADEAVK_	P35494	2,3-bisphosphoglycerate-independent phosphoglycerate mutase	2	780.882	0.013201	0.00087089	76.759	1
466	ATIKGLVYPEHYFVEVLR	18	Croton(K)	_ATIK(cr)GLVYPEHYFVEVLR_	O24131	Annexin	3	734.737	2.8882	0.0047331	58.693	1
467	ATLGLTHPNQIEAHKISFAAK	21	Croton(K)	_ATLGLTHPNQIEAHK(cr)ISFAAK_	U3PLK3	Leucine aminopeptidase	3	772.422	0.99741	3.1985e-13	112.14	2
468	ATLKSDGVFR	10	Croton(K)	_ATLK(cr)SDGVFR_	P06411	Photosystem II CP47 reaction center protein	2	581.317	1.2171	0.040769	47.302	1
469	ATLKSDGVFR	10	Croton(K)	_ATLK(cr)SDGVFR_	P06411	Photosystem II CP47 reaction center protein	2	581.317	1.5558	4.6875e-05	109.66	3
470	ATLKSDGVFR	10	Croton(K)	_ATLK(cr)SDGVFR_	P06411	Photosystem II CP47 reaction center protein	2	581.317	1.3846	0.00072266	88.495	1
471	ATLKSDGVFR	10	Croton(K)	_ATLK(cr)SDGVFR_	P06411	Photosystem II CP47 reaction center protein	2	581.317	0.96488	6.9895e-06	123.86	1
472	ATLKSDGVFR	10	Croton(K)	_ATLK(cr)SDGVFR_	P06411	Photosystem II CP47 reaction center protein	2	581.317	1.3948	0.00079954	86.898	1
473	ATLQLAEIK	9	Unmodified	_ATLQLAEIK_	Q0PWS7	Chlorophyll a-b binding protein, chloroplastic	2	493.798	0.86598	0.01687	61.78	1
474	ATLQLAEIKHAR	12	Croton(K)	_ATLQLAEIK(cr)HAR_	Q0PWS7	Chlorophyll a-b binding protein, chloroplastic	3	473.609	1.5893	0.038699	48.948	1
475	ATSAGSKEQEAINFLEK	17	Croton(K)	_ATSAGSK(cr)EQEAINFLEK_	Q9XG77	Proteasome subunit alpha type-6	2	945.976	0.38885	0.015528	55.688	1
476	ATVDYEKIVR	10	Croton(K)	_ATVDYEK(cr)IVR_	Q9M7K8	S-adenosylmethionine synthase 1	2	631.343	2.6172	2.8969e-05	112.36	2
477	ATVEDKEAEEFK	12	Croton(K)	_ATVEDK(cr)EAEEFK_	Q9SMB8	Tyramine N-feruloyltransferase 4/11	2	732.349	1.0209	0.00050631	86.772	1
478	AVAFHNLNSDSGLK	14	Acetyl (Protein N-term)	_(ac)AVAFHNLNSDSGLK_	A0A077DCL2	Elongation factor 1-delta-like isoform 2	2	757.884	0.95552	0.00039487	70.654	1
479	AVAFHNLNSDSGLK	14	Acetyl (Protein N-term)	_(ac)AVAFHNLNSDSGLK_	A0A077DCL2	Elongation factor 1-delta-like isoform 2	2	757.884	1.3358	1.185e-46	164.88	2
480	AVAFHNLNSDSGLK	14	Acetyl (Protein N-term)	_(ac)AVAFHNLNSDSGLK_	A0A077DCL2	Elongation factor 1-delta-like isoform 2	2	757.884	0.5305	2.7022e-19	123.68	1
481	AVAFHNLNSDSGLKK	15	Acetyl (Protein N-term),Croton(K)	_(ac)AVAFHNLNSDSGLK(cr)K_	A0A077DCL2	Elongation factor 1-delta-like isoform 2	2	855.944	1.3809	4.2816e-19	138.73	1
482	AVAFHNLNSDSGLKK	15	Acetyl (Protein N-term),Croton(K)	_(ac)AVAFHNLNSDSGLK(cr)K_	A0A077DCL2	Elongation factor 1-delta-like isoform 2	2	855.944	1.3701	2.624e-59	182.37	2
483	AVAFHNLNSDSGLKK	15	Acetyl (Protein N-term),Croton(K)	_(ac)AVAFHNLNSDSGLK(cr)K_	A0A077DCL2	Elongation factor 1-delta-like isoform 2	2	855.944	4.1325	7.8859e-13	129.01	1
484	AVAGQPVSVAIEAGGKDFQHYK	22	Croton(K)	_AVAGQPVSVAIEAGGK(cr)DFQHYK_	T2BQ67	Cysteine protease CP15	3	780.738	2.2556	2.4608e-08	88.071	3
485	AVAIAPADEELAK	13	Unmodified	_AVAIAPADEELAK_	Q0PWS5	Chlorophyll a-b binding protein, chloroplastic	2	649.354	-0.0063242	0.011563	62.162	1
486	AVAIAPADEELAK	13	Unmodified	_AVAIAPADEELAK_	Q0PWS5	Chlorophyll a-b binding protein, chloroplastic	2	649.354		1.3155e-09	76.357	1
487	AVAIAPADEELAKWYGPDR	19	Croton(K)	_AVAIAPADEELAK(cr)WYGPDR_	Q0PWS5	Chlorophyll a-b binding protein, chloroplastic	2	1070.54	1.5389	2.7893e-08	101.92	1
488	AVAIAPADEELAKWYGPDR	19	Croton(K)	_AVAIAPADEELAK(cr)WYGPDR_	Q0PWS5	Chlorophyll a-b binding protein, chloroplastic	3	714.029	1.3351	3.2163e-05	78.078	1
489	AVAIAPADEELAKWYGPDRR	20	Croton(K)	_AVAIAPADEELAK(cr)WYGPDRR_	Q0PWS5	Chlorophyll a-b binding protein, chloroplastic	3	766.062	2.7153	2.7622e-28	161.86	1
490	AVASQPVSIAIEAGGK	16	Unmodified	_AVASQPVSIAIEAGGK_	T2BRU8	Cysteine protease CP6	2	749.417	1.1815	0.0098296	47.64	1
491	AVASQPVSIAIEAGGKDFQHYVSGIFTGK	29	Croton(K)	_AVASQPVSIAIEAGGK(cr)DFQHYVSGIFTGK_	T2BRU8	Cysteine protease CP6	3	1015.86	2.791	2.5641e-07	75.416	1
492	AVDGSFVYNKGK	12	Croton(K)	_AVDGSFVYNK(cr)GK_	O22402	GDP dissociation inhibitor	2	676.846		1.1852e-06	100.93	1
493	AVDNSGTVVGIK	12	Unmodified	_AVDNSGTVVGIK_	Q93X34	Proteasome subunit alpha type	2	580.319	1.2871	0.0095039	65.234	1
494	AVDSLVPIGR	10	Unmodified	_AVDSLVPIGR_	Q5M9V4	ATP synthase subunit alpha	2	513.801	2.5865	1.3134e-07	109.29	1
495	AVEALNGYKLDNK	13	Croton(K)	_AVEALNGYK(cr)LDNK_	Q9M6E6	Polyadenylate-binding protein	2	751.896	0.59958	0.00051899	98.337	1
496	AVENSPFLEK	10	Unmodified	_AVENSPFLEK_	Q14TB1	Heat shock protein 90	2	567.295	2.2613	0.01408	54.784	1
497	AVENSPFLEKLK	12	Croton(K)	_AVENSPFLEK(cr)LK_	Q14TB1	Heat shock protein 90	2	721.898	1.9378	0.00050557	86.772	1
499	AVFSKMEDEAGK	12	Oxidation (M),Croton(K)	_AVFSK(cr)M(ox)EDEAGK_	P93358	Protein disulfide-isomerase	2	698.327	0.49683	0.00050141	90.614	2
500	AVFSKMEDEAGK	12	Croton(K)	_AVFSK(cr)MEDEAGK_	P93358	Protein disulfide-isomerase	2	690.329	2.2611	7.2218e-06	117.09	2
502	AVHKTTTTDDK	11	Croton(K)	_AVHK(cr)TTTTDDK_	A0A076L2E1	Nascent polypeptide-associated complex subunit beta	2	642.825	0.37178	0.00049195	85.522	1
503	AVHKTTTTDDK	11	Croton(K)	_AVHK(cr)TTTTDDK_	A0A076L2E1	Nascent polypeptide-associated complex subunit beta	2	642.825	-0.11244	0.043432	42.425	1
504	AVHKTTTTDDK	11	Croton(K)	_AVHK(cr)TTTTDDK_	A0A076L2E1	Nascent polypeptide-associated complex subunit beta	2	642.825	-1.3574	0.0034755	71.153	1
505	AVHKTTTTDDKR	12	Croton(K)	_AVHK(cr)TTTTDDKR_	A0A076L2E1	Nascent polypeptide-associated complex subunit beta	4	360.941	-1.6968	0.0020451	88.021	1
506	AVHKTTTTDDKR	12	Croton(K)	_AVHK(cr)TTTTDDKR_	A0A076L2E1	Nascent polypeptide-associated complex subunit beta	2	720.876	-0.92335	1.8851e-14	160.22	2
507	AVHKTTTTDDKR	12	Croton(K)	_AVHK(cr)TTTTDDKR_	A0A076L2E1	Nascent polypeptide-associated complex subunit beta	3	480.92	-0.7765	0.012084	76.073	2
508	AVHKTTTTDDKR	12	Croton(K)	_AVHK(cr)TTTTDDKR_	A0A076L2E1	Nascent polypeptide-associated complex subunit beta	4	360.941	-1.2497	0.0031737	84.169	1
509	AVHKTTTTDDKR	12	Croton(K)	_AVHK(cr)TTTTDDKR_	A0A076L2E1	Nascent polypeptide-associated complex subunit beta	3	480.92	-0.43755	0.041854	60.161	1
510	AVHKTTTTDDKR	12	Croton(K)	_AVHK(cr)TTTTDDKR_	A0A076L2E1	Nascent polypeptide-associated complex subunit beta	2	720.876	-0.37508	0.0037387	81.709	1
511	AVIAKSFER	9	Croton(K)	_AVIAK(cr)SFER_	Q9FVE9	Aconitate hydratase	2	544.809	2.6753	2.1278e-05	130.75	2
512	AVKEIEPALK	10	Croton(K)	_AVK(cr)EIEPALK_	Q43797	Inorganic pyrophosphatase	2	583.345	2.2847	0.0011699	83.862	1
513	AVKEIEPALK	10	Croton(K)	_AVK(cr)EIEPALK_	Q43797	Inorganic pyrophosphatase	2	583.345	0.90619	0.001658	81.017	1
514	AVKSGLLK	8	Croton(K)	_AVK(cr)SGLLK_	Q7M242	Glutamate synthase (Ferredoxin) (Clone C(35)) (Fragment)	2	442.284	1.1683	0.044241	50.805	1
515	AVLPKEVESAR	11	Croton(K)	_AVLPK(cr)EVESAR_	P45733	Phenylalanine ammonia-lyase	2	633.856	0.99987	0.00010275	108.7	1
516	AVLPKEVESAR	11	Croton(K)	_AVLPK(cr)EVESAR_	P45733	Phenylalanine ammonia-lyase	2	633.856	0.56182	0.038922	50.484	1
517	AVNELKQEK	9	Croton(K)	_AVNELK(cr)QEK_	Q9M7J3	MAR-binding protein MFP1 homolog (Fragment)	2	563.809	1.2334	0.010016	66.683	1
518	AVPTEDAKEFAQK	13	Croton(K)	_AVPTEDAK(cr)EFAQK_	Q40520	Ras-related protein Rab11C	2	751.38	1.7906	0.0012392	76.357	1
519	AVPTSKGQALADEYGIK	17	Croton(K)	_AVPTSK(cr)GQALADEYGIK_	Q8VWF9	Ras-related protein RAB8-2	2	908.478	2.019	0.0010787	69.979	1
520	AVQHNFFKVEK	11	Croton(K)	_AVQHNFFK(cr)VEK_	Q9LEB0	Pectinesterase	3	472.254	-0.012698	0.032693	50.354	2
521	AVQHNFFKVEK	11	Croton(K)	_AVQHNFFK(cr)VEK_	Q9LEB0	Pectinesterase	2	707.878	-0.0053502	7.7536e-05	107.34	1
522	AVQSMKVGDGFSEGVEQGPLINEAAVK	27	Croton(K)	_AVQSMK(cr)VGDGFSEGVEQGPLINEAAVK_	A0A076KWH0	Succinic semialdehyde dehydrogenase	3	943.476	3.6013	0.026198	50.986	1
523	AVSTEDAKAFAER	13	Croton(K)	_AVSTEDAK(cr)AFAER_	Q40521	Ras-related protein Rab11B	2	731.862	1.6266	0.030949	51.643	1
524	AVVQVFEGTSGIDNK	15	Unmodified	_AVVQVFEGTSGIDNK_	Q9M5Z8	Vacuolar H+-ATPase B subunit	2	782.404	1.6242	2.2441e-36	141.65	1
525	AVVVHADPDDLGK	13	Unmodified	_AVVVHADPDDLGK_	A8UDS9	Copper/zinc superoxide dismutase (Fragment)	2	668.349	0.61127	2.1774e-07	96.059	1
526	AVVVHADPDDLGK	13	Unmodified	_AVVVHADPDDLGK_	A8UDS9	Copper/zinc superoxide dismutase (Fragment)	2	668.349	1.369	1.744e-18	122.46	1
527	AVVVHADPDDLGKGGHELSK	20	Croton(K)	_AVVVHADPDDLGK(cr)GGHELSK_	A8UDS9	Copper/zinc superoxide dismutase (Fragment)	3	704.696	1.4466	4.737e-05	75.686	1
528	AVVVHADPDDLGKGGHELSK	20	Croton(K)	_AVVVHADPDDLGK(cr)GGHELSK_	A8UDS9	Copper/zinc superoxide dismutase (Fragment)	3	704.696	0.98533	0.0009098	66.73	1
529	AVVVHADPDDLGKGGHELSK	20	Croton(K)	_AVVVHADPDDLGK(cr)GGHELSK_	A8UDS9	Copper/zinc superoxide dismutase (Fragment)	3	704.696	2.6465	3.5874e-09	100.23	2
530	AVVVHADPDDLGKGGHELSK	20	Croton(K)	_AVVVHADPDDLGK(cr)GGHELSK_	A8UDS9	Copper/zinc superoxide dismutase (Fragment)	2	1056.54	2.5852	9.6072e-37	154.6	1
531	AVVYTHKDLSGLEIA	15	Croton(K)	_AVVYTHK(cr)DLSGLEIA_	E1APE9	Delta 1-pyrroline-5-carboxylate synthetase	2	842.451	1.2444	0.0023168	68.972	1
532	AVYECLR	7	Unmodified	_AVYECLR_	P00876	Ribulose bisphosphate carboxylase large chain	2	455.726	0.14708	1.8303e-06	110.61	2
533	AVYECLR	7	Unmodified	_AVYECLR_	P00876	Ribulose bisphosphate carboxylase large chain	2	455.726	-0.55352	0.011975	88.029	2
534	AVYYDPETGK	10	Unmodified	_AVYYDPETGK_	O04397	Ferredoxin--NADP reductase, root-type isozyme, chloroplastic	2	571.772	1.0438	0.018065	50.805	1
535	AVYYDPETGKEDPSK	15	Croton(K)	_AVYYDPETGK(cr)EDPSK_	O04397	Ferredoxin--NADP reductase, root-type isozyme, chloroplastic	2	883.91	0.86902	0.00013251	88.561	1
536	AWAKTYPDNK	10	Croton(K)	_AWAK(cr)TYPDNK_	A0A077D9N5	Thioredoxin peroxidase 1	2	631.314	0.15293	0.022479	56.043	1
537	AWEESEKSK	9	Croton(K)	_AWEESEK(cr)SK_	A0A076L2F1	Remorin 1	2	581.275	0.38269	0.0021075	82.287	1
538	AWLEEYGVKDIK	12	Croton(K)	_AWLEEYGVK(cr)DIK_	Q9ZP87	Epoxide hydrolase	2	759.896	2.6975	0.00049826	89.301	1
539	AWMAAQDQPHENLIFPEEVLPR	22	Unmodified	_AWMAAQDQPHENLIFPEEVLPR_	P69686	Photosystem II D2 protein	3	864.429	1.3161	3.795e-36	108.71	1
540	AWMAAQDQPHENLIFPEEVLPR	22	Unmodified	_AWMAAQDQPHENLIFPEEVLPR_	P69686	Photosystem II D2 protein	2	1296.14	1.4762	2.5829e-110	174.63	1
541	AWMAAQDQPHENLIFPEEVLPR	22	Unmodified	_AWMAAQDQPHENLIFPEEVLPR_	P69686	Photosystem II D2 protein	3	864.429	1.0163	3.0817e-27	100.28	1
542	AWMAAQDQPHENLIFPEEVLPR	22	Oxidation (M)	_AWM(ox)AAQDQPHENLIFPEEVLPR_	P69686	Photosystem II D2 protein	3	869.76	2.4907	4.4028e-13	77.959	1
543	AWMAAQDQPHENLIFPEEVLPR	22	Oxidation (M)	_AWM(ox)AAQDQPHENLIFPEEVLPR_	P69686	Photosystem II D2 protein	3	869.76	3.7443	4.4469e-12	71.853	2
544	AWPYVQNDLR	10	Unmodified	_AWPYVQNDLR_	Q53UI6	PsbQ	2	631.32	1.155	2.6014e-10	107.79	2
545	AWPYVQNDLR	10	Unmodified	_AWPYVQNDLR_	Q53UI6	PsbQ	2	631.32	1.3776	0.00018365	83.869	1
546	AWPYVQNDLR	10	Unmodified	_AWPYVQNDLR_	Q53UI6	PsbQ	2	631.32	1.0813	1.9671e-06	94.309	2
547	AWPYVQNDLR	10	Unmodified	_AWPYVQNDLR_	Q53UI6	PsbQ	2	631.32	2.7491	0.015054	50.791	1
548	AYDFVSQEIR	10	Unmodified	_AYDFVSQEIR_	P69686	Photosystem II D2 protein	2	614.304	1.2698	0.0038669	65.278	3
549	AYDFVSQEIR	10	Unmodified	_AYDFVSQEIR_	P69686	Photosystem II D2 protein	2	614.304	0.58045	0.00025428	82.029	1
550	AYEKGIHK	8	Croton(K)	_AYEK(cr)GIHK_	O24135	Citrate synthase	2	507.274	0.68151	0.003276	85.212	1
551	AYEKGIHK	8	Croton(K)	_AYEK(cr)GIHK_	O24135	Citrate synthase	2	507.274	0.87694	0.015246	65.252	1
552	AYEKGIHK	8	Croton(K)	_AYEK(cr)GIHK_	O24135	Citrate synthase	2	507.274	0.30695	0.027452	58.815	1
553	AYKEMAR	7	Croton(K)	_AYK(cr)EMAR_	Q9AT54	Scopoletin glucosyltransferase	2	468.734	0.90194	0.0072293	80.462	1
554	AYKEMAR	7	Croton(K)	_AYK(cr)EMAR_	Q9AT54	Scopoletin glucosyltransferase	2	468.734	0.63044	0.00094672	121.29	2
555	AYKEMAR	7	Croton(K)	_AYK(cr)EMAR_	Q9AT54	Scopoletin glucosyltransferase	2	468.734	-0.43561	0.013302	71.296	1
556	AYKEMAR	7	Oxidation (M),Croton(K)	_AYK(cr)EM(ox)AR_	Q9AT54	Scopoletin glucosyltransferase	2	476.731	-0.24362	0.043398	55.504	1
557	AYLFPTDK	8	Unmodified	_AYLFPTDK_	U3RE33	Monodehydroascorbate reductase	2	477.75	0.16973	0.027621	63.419	1
558	AYLHAEADVER	11	Unmodified	_AYLHAEADVER_	Q9MUE2	S-adenosyl-L-methionine Mg-protoporphyrin IX methyltranserase	2	637.312	0.2841	0.010954	48.948	1
559	AYMEAEFQR	9	Unmodified	_AYMEAEFQR_	O82702	V-type proton ATPase subunit G 1	2	572.758	-0.28965	0.0041597	74.464	1
560	AYPEAWIR	8	Unmodified	_AYPEAWIR_	A0A075M5E6	Ribulose bisphosphate carboxylase small chain (Fragment)	2	503.261	1.8301	0.024859	77.282	2
561	AYPEAWIR	8	Unmodified	_AYPEAWIR_	A0A075M5E6	Ribulose bisphosphate carboxylase small chain (Fragment)	2	503.261	2.1058	0.0030631	91.9	2
562	AYPQAWIR	8	Unmodified	_AYPQAWIR_	A0A075M9F5	Ribulose bisphosphate carboxylase small chain (Fragment)	2	502.769	1.0138	0.038702	56.27	1
563	AYQSATTAAEAELPPTHPIR	20	Unmodified	_AYQSATTAAEAELPPTHPIR_	Q948K3	14-3-3 protein	3	708.696	1.6434	0.0090786	32.305	1
564	AYSDNEVIR	9	Unmodified	_AYSDNEVIR_	O24132	Annexin	2	533.762	0.23428	0.027654	53.756	1
565	AYSDNEVIR	9	Unmodified	_AYSDNEVIR_	O24132	Annexin	2	533.762	0.093335	0.013481	61.78	1
566	AYTFYEDKEEDR	12	Croton(K)	_AYTFYEDK(cr)EEDR_	A0A0R4WFW8	Mannose-binding lectin	2	817.354		0.00084946	73.881	1
567	AYTFYEDKEEDRFR	14	Croton(K)	_AYTFYEDK(cr)EEDRFR_	A0A0R4WFW8	Mannose-binding lectin	3	646.295	3.7138	0.0006641	86.756	1
568	AYTFYEDKEEDRFR	14	Croton(K)	_AYTFYEDK(cr)EEDRFR_	A0A0R4WFW8	Mannose-binding lectin	2	968.939	3.7378	2.8741e-36	177.42	1
569	AYTVQFGTCK	10	Unmodified	_AYTVQFGTCK_	D2K7Z2	Photosystem I reaction center subunit	2	587.782	0.92402	8.4957e-08	105.98	1
570	AYTVQFGTCK	10	Unmodified	_AYTVQFGTCK_	D2K7Z2	Photosystem I reaction center subunit	2	587.782	-0.35841	2.5121e-16	125.97	2
571	AYTVQFGTCK	10	Unmodified	_AYTVQFGTCK_	D2K7Z2	Photosystem I reaction center subunit	2	587.782	-0.36	3.9563e-07	104.39	2
572	AYTVQFGTCK	10	Unmodified	_AYTVQFGTCK_	D2K7Z2	Photosystem I reaction center subunit	2	587.782	-0.038048	8.4957e-08	105.98	2
573	AYTVQFGTCK	10	Unmodified	_AYTVQFGTCK_	D2K7Z2	Photosystem I reaction center subunit	2	587.782	1.4068	2.5662e-32	142.43	1
574	AYTVQFGTCK	10	Unmodified	_AYTVQFGTCK_	D2K7Z2	Photosystem I reaction center subunit	2	587.782	1.4585	8.5155e-06	94.692	2
575	AYTVQFGTCKFPENFTGCQDLAK	23	Croton(K)	_AYTVQFGTCK(cr)FPENFTGCQDLAK_	D2K7Z2	Photosystem I reaction center subunit	2	1375.63	1.2454	1.6797e-38	143.52	2
576	AYTVQFGTCKFPENFTGCQDLAK	23	Croton(K)	_AYTVQFGTCK(cr)FPENFTGCQDLAK_	D2K7Z2	Photosystem I reaction center subunit	3	917.424	1.5845	1.4072e-29	132.76	2
577	AYTVQFGTCKFPENFTGCQDLAK	23	Croton(K)	_AYTVQFGTCK(cr)FPENFTGCQDLAK_	D2K7Z2	Photosystem I reaction center subunit	3	917.424	0.91262	2.6372e-38	140.47	1
578	AYVDNLNK	8	Unmodified	_AYVDNLNK_	W0KRH1	Superoxide dismutase	2	468.743	0.38338	0.009653	86.833	1
579	AYVDNLNK	8	Unmodified	_AYVDNLNK_	W0KRH1	Superoxide dismutase	2	468.743	-0.035829	0.040904	56.721	1
580	AYVDNLNKQIDGTELDGK	18	Croton(K)	_AYVDNLNK(cr)QIDGTELDGK_	W0KRH1	Superoxide dismutase	2	1031.01	2.1044	1.3382e-76	197.29	3
581	AYVDNLNKQIDGTELDGK	18	Croton(K)	_AYVDNLNK(cr)QIDGTELDGK_	W0KRH1	Superoxide dismutase	3	687.676	1.5901	6.8831e-10	115.87	2
582	AYVDNLNKQIDGTELDGK	18	Croton(K)	_AYVDNLNK(cr)QIDGTELDGK_	W0KRH1	Superoxide dismutase	2	1031.01	0.68003	1.0865e-19	141.13	1
583	AYVDNLNKQIDGTELDGK	18	Croton(K)	_AYVDNLNK(cr)QIDGTELDGK_	W0KRH1	Superoxide dismutase	2	1031.01	1.4593	0.00076135	67.418	1
584	AYVDNLNKQIDGTELDGK	18	Croton(K)	_AYVDNLNK(cr)QIDGTELDGK_	W0KRH1	Superoxide dismutase	2	1031.01	1.723	3.1762e-92	208.43	1
585	AYVDNLNKQIDGTELDGK	18	Croton(K)	_AYVDNLNK(cr)QIDGTELDGK_	W0KRH1	Superoxide dismutase	2	1031.01	1.0376	2.8706e-19	136.36	1
586	AYVDNLNKQIDGTELDGK	18	Croton(K)	_AYVDNLNK(cr)QIDGTELDGK_	W0KRH1	Superoxide dismutase	2	1031.01	1.7936	6.9756e-37	163.41	1
587	AYVDNLNKQIDGTELDGK	18	Croton(K)	_AYVDNLNK(cr)QIDGTELDGK_	W0KRH1	Superoxide dismutase	2	1031.01	3.9503	1.1053e-48	176.49	1
588	CESACPTDFLSVR	13	Unmodified	_CESACPTDFLSVR_	P62094	Photosystem I iron-sulfur center	2	771.34	0.53674	1.4917e-18	117.93	1
589	CHFDKSK	7	Croton(K)	_CHFDK(cr)SK_	Q9XGH8	Putative preprocysteine proteinase	2	495.229	0.65738	0.0080378	77.741	1
591	CMEPVEKCLR	10	Croton(K)	_CMEPVEK(cr)CLR_	Q67BD0	Heat shock protein 70-3	2	695.32	1.1205	4.0606e-05	105.98	1
592	CMEPVEKCLR	10	Croton(K)	_CMEPVEK(cr)CLR_	Q67BD0	Heat shock protein 70-3	2	695.32	2.7718	0.0022201	72.365	1
593	CMEPVEKCLR	10	Oxidation (M),Croton(K)	_CM(ox)EPVEK(cr)CLR_	Q67BD0	Heat shock protein 70-3	2	703.317	1.8974	0.0025152	76.282	1
594	DAAAKVLSQDGSSTK	15	Croton(K)	_DAAAK(cr)VLSQDGSSTK_	A0A024AX02	Glycosyltransferase	2	773.391	1.628	0.00037507	84.046	1
595	DAAMLKR	7	Croton(K)	_DAAMLK(cr)R_	P06355	30S ribosomal protein S2, chloroplastic	2	436.737	-0.48324	0.037275	52.018	1
596	DADSLEEAINLVK	13	Unmodified	_DADSLEEAINLVK_	A0A076FNH2	Solanesyl diphosphate synthase 1-like protein	2	708.864	1.0562	2.7618e-12	104.17	1
597	DAEKAAFEEAEK	12	Croton(K)	_DAEK(cr)AAFEEAEK_	Q40567	Tobacco calretulin (Fragment)	2	703.328	2.3868	0.00044644	94.688	1
598	DAEKAAFEEAEK	12	Croton(K)	_DAEK(cr)AAFEEAEK_	Q40567	Tobacco calretulin (Fragment)	2	703.328	0.51086	0.002832	71.513	1
599	DAEKAAFEEAEK	12	Croton(K)	_DAEK(cr)AAFEEAEK_	Q40567	Tobacco calretulin (Fragment)	3	469.221	0.48791	0.0078319	66.004	1
600	DAFADQPGFMSAKVIYDR	18	Croton(K)	_DAFADQPGFMSAK(cr)VIYDR_	Q08940	Ribonucleoprotein (Fragment)	2	1050	1.8089	2.7899e-48	172.93	1
601	DAFADQPGFMSAKVIYDR	18	Croton(K)	_DAFADQPGFMSAK(cr)VIYDR_	Q08940	Ribonucleoprotein (Fragment)	3	700.335	1.6813	5.999e-08	102.84	1
602	DAGIQDIKDVEALPPPPEIK	20	Croton(K)	_DAGIQDIK(cr)DVEALPPPPEIK_	A0A076L2G4	Mevalonate disphosphate decarboxylase	2	1107.09	3.1876	2.691e-09	99.407	1
603	DAGVISGLNVMR	12	Unmodified	_DAGVISGLNVMR_	Q67BD0	Heat shock protein 70-3	2	616.327	0.025472	0.0062885	45.28	1
604	DAGVISGLNVMR	12	Unmodified	_DAGVISGLNVMR_	Q67BD0	Heat shock protein 70-3	2	616.327	1.554	0.010368	61.48	1
605	DAILSGKFDQVR	12	Croton(K)	_DAILSGK(cr)FDQVR_	P35494	2,3-bisphosphoglycerate-independent phosphoglycerate mutase	2	708.878	2.9056	0.041702	46.069	1
606	DAKGNDVDLSIYK	13	Croton(K)	_DAK(cr)GNDVDLSIYK_	Q9FXS3	Probable phospholipid hydroperoxide glutathione peroxidase	2	753.378	1.6478	0.013601	60.55	2
607	DAKGNDVDLSIYK	13	Croton(K)	_DAK(cr)GNDVDLSIYK_	Q9FXS3	Probable phospholipid hydroperoxide glutathione peroxidase	2	753.378	2.0262	0.013601	60.55	1
608	DAKGNDVDLSIYK	13	Croton(K)	_DAK(cr)GNDVDLSIYK_	Q9FXS3	Probable phospholipid hydroperoxide glutathione peroxidase	2	753.378	2.1462	0.0076821	64.104	2
609	DAKGNDVDLSIYK	13	Croton(K)	_DAK(cr)GNDVDLSIYK_	Q9FXS3	Probable phospholipid hydroperoxide glutathione peroxidase	2	753.378		0.011159	62.287	1
610	DALAETDKITLETAK	15	Unmodified	_DALAETDKITLETAK_	A0A097BTV9	Vacuolar H+-ATPase A1 subunit isoform	3	540.289	0.7783	0.039803	37.913	1
611	DALAETDKITLETAK	15	Unmodified	_DALAETDKITLETAK_	A0A097BTV9	Vacuolar H+-ATPase A1 subunit isoform	2	809.93	0.50499	2.3786e-06	108.63	1
612	DALAETDKITLETAK	15	Croton(K)	_DALAETDK(cr)ITLETAK_	A0A097BTV9	Vacuolar H+-ATPase A1 subunit isoform	2	843.943	1.828	0.00012218	96.247	2
613	DALAETDKITLETAK	15	Croton(K)	_DALAETDK(cr)ITLETAK_	A0A097BTV9	Vacuolar H+-ATPase A1 subunit isoform	2	843.943	1.0274	7.2333e-06	112.96	1
614	DALAETDKITLETAK	15	Croton(K)	_DALAETDK(cr)ITLETAK_	A0A097BTV9	Vacuolar H+-ATPase A1 subunit isoform	2	843.943	2.694	0.0064812	61.165	1
615	DALAETDKITLETAKLLR	18	Croton(K)	_DALAETDKITLETAK(cr)LLR_	A0A097BTV9	Vacuolar H+-ATPase A1 subunit isoform	3	690.388	2.2305	3.9578e-14	144.68	1
616	DALGNDVIASEWLKTHPPGNR	21	Croton(K)	_DALGNDVIASEWLK(cr)THPPGNR_	Q02585	Cytochrome b6-f complex iron-sulfur subunit 2, chloroplastic	2	1179.6	1.5532	5.155e-223	262.58	1
617	DALGNDVIASEWLKTHPPGNR	21	Croton(K)	_DALGNDVIASEWLK(cr)THPPGNR_	Q02585	Cytochrome b6-f complex iron-sulfur subunit 2, chloroplastic	3	786.733	1.4274	4.3123e-28	142.43	1
618	DALGNDVIASEWLKTHPPGNR	21	Croton(K)	_DALGNDVIASEWLK(cr)THPPGNR_	Q02585	Cytochrome b6-f complex iron-sulfur subunit 2, chloroplastic	4	590.301	0.82611	1.758e-11	95.414	1
619	DALGNDVIASEWLKTHPPGNR	21	Croton(K)	_DALGNDVIASEWLK(cr)THPPGNR_	Q02585	Cytochrome b6-f complex iron-sulfur subunit 2, chloroplastic	3	786.733	0.99578	2.727e-16	122.49	1
620	DAMNKLGSDSDK	12	Croton(K)	_DAMNK(cr)LGSDSDK_	Q9FVE9	Aconitate hydratase	2	674.806	1.0531	0.03063	53.136	1
621	DAPMFVVGVNEK	12	Oxidation (M)	_DAPM(ox)FVVGVNEK_	A0A0K2GP10	Glyceraldehyde-3-phosphate dehydrogenase	2	661.326	2.56	0.00081745	60.345	1
622	DAPMFVVGVNEK	12	Oxidation (M)	_DAPM(ox)FVVGVNEK_	A0A0K2GP10	Glyceraldehyde-3-phosphate dehydrogenase	2	661.326	2.3765	0.0060031	48.532	1
623	DAPMFVVGVNEK	12	Oxidation (M)	_DAPM(ox)FVVGVNEK_	A0A0K2GP10	Glyceraldehyde-3-phosphate dehydrogenase	2	661.326	1.531	0.0025242	56.139	1
624	DAPMFVVGVNEK	12	Unmodified	_DAPMFVVGVNEK_	A0A0K2GP10	Glyceraldehyde-3-phosphate dehydrogenase	2	653.329	2.2582	0.002822	75.618	1
625	DAPMFVVGVNEKEYK	15	Oxidation (M),Croton(K)	_DAPM(ox)FVVGVNEK(cr)EYK_	A0A0K2GP10	Glyceraldehyde-3-phosphate dehydrogenase	2	905.44	1.9899	0.00035551	84.046	1
626	DAPMFVVGVNEKEYK	15	Croton(K)	_DAPMFVVGVNEK(cr)EYK_	A0A0K2GP10	Glyceraldehyde-3-phosphate dehydrogenase	2	897.443	2.0904	0.00025594	80.102	1
627	DATAKEGGELVFGGVDSNHFK	21	Croton(K)	_DATAK(cr)EGGELVFGGVDSNHFK_	F2VJ74	Aspartic protease 1	3	749.362	0.95642	6.1053e-13	111.08	2
628	DATDDKVTVESAEATQK	17	Unmodified	_DATDDKVTVESAEATQK_	P50218	Isocitrate dehydrogenase [NADP]	3	603.29	0.038051	5.9173e-19	125.45	1
629	DATDDKVTVESAEATQK	17	Unmodified	_DATDDKVTVESAEATQK_	P50218	Isocitrate dehydrogenase [NADP]	2	904.431	-0.10137	1.8654e-193	252.47	1
630	DATDDKVTVESAEATQK	17	Unmodified	_DATDDKVTVESAEATQK_	P50218	Isocitrate dehydrogenase [NADP]	3	603.29	-0.40761	2.3264e-07	101.05	1
631	DATDDKVTVESAEATQK	17	Unmodified	_DATDDKVTVESAEATQK_	P50218	Isocitrate dehydrogenase [NADP]	2	904.431	-0.28187	1.3743e-34	150.27	1
632	DATDDKVTVESAEATQK	17	Croton(K)	_DATDDK(cr)VTVESAEATQK_	P50218	Isocitrate dehydrogenase [NADP]	2	938.445	0.84621	3.6002e-19	141.1	2
633	DATDDKVTVESAEATQK	17	Croton(K)	_DATDDK(cr)VTVESAEATQK_	P50218	Isocitrate dehydrogenase [NADP]	3	625.965	0.7883	1.2961e-06	109.1	1
634	DAVLDGGIPFNKAYGMTAFEYHGTDPR	27	Croton(K)	_DAVLDGGIPFNK(cr)AYGMTAFEYHGTDPR_	Q04065	Catechol O-methyltransferase	3	1004.14	1.7068	0.0010133	63.138	1
635	DAVTYTEHAR	10	Unmodified	_DAVTYTEHAR_	A0A9R6	Histone H4	2	581.778	-0.024973	1.8878e-32	145.25	1
636	DAVTYTEHAR	10	Unmodified	_DAVTYTEHAR_	A0A9R6	Histone H4	3	388.188	-0.16562	9.8608e-05	87.806	1
637	DAVTYTEHAR	10	Unmodified	_DAVTYTEHAR_	A0A9R6	Histone H4	2	581.778	-0.18649	1.9297e-23	135.55	1
638	DAVTYTEHAR	10	Unmodified	_DAVTYTEHAR_	A0A9R6	Histone H4	2	581.778	-0.61541	0.00011186	89.827	1
639	DAYLAKEATK	10	Croton(K)	_DAYLAK(cr)EATK_	O24132	Annexin	2	589.309	0.49528	0.0048487	71.524	1
640	DAYLAKEATK	10	Croton(K)	_DAYLAK(cr)EATK_	O24132	Annexin	2	589.309	0.79944	0.0165	60.691	1
641	DAYLAKEATK	10	Croton(K)	_DAYLAK(cr)EATK_	O24132	Annexin	2	589.309	0.9025	0.0053233	70.942	1
644	DAYVGDEAQSKR	12	Croton(K)	_DAYVGDEAQSK(cr)R_	P93373	Actin-54 (Fragment)	2	703.831	0.66704	0.036683	43.594	1
645	DAYVGDEAQSKR	12	Croton(K)	_DAYVGDEAQSK(cr)R_	P93373	Actin-54 (Fragment)	2	703.831	0.97437	2.0598e-13	127.17	1
646	DAYVGDEAQSKR	12	Croton(K)	_DAYVGDEAQSK(cr)R_	P93373	Actin-54 (Fragment)	2	703.831	0.44546	8.1709e-35	169.65	1
647	DAYVGDEAQSKR	12	Croton(K)	_DAYVGDEAQSK(cr)R_	P93373	Actin-54 (Fragment)	2	703.831	0.55884	1.1587e-18	142.1	2
648	DAYVGDEAQSKR	12	Croton(K)	_DAYVGDEAQSK(cr)R_	P93373	Actin-54 (Fragment)	3	469.556	0.6571	0.00035276	90.697	1
649	DCLDSKK	7	Croton(K)	_DCLDSK(cr)K_	Q1KYS7	Polyphenol oxidase (Fragment)	2	467.221	0.92026	0.021441	58.604	1
650	DCLDSKK	7	Croton(K)	_DCLDSK(cr)K_	Q1KYS7	Polyphenol oxidase (Fragment)	2	467.221	0.72409	0.0068221	76.035	1
651	DDENVNSQPFMR	12	Oxidation (M)	_DDENVNSQPFM(ox)R_	P00876	Ribulose bisphosphate carboxylase large chain	2	734.312	0.38504	5.0411e-09	107.09	2
652	DDENVNSQPFMR	12	Oxidation (M)	_DDENVNSQPFM(ox)R_	P00876	Ribulose bisphosphate carboxylase large chain	2	734.312	1.416	0.00077862	69.815	1
653	DDENVNSQPFMR	12	Oxidation (M)	_DDENVNSQPFM(ox)R_	P00876	Ribulose bisphosphate carboxylase large chain	2	734.312	1.1019	5.5063e-06	97.779	1
654	DDENVNSQPFMR	12	Oxidation (M)	_DDENVNSQPFM(ox)R_	P00876	Ribulose bisphosphate carboxylase large chain	2	734.312	0.6576	6.4323e-09	105.36	1
655	DDENVNSQPFMR	12	Oxidation (M)	_DDENVNSQPFM(ox)R_	P00876	Ribulose bisphosphate carboxylase large chain	2	734.312	1.2558	1.4233e-05	91.123	2
656	DDENVNSQPFMR	12	Unmodified	_DDENVNSQPFMR_	P00876	Ribulose bisphosphate carboxylase large chain	2	726.315	0.38774	0.0041237	43.594	1
657	DDENVNSQPFMR	12	Unmodified	_DDENVNSQPFMR_	P00876	Ribulose bisphosphate carboxylase large chain	2	726.315	-0.945	1.1001e-43	147.63	1
658	DDFVEQDR	8	Unmodified	_DDFVEQDR_	P00876	Ribulose bisphosphate carboxylase large chain	2	512.223	0.92073	0.043028	53.493	1
659	DDFVEQDR	8	Unmodified	_DDFVEQDR_	P00876	Ribulose bisphosphate carboxylase large chain	2	512.223	-0.010021	0.023481	66.692	1
660	DDFVEQDR	8	Unmodified	_DDFVEQDR_	P00876	Ribulose bisphosphate carboxylase large chain	2	512.223	0.43999	8.0764e-10	113.71	1
661	DDITVYSYLAKAPSAEYVNASR	22	Croton(K)	_DDITVYSYLAK(cr)APSAEYVNASR_	A0A077DCL2	Elongation factor 1-delta-like isoform 2	3	834.411	1.333	2.7567e-12	97.69	1
662	DDITVYSYLAKAPSAEYVNASR	22	Croton(K)	_DDITVYSYLAK(cr)APSAEYVNASR_	A0A077DCL2	Elongation factor 1-delta-like isoform 2	2	1251.11	1.3558	3.8579e-92	197	1
663	DDITVYSYLAKAPSAEYVNASR	22	Croton(K)	_DDITVYSYLAK(cr)APSAEYVNASR_	A0A077DCL2	Elongation factor 1-delta-like isoform 2	3	834.411	2.5342	4.1123e-13	103.02	1
664	DDKKPTMK	8	Croton(K)	_DDK(cr)KPTMK_	Q84QE7	Putative photosystem I subunit III	2	515.766	-0.50266	0.0036089	97.635	1
665	DDKKPTMKEIIIDVPLANK	19	Croton(K)	_DDKKPTMK(cr)EIIIDVPLANK_	Q84QE7	Putative photosystem I subunit III	4	559.812	0.53756	0.011655	85.087	1
666	DDKKPTMKEIIIDVPLANK	19	Croton(K)	_DDKKPTMK(cr)EIIIDVPLANK_	Q84QE7	Putative photosystem I subunit III	4	559.812	2.223	0.00070973	93.371	1
667	DDKTLLFGEK	10	Croton(K)	_DDK(cr)TLLFGEK_	A0A0K2GP10	Glyceraldehyde-3-phosphate dehydrogenase	2	617.322	1.6148	0.002599	73.9	1
668	DDLFNINAGIVK	12	Unmodified	_DDLFNINAGIVK_	A0A075F1V0	Malate dehydrogenase	2	659.854	1.7324	0.0031983	74.611	2
669	DDLFNINAGIVK	12	Unmodified	_DDLFNINAGIVK_	A0A075F1V0	Malate dehydrogenase	2	659.854	2.8395	0.01732	39.341	1
670	DDLRLPTDDNLLTQIKDGFAEGK	23	Croton(K)	_DDLRLPTDDNLLTQIK(cr)DGFAEGK_	A0A075EYQ6	Eukaryotic translation initiation factor 5A	3	881.448	1.716	3.0491e-08	89.721	1
671	DEAGEYLDEYKLK	13	Croton(K)	_DEAGEYLDEYK(cr)LK_	G9MD86	Heat shock protein 90	2	820.888	1.4594	0.0033404	66.004	1
672	DEAGEYLDEYKLK	13	Croton(K)	_DEAGEYLDEYK(cr)LK_	G9MD86	Heat shock protein 90	2	820.888	4.2916	0.00052829	88.075	2
673	DEAGEYLDEYKLK	13	Croton(K)	_DEAGEYLDEYK(cr)LK_	G9MD86	Heat shock protein 90	3	547.595	4.6317	0.020083	54.343	1
674	DEEIDYFPSR	10	Unmodified	_DEEIDYFPSR_	O24511	Catalase	2	635.783		1.165e-16	89.171	1
675	DEKIASK	7	Croton(K)	_DEK(cr)IASK_	I7GVS5	Heat shock protein 70	2	429.732	0.016491	0.031747	58.815	1
676	DEKIASK	7	Croton(K)	_DEK(cr)IASK_	I7GVS5	Heat shock protein 70	2	429.732	0.31502	0.0022945	108.7	1
677	DEKIGSK	7	Croton(K)	_DEK(cr)IGSK_	Q67BD0	Heat shock protein 70-3	2	422.724	0.10158	0.014412	71.877	1
678	DEKIGSK	7	Croton(K)	_DEK(cr)IGSK_	Q67BD0	Heat shock protein 70-3	2	422.724	0.32289	0.0027125	97.093	1
679	DEMIDIIGVTKGK	13	Oxidation (M),Croton(K)	_DEM(ox)IDIIGVTK(cr)GK_	Q6TKQ9	Ribosomal protein L3B	2	751.892	2.2081	0.0048512	71.879	1
680	DEMIDIIGVTKGK	13	Croton(K)	_DEMIDIIGVTK(cr)GK_	Q6TKQ9	Ribosomal protein L3B	2	743.895	2.8266	0.00052778	92.151	1
681	DFGLPLKK	8	Croton(K)	_DFGLPLK(cr)K_	Q5EFR4	Chloroplast oxygen-evolving protein 16 kDa subunit	2	493.289	1.1056	0.020834	55.531	2
682	DFGLPLKK	8	Croton(K)	_DFGLPLK(cr)K_	Q5EFR4	Chloroplast oxygen-evolving protein 16 kDa subunit	2	493.289	4.4953	0.028723	52.716	1
683	DFGSYDAFVK	10	Unmodified	_DFGSYDAFVK_	W0KRH1	Superoxide dismutase	2	574.767	0.79061	0.012368	56.043	2
684	DFGSYDAFVKEFK	13	Croton(K)	_DFGSYDAFVK(cr)EFK_	W0KRH1	Superoxide dismutase	2	810.883	1.0963	0.00052461	91.307	2
685	DFGSYDAFVKEFK	13	Croton(K)	_DFGSYDAFVK(cr)EFK_	W0KRH1	Superoxide dismutase	2	810.883	1.1704	0.00022309	104.41	1
686	DFGSYDAFVKEFK	13	Croton(K)	_DFGSYDAFVK(cr)EFK_	W0KRH1	Superoxide dismutase	2	810.883	1.2007	0.017042	55.724	1
687	DFGSYDAFVKEFK	13	Croton(K)	_DFGSYDAFVK(cr)EFK_	W0KRH1	Superoxide dismutase	2	810.883	1.243	0.0037721	65.043	1
688	DFGSYDAFVKEFK	13	Croton(K)	_DFGSYDAFVK(cr)EFK_	W0KRH1	Superoxide dismutase	2	810.883	1.4145	0.028261	49.298	1
689	DFGSYDAFVKEFK	13	Croton(K)	_DFGSYDAFVK(cr)EFK_	W0KRH1	Superoxide dismutase	2	810.883	1.3674	0.00052894	88.075	1
690	DFGSYDAFVKEFK	13	Croton(K)	_DFGSYDAFVK(cr)EFK_	W0KRH1	Superoxide dismutase	2	810.883	1.0987	0.00052363	92.039	1
691	DFGYSFPCDGPGR	13	Unmodified	_DFGYSFPCDGPGR_	P06407	Photosystem I P700 chlorophyll a apoprotein A2	2	737.806	1.589	0.011628	55.724	1
692	DFGYSFPCDGPGR	13	Unmodified	_DFGYSFPCDGPGR_	P06407	Photosystem I P700 chlorophyll a apoprotein A2	2	737.806	2.052	0.031416	40.278	1
693	DFGYSFPCDGPGR	13	Unmodified	_DFGYSFPCDGPGR_	P06407	Photosystem I P700 chlorophyll a apoprotein A2	2	737.806	1.3188	0.00034109	80.96	2
694	DFGYSFPCDGPGR	13	Unmodified	_DFGYSFPCDGPGR_	P06407	Photosystem I P700 chlorophyll a apoprotein A2	2	737.806	1.6984	0.011408	63.185	1
695	DFKTVNEIYAK	11	Croton(K)	_DFK(cr)TVNEIYAK_	A0A075F1U0	Constitutive plastid-lipid associated protein	2	698.361	1.7958	0.025982	52.735	1
696	DFLKAEK	7	Croton(K)	_DFLK(cr)AEK_	Q8LSZ2	NADPH:protochlorophyllide oxidoreductase	2	459.75	1.5279	0.026568	60.972	1
697	DFLKAEK	7	Croton(K)	_DFLK(cr)AEK_	Q8LSZ2	NADPH:protochlorophyllide oxidoreductase	2	459.75	1.4908	0.0098588	76.774	1
698	DFQHYKSGIFTGK	13	Croton(K)	_DFQHYK(cr)SGIFTGK_	T2BQ67	Cysteine protease CP15	2	798.396	2.1614	1.5904e-08	121.99	1
699	DFSGKWFITR	10	Croton(K)	_DFSGK(cr)WFITR_	Q40593	Violaxanthin de-epoxidase, chloroplastic	2	662.838	3.4656	0.0025158	72.2	1
700	DGATDPTFLYLAHGLK	16	Unmodified	_DGATDPTFLYLAHGLK_	Q9XHL7	Translationally-controlled tumor protein homolog	3	573.63	1.5015	0.0051162	43.592	1
701	DGATDPTFLYLAHGLKEVK	19	Croton(K)	_DGATDPTFLYLAHGLK(cr)EVK_	Q9XHL7	Translationally-controlled tumor protein homolog	3	715.041	1.9718	3.9885e-05	76.301	1
702	DGATDPTFLYLAHGLKEVK	19	Croton(K)	_DGATDPTFLYLAHGLK(cr)EVK_	Q9XHL7	Translationally-controlled tumor protein homolog	2	1072.06	2.1393	1.8e-11	118.96	1
703	DGFQEGKDLVVSVMSAMGEEQINAVK	26	Croton(K)	_DGFQEGK(cr)DLVVSVMSAMGEEQINAVK_	A0A077D849	Eukaryotic translation initiation factor 5A	3	950.461	0.96662	6.2682e-06	72.082	1
704	DGGSEYLGKGVSK	13	Croton(K)	_DGGSEYLGK(cr)GVSK_	C5J0G6	Enolase	2	682.838	0.041053	0.0027881	74.475	1
705	DGIDYAAVTVQLPGGER	17	Unmodified	_DGIDYAAVTVQLPGGER_	Q40459	Oxygen-evolving enhancer protein 1, chloroplastic	2	880.944	2.0977	6.3721e-13	103.13	2
706	DGIDYAAVTVQLPGGER	17	Unmodified	_DGIDYAAVTVQLPGGER_	Q40459	Oxygen-evolving enhancer protein 1, chloroplastic	3	587.632	2.1065	0.00016415	59.728	1
707	DGIDYAAVTVQLPGGER	17	Unmodified	_DGIDYAAVTVQLPGGER_	Q40459	Oxygen-evolving enhancer protein 1, chloroplastic	2	880.944	3.0243	1.8133e-25	116.96	1
708	DGIVWADYKK	10	Croton(K)	_DGIVWADYK(cr)K_	O04977	Ferredoxin--NADP reductase, leaf-type isozyme, chloroplastic	2	631.824	0.84512	0.027096	46.844	1
709	DGIVWADYKK	10	Croton(K)	_DGIVWADYK(cr)K_	O04977	Ferredoxin--NADP reductase, leaf-type isozyme, chloroplastic	2	631.824	2.0802	0.023309	47.971	1
710	DGKCDQAR	8	Croton(K)	_DGK(cr)CDQAR_	T2BQ67	Cysteine protease CP15	2	509.225	-0.66497	0.016645	64.42	1
711	DGKCDQAR	8	Croton(K)	_DGK(cr)CDQAR_	T2BQ67	Cysteine protease CP15	2	509.225	-0.80904	0.036083	53.775	1
712	DGKCDQAR	8	Croton(K)	_DGK(cr)CDQAR_	T2BQ67	Cysteine protease CP15	2	509.225	-0.55769	0.0018223	91.318	1
713	DGKEVDR	7	Croton(K)	_DGK(cr)EVDR_	P29449	Thioredoxin H-type 1	2	443.717	0.24178	0.023951	63.565	1
714	DGPQYGVPR	9	Unmodified	_DGPQYGVPR_	P49026	uncharacterized protein	2	494.746	1.1897	0.0094241	67.494	1
715	DGTVVLQYEVR	11	Unmodified	_DGTVVLQYEVR_	A0A077DBL4	Calnexin-like protein	2	639.838	1.5064	0.031159	42.976	1
716	DHSDVSNQLYANYAIGKDVQAMK	23	Oxidation (M),Croton(K)	_DHSDVSNQLYANYAIGK(cr)DVQAM(ox)K_	Q9M5Z8	Vacuolar H+-ATPase B subunit	3	884.418	2.8676	3.0531e-49	165.53	1
717	DHSDVSNQLYANYAIGKDVQAMK	23	Croton(K)	_DHSDVSNQLYANYAIGK(cr)DVQAMK_	Q9M5Z8	Vacuolar H+-ATPase B subunit	3	879.087	4.3653	1.0036e-91	190.37	2
718	DHTHTFVNKGGEIGELDFR	19	Croton(K)	_DHTHTFVNK(cr)GGEIGELDFR_	F6N7C2	Zeta-carotene desaturase	4	560.774	1.8852	1.4365e-05	79.489	1
719	DHTHTFVNKGGEIGELDFR	19	Croton(K)	_DHTHTFVNK(cr)GGEIGELDFR_	F6N7C2	Zeta-carotene desaturase	3	747.363	2.0656	6.0231e-10	107.72	1
720	DHTVSATHGDMDQNTR	16	Oxidation (M)	_DHTVSATHGDM(ox)DQNTR_	Q40471	Eukaryotic initiation factor 4A-9	3	600.924	-0.98619	0.004726	42.947	1
721	DHTVSATHGDMDQNTR	16	Oxidation (M)	_DHTVSATHGDM(ox)DQNTR_	Q40471	Eukaryotic initiation factor 4A-9	3	600.924	-0.76063	0.0003687	55.975	1
722	DHTVSATHGDMDQNTR	16	Oxidation (M)	_DHTVSATHGDM(ox)DQNTR_	Q40471	Eukaryotic initiation factor 4A-9	3	600.924	-0.17111	5.3709e-05	67.646	1
723	DHYIVVSSR	9	Unmodified	_DHYIVVSSR_	Q40473	PS60 protein	2	538.28	0.26326	0.0036728	78.516	1
724	DHYLNTEEFIDAVADELKAR	20	Croton(K)	_DHYLNTEEFIDAVADELK(cr)AR_	P50218	Isocitrate dehydrogenase [NADP]	3	806.392	2.3724	1.2655e-75	184.32	1
725	DIFYITGASKEQLEK	15	Croton(K)	_DIFYITGASK(cr)EQLEK_	G9MD86	Heat shock protein 90	3	603.98	1.5183	3.1436e-06	113.53	1
726	DIFYITGASKEQLEK	15	Croton(K)	_DIFYITGASK(cr)EQLEK_	G9MD86	Heat shock protein 90	2	905.467	1.3926	1.0036e-05	107.74	1
727	DIFYITGASKEQLEK	15	Croton(K)	_DIFYITGASK(cr)EQLEK_	G9MD86	Heat shock protein 90	2	905.467	2.207	1.0094e-05	107.69	1
728	DIITAKDEQK	10	Croton(K)	_DIITAK(cr)DEQK_	P06359	30S ribosomal protein S4, chloroplastic	2	614.825	1.3499	1.1783e-05	118.04	1
729	DILEAHKGPFTGQGHK	16	Croton(K)	_DILEAHK(cr)GPFTGQGHK_	P06405	Photosystem I P700 chlorophyll a apoprotein A1	3	601.644	-0.54321	0.00034028	78.326	4
730	DILEAHKGPFTGQGHK	16	Croton(K)	_DILEAHK(cr)GPFTGQGHK_	P06405	Photosystem I P700 chlorophyll a apoprotein A1	4	451.485	-0.13369	0.014804	56.793	2
731	DILEAHKGPFTGQGHK	16	Croton(K)	_DILEAHK(cr)GPFTGQGHK_	P06405	Photosystem I P700 chlorophyll a apoprotein A1	2	901.963	0.032677	8.4203e-28	160.03	2
732	DILEAHKGPFTGQGHK	16	Croton(K)	_DILEAHK(cr)GPFTGQGHK_	P06405	Photosystem I P700 chlorophyll a apoprotein A1	3	601.644	0.22843	0.0028376	67.646	1
733	DILEAHKGPFTGQGHK	16	Croton(K)	_DILEAHK(cr)GPFTGQGHK_	P06405	Photosystem I P700 chlorophyll a apoprotein A1	4	451.485	0.095846	0.043906	42.947	1
734	DILEAHKGPFTGQGHK	16	Croton(K)	_DILEAHK(cr)GPFTGQGHK_	P06405	Photosystem I P700 chlorophyll a apoprotein A1	3	601.644	0.27737	0.043507	46.156	1
735	DINAQLEKMK	10	Croton(K)	_DINAQLEK(cr)MK_	Q6TKQ9	Ribosomal protein L3B	2	629.329	0.65074	0.026232	54.486	1
736	DINEGFLRPTPVSTEILSR	19	Unmodified	_DINEGFLRPTPVSTEILSR_	O24162	uncharacterized protein	3	715.383	2.8127	2.4565e-19	117.03	1
737	DINQKLDEAVPVK	13	Croton(K)	_DINQK(cr)LDEAVPVK_	A0A0H3U3I7	Geranylgeranyl pyrophosphate synthase 5	2	768.917	2.2552	0.00076565	79.875	1
738	DISKDNR	7	Croton(K)	_DISK(cr)DNR_	Q03685	Luminal-binding protein 5	2	458.23	0.51098	0.026977	60.76	1
739	DISLMKTR	8	Oxidation (M),Croton(K)	_DISLM(ox)K(cr)TR_	Q7M242	Glutamate synthase (Ferredoxin) (Clone C(35)) (Fragment)	2	524.279	0.29884	0.034857	60.019	1
740	DISLMKTR	8	Croton(K)	_DISLMK(cr)TR_	Q7M242	Glutamate synthase (Ferredoxin) (Clone C(35)) (Fragment)	2	516.281	1.472	0.0046977	80.165	1
741	DITETLPKK	9	Croton(K)	_DITETLPK(cr)K_	A0A059XID0	Chloroplast omega-6 fatty acid desaturase	2	556.814	2.2673	0.044698	44.318	1
742	DITLGFVDLLR	11	Unmodified	_DITLGFVDLLR_	P00876	Ribulose bisphosphate carboxylase large chain	2	631.361	1.699	3.0109e-12	115.41	1
743	DITLGFVDLLR	11	Unmodified	_DITLGFVDLLR_	P00876	Ribulose bisphosphate carboxylase large chain	2	631.361	0.95731	2.6932e-05	85.813	1
744	DITLGFVDLLR	11	Unmodified	_DITLGFVDLLR_	P00876	Ribulose bisphosphate carboxylase large chain	2	631.361	1.5881	6.4717e-07	92.866	1
745	DITLGFVDLLR	11	Unmodified	_DITLGFVDLLR_	P00876	Ribulose bisphosphate carboxylase large chain	2	631.361	2.7866	3.345e-07	96.229	2
746	DITLGFVDLLRDDFVEQDR	19	Unmodified	_DITLGFVDLLRDDFVEQDR_	P00876	Ribulose bisphosphate carboxylase large chain	3	756.05	1.1872	6.7533e-10	92.474	1
747	DITLGFVDLLRDDFVEQDR	19	Unmodified	_DITLGFVDLLRDDFVEQDR_	P00876	Ribulose bisphosphate carboxylase large chain	3	756.05	1.9834	2.8435e-48	156.13	2
748	DITLGFVDLLRDDFVEQDR	19	Unmodified	_DITLGFVDLLRDDFVEQDR_	P00876	Ribulose bisphosphate carboxylase large chain	2	1133.57	1.9671	0	315.28	1
749	DITLGFVDLLRDDFVEQDR	19	Unmodified	_DITLGFVDLLRDDFVEQDR_	P00876	Ribulose bisphosphate carboxylase large chain	3	756.05	1.2522	5.3166e-48	153.36	1
750	DITLGFVDLLRDDFVEQDR	19	Unmodified	_DITLGFVDLLRDDFVEQDR_	P00876	Ribulose bisphosphate carboxylase large chain	3	756.05	1.6621	5.8416e-27	125.73	1
751	DITLGFVDLLRDDFVEQDR	19	Unmodified	_DITLGFVDLLRDDFVEQDR_	P00876	Ribulose bisphosphate carboxylase large chain	3	756.05	1.83	3.9312e-08	83.423	1
752	DITPDDKQELDEALQR	16	Croton(K)	_DITPDDK(cr)QELDEALQR_	P27154	Phosphoenolpyruvate carboxylase	2	977.474	-0.20987	4.9611e-27	148.57	2
753	DITPDDKQELDEALQR	16	Croton(K)	_DITPDDK(cr)QELDEALQR_	P27154	Phosphoenolpyruvate carboxylase	3	651.985	0.46138	5.9897e-13	129.29	1
754	DITPMGGFPHYGVVKDDYLLIK	22	Oxidation (M),Croton(K)	_DITPM(ox)GGFPHYGVVK(cr)DDYLLIK_	Q6TKR0	Ribosomal protein L3A	3	854.77	2.9456	0.032798	50.202	1
755	DITPMGGFPHYGVVKDDYLLIK	22	Oxidation (M),Croton(K)	_DITPM(ox)GGFPHYGVVK(cr)DDYLLIK_	Q6TKR0	Ribosomal protein L3A	3	854.77	2.5297	0.044224	44.848	1
756	DITPMGGFPHYGVVKDDYLLIK	22	Croton(K)	_DITPMGGFPHYGVVK(cr)DDYLLIK_	Q6TKR0	Ribosomal protein L3A	3	849.438	2.0236	2.973e-05	69.765	1
757	DIVALSGGHTLGR	13	Unmodified	_DIVALSGGHTLGR_	Q40589	Cytosolic ascorbate peroxidase	2	648.357	2.1097	2.5616e-12	107.65	1
758	DIYYITGESKK	11	Croton(K)	_DIYYITGESK(cr)K_	P36182	Heat shock protein 82 (Fragment)	2	692.853	1.3607	0.036871	42.475	1
759	DKAPNLLPSDPYDR	14	Croton(K)	_DK(cr)APNLLPSDPYDR_	Q03666	Probable glutathione S-transferase	2	834.915	2.1786	0.00067029	78.505	1
760	DKAPSLLPSDPYDR	14	Unmodified	_DKAPSLLPSDPYDR_	P49332	Probable glutathione S-transferase parC	2	787.396	2.5157	0.031843	76.358	1
761	DKDAVDCCNK	10	Croton(K)	_DK(cr)DAVDCCNK_	Q9FPL3	Phosphoribosylaminoimidazolecarboxamide formyltransferase/IMP cyclohydrolase	2	646.766	-0.80886	7.7678e-08	130.98	1
762	DKEASLQSTTSK	12	Croton(K)	_DK(cr)EASLQSTTSK_	Q9M7J4	MAR-binding filament-like protein 1-1	2	681.841	0.26296	1.4446e-09	135.02	2
763	DKEASLQSTTSK	12	Croton(K)	_DK(cr)EASLQSTTSK_	Q9M7J4	MAR-binding filament-like protein 1-1	2	681.841	1.289	0.00046644	94.688	1
764	DKEASLQSTTSKLAEK	16	Croton(K)	_DKEASLQSTTSK(cr)LAEK_	Q9M7J4	MAR-binding filament-like protein 1-1	3	601.983	0.57473	0.018192	69.613	1
765	DKEVTLFSK	9	Croton(K)	_DK(cr)EVTLFSK_	Q40593	Violaxanthin de-epoxidase, chloroplastic	2	567.806	1.6915	0.026939	56.404	1
766	DKFPGANDFGSEVIPGATSLGMR	23	Unmodified	_DKFPGANDFGSEVIPGATSLGMR_	A7XAQ5	Glucose-1-phosphate adenylyltransferase	3	789.386	2.4622	1.7461e-14	94.359	1
767	DKHDTELIAR	10	Unmodified	_DKHDTELIAR_	U3PHS9	Chorismate synthase	3	399.879	-0.53941	0.00024407	86.344	1
768	DKHDTELIAR	10	Unmodified	_DKHDTELIAR_	U3PHS9	Chorismate synthase	2	599.315	-0.59236	0.001715	102.42	1
769	DKHDTELIAR	10	Unmodified	_DKHDTELIAR_	U3PHS9	Chorismate synthase	3	399.879	-1.0806	0.0021645	64.82	1
770	DKHDTELIAR	10	Croton(K)	_DK(cr)HDTELIAR_	U3PHS9	Chorismate synthase	2	633.328	1.3865	1.8198e-05	115.33	1
771	DKHDTELIAR	10	Croton(K)	_DK(cr)HDTELIAR_	U3PHS9	Chorismate synthase	3	422.554	1.4517	0.00014082	102.53	1
772	DKIEAQNEAK	10	Croton(K)	_DK(cr)IEAQNEAK_	I7A3N8	Clathrin heavy chain 1 (Fragment)	2	607.307	0.54371	0.0056142	69.721	1
773	DKIEAQSEAK	10	Croton(K)	_DK(cr)IEAQSEAK_	I7B1E5	Clathrin heavy chain 2 (Fragment)	2	593.801	0.83627	0.044366	41.109	1
774	DKIEAQSEAK	10	Croton(K)	_DK(cr)IEAQSEAK_	I7B1E5	Clathrin heavy chain 2 (Fragment)	2	593.801	0.4789	0.0076006	67.93	1
775	DKISGEHKEEEK	12	Croton(K)	_DK(cr)ISGEHKEEEK_	Q76MG1	Dehydrin (Fragment)	2	748.865	-1.315	0.011025	75.088	1
776	DKISGEHKEEEK	12	Croton(K)	_DK(cr)ISGEHKEEEK_	Q76MG1	Dehydrin (Fragment)	3	499.579	-0.62892	0.014469	73.082	1
777	DKISGEHKEEEK	12	Croton(K)	_DK(cr)ISGEHKEEEK_	Q76MG1	Dehydrin (Fragment)	2	748.865	-0.35884	1.3674e-13	150.14	2
778	DKISGEHKEEEK	12	Croton(K)	_DK(cr)ISGEHKEEEK_	Q76MG1	Dehydrin (Fragment)	4	374.936	-1.5632	0.015393	72.705	1
779	DKLICPFLELDIK	13	Croton(K)	_DK(cr)LICPFLELDIK_	P50218	Isocitrate dehydrogenase [NADP]	2	836.455	1.5804	0.00052243	91.712	1
780	DKLNKYGR	8	Croton(K)	_DKLNK(cr)YGR_	P00876	Ribulose bisphosphate carboxylase large chain	2	531.291	0.19035	0.0014515	108.46	1
781	DKLNKYGR	8	Croton(K)	_DKLNK(cr)YGR_	P00876	Ribulose bisphosphate carboxylase large chain	3	354.529	-1.1455	0.0020425	102.51	1
782	DKLNKYGR	8	Croton(K)	_DKLNK(cr)YGR_	P00876	Ribulose bisphosphate carboxylase large chain	2	531.291	1.522	0.037549	65.246	1
783	DKLTLTQNDVFDGFMFGCGQNNK	23	Croton(K)	_DK(cr)LTLTQNDVFDGFMFGCGQNNK_	O23792	CND41, chloroplast nucleoid DNA binding protein	3	906.416	1.919	8.2673e-18	113.63	1
784	DKLYQTR	7	Croton(K)	_DK(cr)LYQTR_	P27154	Phosphoenolpyruvate carboxylase	2	496.264	-0.48195	0.006405	81.191	1
785	DKPVALSIVQAR	12	Unmodified	_DKPVALSIVQAR_	P06407	Photosystem I P700 chlorophyll a apoprotein A2	3	432.926	1.588	0.01009	53.448	1
786	DKPVALSIVQAR	12	Unmodified	_DKPVALSIVQAR_	P06407	Photosystem I P700 chlorophyll a apoprotein A2	2	648.885	1.5753	0.042282	69.229	1
787	DKPVALSIVQAR	12	Unmodified	_DKPVALSIVQAR_	P06407	Photosystem I P700 chlorophyll a apoprotein A2	3	432.926	-0.4398	6.3306e-06	107.17	1
788	DKSALPIAAYQVSGEYSMIK	20	Oxidation (M),Croton(K)	_DK(cr)SALPIAAYQVSGEYSM(ox)IK_	A0A076FNJ9	Delta-aminolevulinic acid dehydratase	3	752.38	2.0684	0.00091402	69.259	1
789	DKSALPIAAYQVSGEYSMIK	20	Croton(K)	_DK(cr)SALPIAAYQVSGEYSMIK_	A0A076FNJ9	Delta-aminolevulinic acid dehydratase	3	747.049	2.5253	1.4051e-27	141.31	1
790	DKSALPIAAYQVSGEYSMIK	20	Croton(K)	_DK(cr)SALPIAAYQVSGEYSMIK_	A0A076FNJ9	Delta-aminolevulinic acid dehydratase	2	1120.07	2.156	3.4875e-10	104.81	1
791	DKTGSSQHAITK	12	Croton(K)	_DK(cr)TGSSQHAITK_	Q9SLS1	Histone H1	2	670.844	-0.086468	0.00036022	100.69	1
792	DKTSETAHSAK	11	Croton(K)	_DK(cr)TSETAHSAK_	A0A0C4FST8	LEA3-1 protein	2	621.802	-1.8212	0.003333	72.29	1
793	DKTSETAHSAKGTAHDK	17	Croton(K)	_DKTSETAHSAK(cr)GTAHDK_	A0A0C4FST8	LEA3-1 protein	3	617.966	-0.49018	0.025263	67.418	1
794	DKVPAQK	7	Croton(K)	_DK(cr)VPAQK_	A0A076L2G4	Mevalonate disphosphate decarboxylase	2	427.243	-1.1134	0.0084073	80.462	1
795	DKWSPALQIR	10	Croton(K)	_DK(cr)WSPALQIR_	A0A075F2H4	Ubiquitin-conjugating enzyme E2 36-like protein	2	641.351	0.73357	0.00017814	99.973	1
796	DKYANVTYADLFQLASATAIEEAGGPK	27	Croton(K)	_DK(cr)YANVTYADLFQLASATAIEEAGGPK_	Q9TNL9	Stromal ascorbate peroxidase	3	971.15	1.67	7.725e-35	127.17	1
797	DLALIIHGSKLSR	13	Croton(K)	_DLALIIHGSK(cr)LSR_	P50218	Isocitrate dehydrogenase [NADP]	2	745.938	2.5081	0.041392	50.108	1
798	DLAQEGNEIIR	11	Unmodified	_DLAQEGNEIIR_	P00876	Ribulose bisphosphate carboxylase large chain	2	629.325	-0.52062	2.7296e-05	85.813	1
799	DLAQEGNEIIR	11	Unmodified	_DLAQEGNEIIR_	P00876	Ribulose bisphosphate carboxylase large chain	2	629.325	1.2363	4.5784e-07	93.345	2
800	DLAQEGNEIIR	11	Unmodified	_DLAQEGNEIIR_	P00876	Ribulose bisphosphate carboxylase large chain	2	629.325	0.55038	2.8008e-17	126.19	3
801	DLAQEGNEIIR	11	Unmodified	_DLAQEGNEIIR_	P00876	Ribulose bisphosphate carboxylase large chain	3	419.886	0.29648	5.06e-08	102.52	1
802	DLAQEGNEIIR	11	Unmodified	_DLAQEGNEIIR_	P00876	Ribulose bisphosphate carboxylase large chain	2	629.325	0.93048	2.6545e-05	86.014	1
803	DLAQEGNEIIR	11	Unmodified	_DLAQEGNEIIR_	P00876	Ribulose bisphosphate carboxylase large chain	2	629.325	0.29042	8.7201e-11	107.06	3
804	DLAQEGNEIIR	11	Unmodified	_DLAQEGNEIIR_	P00876	Ribulose bisphosphate carboxylase large chain	2	629.325	0.35508	9.4542e-12	114.86	2
805	DLAVDKTTYPK	11	Croton(K)	_DLAVDK(cr)TTYPK_	D3W9H8	Geranylgeranyl diphosphate synthase	2	659.848	1.4995	0.020323	57.175	1
806	DLDFVTTLPYAR	12	Unmodified	_DLDFVTTLPYAR_	Q40577	5-epi-aristolochene synthase	2	705.867	0.90361	4.2097e-24	124.12	1
807	DLDLPLK	7	Unmodified	_DLDLPLK_	Q53UI6	PsbQ	2	407.239	2.1334	0.038946	83.614	1
808	DLDLPLKER	9	Croton(K)	_DLDLPLK(cr)ER_	Q53UI6	PsbQ	2	583.824		0.00054671	90.15	1
809	DLDLPLKER	9	Croton(K)	_DLDLPLK(cr)ER_	Q53UI6	PsbQ	2	583.824	1.8278	0.0057871	71.451	1
810	DLDLPLKER	9	Croton(K)	_DLDLPLK(cr)ER_	Q53UI6	PsbQ	2	583.824		1.4955e-08	113.62	1
811	DLDLPLKER	9	Croton(K)	_DLDLPLK(cr)ER_	Q53UI6	PsbQ	2	583.824	1.5785	0.00043591	99.013	1
812	DLDLPLKER	9	Croton(K)	_DLDLPLK(cr)ER_	Q53UI6	PsbQ	2	583.824		0.00054673	90.15	1
813	DLDLPLKER	9	Croton(K)	_DLDLPLK(cr)ER_	Q53UI6	PsbQ	2	583.824	1.0268	0.0078494	68.657	1
814	DLDLPLKER	9	Croton(K)	_DLDLPLK(cr)ER_	Q53UI6	PsbQ	2	583.824	1.3995	8.5722e-12	152.34	5
815	DLDLPLKER	9	Croton(K)	_DLDLPLK(cr)ER_	Q53UI6	PsbQ	2	583.824	2.2674	0.0078495	68.657	1
816	DLDLPLKER	9	Croton(K)	_DLDLPLK(cr)ER_	Q53UI6	PsbQ	2	583.824	2.173	0.0010406	90.15	1
817	DLDLPLKER	9	Croton(K)	_DLDLPLK(cr)ER_	Q53UI6	PsbQ	2	583.824		4.2493e-05	99.815	1
818	DLDLPLKER	9	Croton(K)	_DLDLPLK(cr)ER_	Q53UI6	PsbQ	2	583.824		2.5283e-07	104.05	1
819	DLDLPLKER	9	Unmodified	_DLDLPLKER_	Q53UI6	PsbQ	3	366.877	0.9945	0.0058894	59.908	2
820	DLDLPLKER	9	Unmodified	_DLDLPLKER_	Q53UI6	PsbQ	3	366.877	0.76127	0.00035007	91.867	1
821	DLDLPLKER	9	Unmodified	_DLDLPLKER_	Q53UI6	PsbQ	3	366.877	-1.286	0.010396	54.539	1
822	DLGEKYGVSGFPTLK	15	Croton(K)	_DLGEK(cr)YGVSGFPTLK_	P93358	Protein disulfide-isomerase	2	839.938	2.0405	2.6693e-06	116.86	1
823	DLGTFKVDISNTK	13	Croton(K)	_DLGTFK(cr)VDISNTK_	W8SVJ4	Indole-3-glycerol phosphate synthase	2	753.396	1.7227	1.3707e-19	152.38	1
824	DLINQPIWKTADAIK	15	Croton(K)	_DLINQPIWK(cr)TADAIK_	Q9FXS7	EIG-I24 protein	2	897.493	1.9237	0.00050079	75.968	1
825	DLINQPIWKTADAIK	15	Croton(K)	_DLINQPIWK(cr)TADAIK_	Q9FXS7	EIG-I24 protein	2	897.493	2.2132	0.020637	55.011	1
826	DLIQKAR	7	Croton(K)	_DLIQK(cr)AR_	A0A068JFR3	Fructokinase	2	456.269	1.1378	0.039728	52.683	1
827	DLKALGIDYTIISVGK	16	Croton(K)	_DLK(cr)ALGIDYTIISVGK_	P29790	ATP synthase gamma chain, chloroplastic	2	887.503	2.9111	0.0027571	68.123	1
828	DLKALGIDYTIISVGK	16	Croton(K)	_DLK(cr)ALGIDYTIISVGK_	P29790	ATP synthase gamma chain, chloroplastic	2	887.503	3.0885	0.0025754	68.41	1
829	DLKDAAAK	8	Croton(K)	_DLK(cr)DAAAK_	A0A024AX02	Glycosyltransferase	2	450.245	0.45022	0.020032	65.465	1
830	DLKPENFLLVNKDDDFSLK	19	Croton(K)	_DLKPENFLLVNK(cr)DDDFSLK_	E1B2R0	CDPK11	3	773.402	1.8807	3.7502e-10	123.14	1
831	DLLDAHIPPGGR	12	Unmodified	_DLLDAHIPPGGR_	P06407	Photosystem I P700 chlorophyll a apoprotein A2	3	420.895	0.51622	0.02774	42.083	1
832	DLLEFKSDR	9	Croton(K)	_DLLEFK(cr)SDR_	Q7M242	Glutamate synthase (Ferredoxin) (Clone C(35)) (Fragment)	2	595.806	0.6847	0.00095062	90.696	2
833	DLLEFKSDR	9	Croton(K)	_DLLEFK(cr)SDR_	Q7M242	Glutamate synthase (Ferredoxin) (Clone C(35)) (Fragment)	2	595.806	2.182	0.030898	53.124	1
834	DLLEFKSDR	9	Croton(K)	_DLLEFK(cr)SDR_	Q7M242	Glutamate synthase (Ferredoxin) (Clone C(35)) (Fragment)	2	595.806	4.4341	0.0030409	76.943	2
835	DLLIQQGLHKVLDVDSK	17	Croton(K)	_DLLIQQGLHK(cr)VLDVDSK_	P10978	Retrovirus-related Pol polyprotein from transposon TNT 1-94	3	663.705	1.5525	0.024143	50.831	1
836	DLLYKDYQSDHK	12	Croton(K)	_DLLYK(cr)DYQSDHK_	A9CM22	Voltage-dependent anion channel	2	796.883	1.8596	0.00020506	101.71	1
837	DLLYKDYQSDHK	12	Croton(K)	_DLLYK(cr)DYQSDHK_	A9CM22	Voltage-dependent anion channel	2	796.883	1.2657	1.3184e-18	144.1	2
838	DLLYKDYQSDHK	12	Croton(K)	_DLLYK(cr)DYQSDHK_	A9CM22	Voltage-dependent anion channel	3	531.591	1.4856	0.0021477	70.089	2
839	DLLYKDYQSDHK	12	Croton(K)	_DLLYK(cr)DYQSDHK_	A9CM22	Voltage-dependent anion channel	2	796.883		6.675e-18	126.71	1
840	DLLYKDYQSDHK	12	Croton(K)	_DLLYK(cr)DYQSDHK_	A9CM22	Voltage-dependent anion channel	3	531.591	0.5535	0.00054358	80.69	1
841	DLLYKDYQSDHK	12	Croton(K)	_DLLYK(cr)DYQSDHK_	A9CM22	Voltage-dependent anion channel	2	796.883	0.19516	0.00025955	99.5	1
842	DLTDHLMKILTER	13	Oxidation (M),Croton(K)	_DLTDHLM(ox)K(cr)ILTER_	Q05214	Actin	3	556.959	2.3118	0.012762	63.727	1
843	DLTDHLMKILTER	13	Croton(K)	_DLTDHLMK(cr)ILTER_	Q05214	Actin	3	551.627	3.213	0.025843	50.897	1
844	DLTDNLMKILTER	13	Oxidation (M),Croton(K)	_DLTDNLM(ox)K(cr)ILTER_	P93376	Actin-103 (Fragment)	2	823.427	1.4037	0.00016705	111.12	1
845	DLTDNLMKILTER	13	Oxidation (M),Croton(K)	_DLTDNLM(ox)K(cr)ILTER_	P93376	Actin-103 (Fragment)	2	823.427	0.18098	3.2426e-14	146.58	1
846	DLTDNLMKILTER	13	Croton(K)	_DLTDNLMK(cr)ILTER_	P93376	Actin-103 (Fragment)	2	815.429	1.8628	2.3581e-19	145.81	1
847	DLTDNLMKILTER	13	Croton(K)	_DLTDNLMK(cr)ILTER_	P93376	Actin-103 (Fragment)	3	543.955	1.6833	0.026954	50.897	1
848	DLTDNLMKILTER	13	Croton(K)	_DLTDNLMK(cr)ILTER_	P93376	Actin-103 (Fragment)	2	815.429	2.6008	0.00051975	94.717	1
849	DLTDSLMK	8	Oxidation (M)	_DLTDSLM(ox)K_	P93373	Actin-54 (Fragment)	2	469.729	0.80753	0.039601	40.352	1
850	DLTDSLMKILTER	13	Croton(K)	_DLTDSLMK(cr)ILTER_	P93373	Actin-54 (Fragment)	2	801.924	1.5445	3.5764e-06	119.25	1
851	DLTDSLMKILTER	13	Croton(K)	_DLTDSLMK(cr)ILTER_	P93373	Actin-54 (Fragment)	2	801.924	1.4615	1.1812e-88	220.31	1
852	DLTDSLMKILTER	13	Croton(K)	_DLTDSLMK(cr)ILTER_	P93373	Actin-54 (Fragment)	2	801.924	2.0797	4.04e-47	188.96	2
853	DLVADKVTYPK	11	Croton(K)	_DLVADK(cr)VTYPK_	J9PVL4	Chloroplast geranylgeranyl diphosphate synthase 3	2	658.858	0.59979	0.022545	56.205	1
854	DLVTDKATYPK	11	Croton(K)	_DLVTDK(cr)ATYPK_	D3W9H9	Geranylgeranyl diphosphate synthase	2	659.848	1.7505	0.0030163	71.153	1
855	DLVTGFLKDK	10	Croton(K)	_DLVTGFLK(cr)DK_	O82151	Beta-D-glucan exohydrolase	2	602.335	1.5885	0.016069	60.255	1
856	DLVVDKTTYPK	11	Croton(K)	_DLVVDK(cr)TTYPK_	A0A067YF53	Geranylgeranyl diphosphate synthase 1	2	673.864	1.2547	0.018853	57.175	1
857	DLYVKNVQR	9	Croton(K)	_DLYVK(cr)NVQR_	Q9FEL3	Elongation factor 2 (Fragment)	2	601.83	1.4172	0.0001419	114.28	1
858	DMLKVASCCK	10	Croton(K)	_DMLK(cr)VASCCK_	A0A0A8JBT3	Alpha-L-Arabinofuranosidase/beta-D-Xylopyrianosidase (Fragment)	2	640.296		0.008407	66.56	1
859	DNGLLLHIHR	10	Unmodified	_DNGLLLHIHR_	P00876	Ribulose bisphosphate carboxylase large chain	3	396.56	-0.049365	0.025114	43.77	1
860	DNGLLLHIHR	10	Unmodified	_DNGLLLHIHR_	P00876	Ribulose bisphosphate carboxylase large chain	2	594.336	-0.050002	6.8523e-12	117.28	1
861	DNGLLLHIHR	10	Unmodified	_DNGLLLHIHR_	P00876	Ribulose bisphosphate carboxylase large chain	2	594.336	0.067589	0.0033071	67.385	1
862	DNGLLLHIHR	10	Unmodified	_DNGLLLHIHR_	P00876	Ribulose bisphosphate carboxylase large chain	3	396.56	-0.50134	0.023514	44.425	1
863	DNGLLLHIHR	10	Unmodified	_DNGLLLHIHR_	P00876	Ribulose bisphosphate carboxylase large chain	2	594.336	1.6207	4.7213e-07	103.69	1
864	DNLQTELVDVYKK	13	Croton(K)	_DNLQTELVDVYK(cr)K_	Q9M7J3	MAR-binding protein MFP1 homolog (Fragment)	2	816.928	0.47051	0.00019281	95.273	1
865	DNLQTELVDVYKK	13	Croton(K)	_DNLQTELVDVYK(cr)K_	Q9M7J3	MAR-binding protein MFP1 homolog (Fragment)	2	816.928	2.0973	1.5735e-05	104.41	1
866	DNVALKGLAK	10	Croton(K)	_DNVALK(cr)GLAK_	Q9FXQ2	Ferritin (Fragment)	2	548.822	0.9641	0.02544	58.699	1
867	DPAFLKWYR	9	Croton(K)	_DPAFLK(cr)WYR_	Q0PWS6	Chlorophyll a-b binding protein, chloroplastic	2	632.33	1.883	2.393e-34	183.65	2
868	DPAFLKWYR	9	Croton(K)	_DPAFLK(cr)WYR_	Q0PWS6	Chlorophyll a-b binding protein, chloroplastic	2	632.33	1.461	1.0326e-11	149.65	1
869	DPDQAAILK	9	Unmodified	_DPDQAAILK_	Q0PWS5	Chlorophyll a-b binding protein, chloroplastic	2	485.764	0.8446	0.0034873	81.95	1
870	DPDQAAILK	9	Unmodified	_DPDQAAILK_	Q0PWS5	Chlorophyll a-b binding protein, chloroplastic	2	485.764		0.00034551	68.846	1
871	DPDQAAILKVK	11	Croton(K)	_DPDQAAILK(cr)VK_	Q0PWS5	Chlorophyll a-b binding protein, chloroplastic	2	633.359	1.9112	0.00014914	105.46	1
872	DPDQAAILKVK	11	Croton(K)	_DPDQAAILK(cr)VK_	Q0PWS5	Chlorophyll a-b binding protein, chloroplastic	3	422.575	1.6696	0.0092146	67.08	2
873	DPDQAAILKVK	11	Croton(K)	_DPDQAAILK(cr)VK_	Q0PWS5	Chlorophyll a-b binding protein, chloroplastic	2	633.359	0.95503	0.018949	62.799	1
874	DPDQAAILKVK	11	Croton(K)	_DPDQAAILK(cr)VK_	Q0PWS5	Chlorophyll a-b binding protein, chloroplastic	2	633.359	0.49336	2.7052e-05	115.33	2
875	DPDQAAILKVK	11	Croton(K)	_DPDQAAILK(cr)VK_	Q0PWS5	Chlorophyll a-b binding protein, chloroplastic	2	633.359	0.79025	0.00033276	98.182	1
876	DPGQQPFSFKIGQGK	15	Croton(K)	_DPGQQPFSFK(cr)IGQGK_	A0A075F2H1	Peptidyl-prolyl cis-trans isomerase	2	851.433	2.0399	0.0006294	76.01	1
877	DPKAVEFR	8	Croton(K)	_DPK(cr)AVEFR_	W8SRK9	Imidazole glycerol phosphate synthase	2	515.272	1.0919	0.006151	76.572	1
878	DPKEATNK	8	Croton(K)	_DPK(cr)EATNK_	Q8GTJ3	Phospholipase D beta 1 isoform (Fragment)	2	485.746	-1.4798	0.020723	63.397	1
879	DPKIFDKPDDFIPDR	15	Croton(K)	_DPK(cr)IFDKPDDFIPDR_	Q8W2N5	9-divinyl ether synthase	3	629.316	2.4926	0.0031342	76.158	1
880	DPKKFEELK	9	Croton(K)	_DPK(cr)KFEELK_	Q40512	Chlorophyll a-b binding protein, chloroplastic	3	401.22	0.5795	0.044128	57.532	1
881	DPLSIVQQTAQK	12	Unmodified	_DPLSIVQQTAQK_	O23792	CND41, chloroplast nucleoid DNA binding protein	2	664.364	1.4212	0.0015921	77.358	1
882	DPLSIVQQTAQK	12	Unmodified	_DPLSIVQQTAQK_	O23792	CND41, chloroplast nucleoid DNA binding protein	2	664.364		3.8751e-05	62.694	1
883	DPNDPKK	7	Croton(K)	_DPNDPK(cr)K_	Q5D4P8	Cinnamyl alcohol dehydrogenase 1	2	441.222	-1.0666	0.022865	58.596	1
884	DPVKTSFEEWAR	12	Croton(K)	_DPVK(cr)TSFEEWAR_	P06405	Photosystem I P700 chlorophyll a apoprotein A1	2	766.873	2.6483	9.7008e-14	138.24	1
885	DQEPLSAFAR	10	Unmodified	_DQEPLSAFAR_	Q43800	Lipoxygenase	2	567.283		0.0011058	65.278	1
886	DQQEKVLPYMDFVFGNETEAR	21	Croton(K)	_DQQEK(cr)VLPYMDFVFGNETEAR_	Q5DKU6	Adenosine kinase isoform 2T	3	862.072	1.7043	5.5303e-06	73.383	1
887	DQVEGVIAKIIEEAR	15	Croton(K)	_DQVEGVIAK(cr)IIEEAR_	Q202M6	PII protein (Fragment)	2	869.473	1.336	0.00013215	89.502	1
888	DQVEGVIAKIIEEAR	15	Croton(K)	_DQVEGVIAK(cr)IIEEAR_	Q202M6	PII protein (Fragment)	2	869.473	3.1287	2.5006e-27	153.03	1
889	DQVEGVIAKIIEEAR	15	Croton(K)	_DQVEGVIAK(cr)IIEEAR_	Q202M6	PII protein (Fragment)	3	579.984	3.0784	0.0054505	60.489	1
890	DQVFIEATR	9	Unmodified	_DQVFIEATR_	F2VJ74	Aspartic protease 1	2	539.78	1.8327	0.031963	51.436	1
891	DSAKEIVSVK	10	Croton(K)	_DSAK(cr)EIVSVK_	Q53UI6	PsbQ	2	572.316	0.42207	0.012378	63.32	2
892	DSAKEIVSVK	10	Croton(K)	_DSAK(cr)EIVSVK_	Q53UI6	PsbQ	2	572.316	0.91473	0.016338	61.577	1
893	DSAKEIVSVK	10	Croton(K)	_DSAK(cr)EIVSVK_	Q53UI6	PsbQ	2	572.316	2.878	0.0059877	70.942	2
894	DSAKEIVSVK	10	Croton(K)	_DSAK(cr)EIVSVK_	Q53UI6	PsbQ	2	572.316	1.9223	0.0094729	66.663	1
895	DSAKEIVSVK	10	Croton(K)	_DSAK(cr)EIVSVK_	Q53UI6	PsbQ	2	572.316	1.1444	0.00077746	87.789	1
896	DSAKEIVSVKNFIDKK	16	2 Croton(K)	_DSAK(cr)EIVSVK(cr)NFIDKK_	Q53UI6	PsbQ	3	653.026	1.523	0.041207	76.645	1
897	DSASFENQLSEEASDVEKAR	20	Croton(K)	_DSASFENQLSEEASDVEK(cr)AR_	Q8LSZ3	NADPH:protochlorophyllide oxidoreductase	2	1140.52	1.5767	0.00058752	65.149	1
898	DSCGKCLR	8	Croton(K)	_DSCGK(cr)CLR_	Q41230	CBP20 (Fragment)	2	532.237	0.54507	0.025243	58.782	1
899	DSDISVIAKIESIDSLK	17	Croton(K)	_DSDISVIAK(cr)IESIDSLK_	Q40545	Pyruvate kinase isozyme A, chloroplastic	2	951.009	1.5551	1.6338e-61	190.19	1
900	DSHASSQNSDEIHNLAK	17	Unmodified	_DSHASSQNSDEIHNLAK_	A0A075F933	Cysteine proteinase inhibitor	3	618.286	-0.028721	2.066e-12	98.508	1
901	DSHASSQNSDEIHNLAK	17	Unmodified	_DSHASSQNSDEIHNLAK_	A0A075F933	Cysteine proteinase inhibitor	2	926.925	-0.069644	7.3377e-08	85.988	1
902	DSHGIAQVKSVTGSK	15	Croton(K)	_DSHGIAQVK(cr)SVTGSK_	A0A076L4N7	Cytoplasmic ribosomal protein S13	2	791.415	1.0614	1.1122e-08	129.05	1
903	DSPLDVIAINDTGGVK	16	Unmodified	_DSPLDVIAINDTGGVK_	P09043	Glyceraldehyde-3-phosphate dehydrogenase A, chloroplastic (Fragment)	2	807.423	0.77378	1.9273e-11	97.904	1
904	DSPLDVVVVNDSGGVK	16	Unmodified	_DSPLDVVVVNDSGGVK_	P09044	Glyceraldehyde-3-phosphate dehydrogenase B, chloroplastic (Fragment)	2	800.415	2.5792	6.8832e-12	104.26	1
905	DSSMAGYMSSKK	12	2 Oxidation (M),Croton(K)	_DSSM(ox)AGYM(ox)SSK(cr)K_	Q14TB1	Heat shock protein 90	2	696.295	0.4476	0.018963	58.754	1
906	DSSMAGYMSSKK	12	2 Oxidation (M),Croton(K)	_DSSM(ox)AGYM(ox)SSK(cr)K_	Q14TB1	Heat shock protein 90	2	696.295	0.46511	0.020231	58.04	1
907	DSSMAGYMSSKK	12	Oxidation (M),Croton(K)	_DSSM(ox)AGYMSSK(cr)K_	Q14TB1	Heat shock protein 90	2	688.297	0.78203	0.0036572	65.295	1
908	DSSMAGYMSSKK	12	Oxidation (M),Croton(K)	_DSSMAGYM(ox)SSK(cr)K_	Q14TB1	Heat shock protein 90	2	688.297	0.07085	0.0014302	72.705	1
909	DSSMAGYMSSKK	12	Oxidation (M),Croton(K)	_DSSM(ox)AGYMSSK(cr)K_	Q14TB1	Heat shock protein 90	2	688.297	0.14294	0.0013169	73.082	1
910	DSTAAEPEEKEPEEKEMTLEEYEK	24	Croton(K)	_DSTAAEPEEKEPEEK(cr)EMTLEEYEK_	Q9SQ56	Nuclear RNA binding protein (Fragment)	3	970.43	2.2729	0.00074264	73.459	1
911	DSVVKLGGQGYNVALGR	17	Croton(K)	_DSVVK(cr)LGGQGYNVALGR_	Q50LG5	Peroxidase	2	900.984	1.4504	2.5969e-13	133.47	1
912	DTDILAAFR	9	Unmodified	_DTDILAAFR_	P00876	Ribulose bisphosphate carboxylase large chain	2	511.269	3.1127	1.9262e-32	147.19	2
913	DTDILAAFR	9	Unmodified	_DTDILAAFR_	P00876	Ribulose bisphosphate carboxylase large chain	2	511.269	2.2552	1.9262e-32	147.19	4
914	DTDILAAFR	9	Unmodified	_DTDILAAFR_	P00876	Ribulose bisphosphate carboxylase large chain	2	511.269	2.4427	4.1526e-11	121.09	2
915	DTDILAAFR	9	Unmodified	_DTDILAAFR_	P00876	Ribulose bisphosphate carboxylase large chain	2	511.269	1.6921	9.0945e-57	175.38	5
916	DTDILAAFR	9	Unmodified	_DTDILAAFR_	P00876	Ribulose bisphosphate carboxylase large chain	2	511.269	1.6017	4.6556e-23	135.83	3
917	DTDILAAFR	9	Unmodified	_DTDILAAFR_	P00876	Ribulose bisphosphate carboxylase large chain	2	511.269	1.9702	1.3665e-32	149.65	2
918	DTDILAAFR	9	Unmodified	_DTDILAAFR_	P00876	Ribulose bisphosphate carboxylase large chain	1	1021.53	2.2152	7.2244e-11	155.03	1
919	DTDILAAFR	9	Unmodified	_DTDILAAFR_	P00876	Ribulose bisphosphate carboxylase large chain	2	511.269	2.9926	4.1516e-11	121.09	1
920	DTDILAAFR	9	Unmodified	_DTDILAAFR_	P00876	Ribulose bisphosphate carboxylase large chain	2	511.269		8.123e-07	78.149	1
921	DTDSEEELKEAFK	13	Croton(K)	_DTDSEEELK(cr)EAFK_	Q76MF4	Calmodulin NtCaM1	2	804.867	2.1663	1.4706e-08	122.46	1
922	DTDSEEELKEAFR	13	Croton(K)	_DTDSEEELK(cr)EAFR_	Q76MF3	Calmodulin NtCaM11	2	818.87	1.5478	1.3407e-45	179.67	3
923	DTDSEEELKEAFR	13	Croton(K)	_DTDSEEELK(cr)EAFR_	Q76MF3	Calmodulin NtCaM11	3	546.249	1.4597	0.013482	58.098	1
924	DTDSEEELKEAFR	13	Croton(K)	_DTDSEEELK(cr)EAFR_	Q76MF3	Calmodulin NtCaM11	2	818.87	2.3364	1.4363e-06	119.39	1
925	DTDSEEELKEAFR	13	Croton(K)	_DTDSEEELK(cr)EAFR_	Q76MF3	Calmodulin NtCaM11	2	818.87		6.7537e-08	101.38	1
926	DTELQAWWKELR	12	Croton(K)	_DTELQAWWK(cr)ELR_	Q43800	Lipoxygenase	2	821.915	1.4586	0.024094	52.495	1
929	DTKHGDIIFR	10	Croton(K)	_DTK(cr)HGDIIFR_	Q42943	4-coumarate:coenzyme A ligase	3	423.891	0.92725	0.0091412	64.906	1
930	DTTEIEEGKMFSPGNLR	17	Croton(K)	_DTTEIEEGK(cr)MFSPGNLR_	A0A076KWG9	Chloroplast sedoheptulose-1,7-bisphosphatase	2	996.473	0.28432	1.7107e-09	120.77	1
931	DVDFEKIAR	9	Croton(K)	_DVDFEK(cr)IAR_	O82150	ATP-dependent zinc metalloprotease FTSH, chloroplastic	2	580.801	1.169	0.0017784	83.948	1
932	DVDFEKIAR	9	Croton(K)	_DVDFEK(cr)IAR_	O82150	ATP-dependent zinc metalloprotease FTSH, chloroplastic	2	580.801	1.5573	0.00022944	107.57	2
933	DVDFEKIAR	9	Croton(K)	_DVDFEK(cr)IAR_	O82150	ATP-dependent zinc metalloprotease FTSH, chloroplastic	2	580.801	1.9997	0.00062251	95.502	1
934	DVDFEKIAR	9	Croton(K)	_DVDFEK(cr)IAR_	O82150	ATP-dependent zinc metalloprotease FTSH, chloroplastic	2	580.801	1.9688	0.0017784	83.948	1
935	DVDFEKIAR	9	Croton(K)	_DVDFEK(cr)IAR_	O82150	ATP-dependent zinc metalloprotease FTSH, chloroplastic	2	580.801	1.1295	0.0024332	80.688	1
936	DVDFEKIAR	9	Croton(K)	_DVDFEK(cr)IAR_	O82150	ATP-dependent zinc metalloprotease FTSH, chloroplastic	2	580.801	1.3088	0.003592	74.92	2
937	DVFAGIDPDLDAQVEFGAFQK	21	Unmodified	_DVFAGIDPDLDAQVEFGAFQK_	P06411	Photosystem II CP47 reaction center protein	3	761.371	0.60342	4.579e-27	109.28	1
938	DVFAGIDPDLDAQVEFGAFQK	21	Unmodified	_DVFAGIDPDLDAQVEFGAFQK_	P06411	Photosystem II CP47 reaction center protein	2	1141.55	1.1175	1.851e-19	91.889	1
939	DVFAGIDPDLDAQVEFGAFQKLGDPTTK	28	Croton(K)	_DVFAGIDPDLDAQVEFGAFQK(cr)LGDPTTK_	P06411	Photosystem II CP47 reaction center protein	3	1021.5	1.5911	4.3305e-14	97.059	2
940	DVFAGIDPDLDAQVEFGAFQKLGDPTTK	28	Croton(K)	_DVFAGIDPDLDAQVEFGAFQK(cr)LGDPTTK_	P06411	Photosystem II CP47 reaction center protein	2	1531.75	1.3967	0.0026202	61.436	1
941	DVFVKQMGLSDK	12	Croton(K)	_DVFVK(cr)QMGLSDK_	Q40589	Cytosolic ascorbate peroxidase	2	717.869	1.8168	0.00035117	98.902	2
942	DVFVKQMGLSDKDIVALSGGHTLGR	25	Oxidation (M),Croton(K)	_DVFVK(cr)QM(ox)GLSDKDIVALSGGHTLGR_	Q40589	Cytosolic ascorbate peroxidase	4	682.609	0.17288	0.03301	66.017	1
943	DVFVKQMGLSDKDIVALSGGHTLGR	25	Croton(K)	_DVFVK(cr)QMGLSDKDIVALSGGHTLGR_	Q40589	Cytosolic ascorbate peroxidase	4	678.61	0.47679	7.1132e-08	96.793	1
944	DVFVKQMGLSDKDIVALSGGHTLGR	25	Croton(K)	_DVFVK(cr)QMGLSDKDIVALSGGHTLGR_	Q40589	Cytosolic ascorbate peroxidase	4	678.61	3.3735	0.00017765	84.68	1
945	DVFVKQMGLSDKDIVALSGGHTLGR	25	Croton(K)	_DVFVK(cr)QMGLSDKDIVALSGGHTLGR_	Q40589	Cytosolic ascorbate peroxidase	3	904.478	3.0493	0.017482	66.925	1
946	DVGIYTKDGVR	11	Croton(K)	_DVGIYTK(cr)DGVR_	B8Y888	Kunitz trypsin inhibitor	2	645.838	1.5372	9.3792e-05	108.9	2
947	DVGIYTKDGVR	11	Croton(K)	_DVGIYTK(cr)DGVR_	B8Y888	Kunitz trypsin inhibitor	2	645.838	0.6443	0.039332	49.448	1
948	DVGVNSIVLFPKVPDALK	18	Croton(K)	_DVGVNSIVLFPK(cr)VPDALK_	A0A076FNJ9	Delta-aminolevulinic acid dehydratase	2	990.064	3.0612	0.00040883	73.432	1
949	DVHFLKYPIYVGGNR	15	Croton(K)	_DVHFLK(cr)YPIYVGGNR_	P06449	Cytochrome f	3	615.993	2.1092	0.00014938	82.925	1
950	DVHFLKYPIYVGGNR	15	Croton(K)	_DVHFLK(cr)YPIYVGGNR_	P06449	Cytochrome f	3	615.993	2.2865	0.0034154	62.68	1
951	DVHFLKYPIYVGGNR	15	Croton(K)	_DVHFLK(cr)YPIYVGGNR_	P06449	Cytochrome f	2	923.486	2.3185	1.2104e-05	105.19	1
952	DVKIQGIWYAQLE	13	Croton(K)	_DVK(cr)IQGIWYAQLE_	Q40459	Oxygen-evolving enhancer protein 1, chloroplastic	2	815.927	1.5033	0.012401	58.268	2
953	DVKIQGIWYAQLE	13	Croton(K)	_DVK(cr)IQGIWYAQLE_	Q40459	Oxygen-evolving enhancer protein 1, chloroplastic	2	815.927	2.4472	0.0039447	64.224	1
954	DVKIQGIWYAQLE	13	Croton(K)	_DVK(cr)IQGIWYAQLE_	Q40459	Oxygen-evolving enhancer protein 1, chloroplastic	2	815.927	1.2176	0.040774	42.317	1
955	DVLGDKVEK	9	Croton(K)	_DVLGDK(cr)VEK_	Q14TB1	Heat shock protein 90	2	535.79	1.0317	0.04292	46.406	1
956	DVLGDKVEKVVVSDR	15	Croton(K)	_DVLGDKVEK(cr)VVVSDR_	Q14TB1	Heat shock protein 90	2	863.473	1.4013	0.00068388	88.427	1
957	DVLGDKVEKVVVSDR	15	Croton(K)	_DVLGDKVEK(cr)VVVSDR_	Q14TB1	Heat shock protein 90	2	863.473	1.5509	7.993e-06	125.41	1
958	DVLGDKVEKVVVSDR	15	Croton(K)	_DVLGDKVEK(cr)VVVSDR_	Q14TB1	Heat shock protein 90	3	575.984	1.3516	0.00051972	91.657	1
959	DVLSVAFSVDNR	12	Unmodified	_DVLSVAFSVDNR_	P49026	uncharacterized protein	2	661.341	2.6797	2.4511e-17	116.24	1
960	DVLVNFR	7	Unmodified	_DVLVNFR_	P93400	Phospholipase D alpha 1	2	431.743	1.9588	0.031263	84.359	1
961	DVMLNLLR	8	Oxidation (M)	_DVM(ox)LNLLR_	A7XAQ5	Glucose-1-phosphate adenylyltransferase	2	495.276	1.9039	0.0060342	62.464	1
962	DVPGTHEFLLLDEGK	15	Unmodified	_DVPGTHEFLLLDEGK_	A0A076KWG9	Chloroplast sedoheptulose-1,7-bisphosphatase	3	557.286	1.9504	0.0014215	62.861	2
963	DVPGTHEFLLLDEGK	15	Unmodified	_DVPGTHEFLLLDEGK_	A0A076KWG9	Chloroplast sedoheptulose-1,7-bisphosphatase	2	835.425	1.6768	0.00014683	77.726	1
964	DVPGTHEFLLLDEGKWQHVK	20	Croton(K)	_DVPGTHEFLLLDEGK(cr)WQHVK_	A0A076KWG9	Chloroplast sedoheptulose-1,7-bisphosphatase	3	806.081	1.6357	5.189e-05	67.418	1
965	DVPGTHEFLLLDEGKWQHVK	20	Croton(K)	_DVPGTHEFLLLDEGK(cr)WQHVK_	A0A076KWG9	Chloroplast sedoheptulose-1,7-bisphosphatase	3	806.081	0.76438	1.7e-21	134.93	2
966	DVPGTHEFLLLDEGKWQHVK	20	Croton(K)	_DVPGTHEFLLLDEGK(cr)WQHVK_	A0A076KWG9	Chloroplast sedoheptulose-1,7-bisphosphatase	4	604.813	0.81043	0.00065215	61.52	2
967	DVQSKVSDVVLGK	13	Croton(K)	_DVQSK(cr)VSDVVLGK_	A0A0K0XR75	Sorting nexin 1-like protein	2	721.398	1.0817	0.00052968	91.812	1
968	DVVADEKSGSR	11	Croton(K)	_DVVADEK(cr)SGSR_	Q9M662	Cell death associated protein	2	615.802		0.03104	50.149	1
969	DYEKELSSAGR	11	Croton(K)	_DYEK(cr)ELSSAGR_	Q40577	5-epi-aristolochene synthase	2	661.815	-0.57449	0.00042793	92.409	1
970	DYFDGKEPNK	10	Unmodified	_DYFDGKEPNK_	Q03685	Luminal-binding protein 5	3	404.856	0.22894	0.0093462	52.549	1
971	DYFDGKEPNK	10	Croton(K)	_DYFDGK(cr)EPNK_	Q03685	Luminal-binding protein 5	2	640.793	1.2195	0.00079901	84.054	1
972	DYFDGKEPNK	10	Croton(K)	_DYFDGK(cr)EPNK_	Q03685	Luminal-binding protein 5	2	640.793	0.81798	0.00073643	85.355	1
973	DYFGAHTYER	10	Unmodified	_DYFGAHTYER_	A0A139ZSG9	6-phosphogluconate dehydrogenase, decarboxylating	2	629.778	0.77088	0.024618	45.829	1
974	DYNPEQNEDNVLAR	14	Unmodified	_DYNPEQNEDNVLAR_	P06407	Photosystem I P700 chlorophyll a apoprotein A2	2	838.879	1.3728	3.1882e-19	116.51	1
975	DYNPEQNEDNVLAR	14	Unmodified	_DYNPEQNEDNVLAR_	P06407	Photosystem I P700 chlorophyll a apoprotein A2	2	838.879	1.6107	7.5021e-12	99.941	1
976	DYPYTGKDGK	10	Croton(K)	_DYPYTGK(cr)DGK_	Q9XGH8	Putative preprocysteine proteinase	2	606.283	0.60599	0.039568	47.971	1
977	DYQTDHKFTITTYSPTGVAITSSGLK	26	Croton(K)	_DYQTDHK(cr)FTITTYSPTGVAITSSGLK_	A9CM20	Voltage-dependent anion channel	3	967.15	1.9462	4.4972e-10	82.665	1
978	DYSKIIK	7	Croton(K)	_DYSK(cr)IIK_	Q93X30	Proteasome subunit beta type (Fragment)	2	467.766	2.77	0.014958	68.915	1
979	DYSKIIK	7	Croton(K)	_DYSK(cr)IIK_	Q93X30	Proteasome subunit beta type (Fragment)	2	467.766	1.3772	0.02628	60.788	1
980	EAADKELK	8	Croton(K)	_EAADK(cr)ELK_	P09043	Glyceraldehyde-3-phosphate dehydrogenase A, chloroplastic (Fragment)	2	486.256	1.0885	0.0017506	93.267	1
981	EAADKELK	8	Croton(K)	_EAADK(cr)ELK_	P09043	Glyceraldehyde-3-phosphate dehydrogenase A, chloroplastic (Fragment)	2	486.256	0.25733	0.012548	67.897	1
982	EAADKELK	8	Croton(K)	_EAADK(cr)ELK_	P09043	Glyceraldehyde-3-phosphate dehydrogenase A, chloroplastic (Fragment)	2	486.256	1.1794	0.011332	69.812	1
983	EAAEIIR	7	Unmodified	_EAAEIIR_	Q40565	Ribulose bisphosphate carboxylase/oxygenase activase 2, chloroplastic	2	401.227	0.8461	9.0275e-17	134.66	1
984	EAAEIIR	7	Unmodified	_EAAEIIR_	Q40565	Ribulose bisphosphate carboxylase/oxygenase activase 2, chloroplastic	2	401.227	0.10532	3.118e-06	111.73	1
985	EAAEIIR	7	Unmodified	_EAAEIIR_	Q40565	Ribulose bisphosphate carboxylase/oxygenase activase 2, chloroplastic	2	401.227	0.17538	0.0024111	97.602	1
986	EAAEMNKR	8	Oxidation (M),Croton(K)	_EAAEM(ox)NK(cr)R_	P93769	Elongation factor 1-alpha	2	516.743	0.85638	0.042441	46.129	1
987	EAAEMNKR	8	Oxidation (M),Croton(K)	_EAAEM(ox)NK(cr)R_	P93769	Elongation factor 1-alpha	2	516.743	-0.33242	0.019023	58.596	1
988	EAAENTLLAYKSAQDIALTELAPTHPIR	28	Croton(K)	_EAAENTLLAYK(cr)SAQDIALTELAPTHPIR_	Q75ZD4	14-3-3 i-1 protein	3	1035.55	1.8892	4.4383e-28	118.63	1
989	EAAENTLSAYK	11	Unmodified	_EAAENTLSAYK_	Q8RVF9	14-3-3 protein	2	598.793	1.0004	2.7646e-05	87.184	1
990	EAAENTLSAYKSAQDIANTELAPTHPIR	28	Croton(K)	_EAAENTLSAYK(cr)SAQDIANTELAPTHPIR_	Q8RVF9	14-3-3 protein	3	1027.18	1.3082	7.2608e-19	103.33	2
991	EAAENTLSAYKSAQDIANVELAPTHPIR	28	Croton(K)	_EAAENTLSAYK(cr)SAQDIANVELAPTHPIR_	Q75ZE5	14-3-3 a-1 protein	3	1026.52	2.3632	1.2695e-27	118.63	1
992	EAAESKQVYPK	11	Croton(K)	_EAAESK(cr)QVYPK_	Q43581	Ethylene forming enzyme (EFE)	2	659.338	1.0381	0.0041144	69.786	1
993	EAAESTLSAYKAAQDIANAELAPTHPIR	28	Croton(K)	_EAAESTLSAYK(cr)AAQDIANAELAPTHPIR_	Q948K4	14-3-3 b-2 protein	3	1002.84	3.2974	4.5768e-19	106.88	1
994	EAAESTLTAYKAAQDIATTELAPTHPIR	28	Croton(K)	_EAAESTLTAYK(cr)AAQDIATTELAPTHPIR_	Q75ZE3	14-3-3 c-2 protein	3	1013.19	3.4194	1.1484e-26	111.55	1
995	EAALGDANADAINTGNF	17	Unmodified	_EAALGDANADAINTGNF_	Q40565	Ribulose bisphosphate carboxylase/oxygenase activase 2, chloroplastic	2	832.382	3.0313	8.6012e-05	70.451	1
996	EAAWGLAR	8	Unmodified	_EAAWGLAR_	F2VJ75	Fructose-bisphosphate aldolase	2	437.233	1.163	1.593e-05	104.21	2
997	EAAWGLAR	8	Unmodified	_EAAWGLAR_	F2VJ75	Fructose-bisphosphate aldolase	2	437.233	0.92984	0.02604	77.282	1
998	EADIKNR	7	Croton(K)	_EADIK(cr)NR_	O82077	Glycolate oxidase (Fragment)	2	457.241		0.0088103	80.462	1
999	EADLKGK	7	Croton(K)	_EADLK(cr)GK_	Q42962	Phosphoglycerate kinase, cytosolic	2	414.727	0.26201	0.017897	69.176	1
1000	EADVDGDGQINYDEFVK	17	Unmodified	_EADVDGDGQINYDEFVK_	Q76ME6	uncharacterized protein	2	957.424	1.8586	3.8558e-08	86.488	2
1001	EADVDGDGQINYEEFVK	17	Unmodified	_EADVDGDGQINYEEFVK_	Q76MF3	Calmodulin NtCaM11	2	964.431	0.45829	0.035164	30.668	1
1002	EADVDGDGQINYEEFVKVMMAK	22	Croton(K)	_EADVDGDGQINYEEFVK(cr)VMMAK_	Q76MF3	Calmodulin NtCaM11	3	852.726	3.0462	2.8021e-48	159.01	1
1003	EADVDGDGQINYEEFVKVMMAK	22	Croton(K)	_EADVDGDGQINYEEFVK(cr)VMMAK_	Q76MF3	Calmodulin NtCaM11	2	1278.59	2.882	9.659e-14	107.41	1
1004	EAEESKAIYPK	11	Croton(K)	_EAEESK(cr)AIYPK_	Q43792	1-aminocyclopropane-1-carboxylate oxidase	2	666.838	0.73686	0.014307	60.255	1
1005	EAEESKAIYPK	11	Croton(K)	_EAEESK(cr)AIYPK_	Q43792	1-aminocyclopropane-1-carboxylate oxidase	2	666.838	-0.37189	0.040861	47.154	1
1006	EAEESKAIYPK	11	Croton(K)	_EAEESK(cr)AIYPK_	Q43792	1-aminocyclopropane-1-carboxylate oxidase	2	666.838	0.29055	0.0055522	68.132	1
1007	EAEGGKHHHLF	11	Croton(K)	_EAEGGK(cr)HHHLF_	I2G7N7	TIP protein	2	665.32	0.70691	0.04229	43.958	1
1008	EAEKSNVAK	9	Croton(K)	_EAEK(cr)SNVAK_	E1U7Y2	Type 2 histone deacetylase a	2	522.272	-1.7924	0.044401	45.598	1
1009	EAEPAVESPKEVADEK	16	Croton(K)	_EAEPAVESPK(cr)EVADEK_	A0A076L2F1	Remorin 1	2	898.433	1.1911	4.7915e-06	109.14	2
1010	EAFPGDVFYLHSR	13	Unmodified	_EAFPGDVFYLHSR_	Q5M9V4	ATP synthase subunit alpha	3	513.253	1.6777	0.0086812	49.298	3
1011	EAFSLFDKDGDGCITTK	17	Croton(K)	_EAFSLFDK(cr)DGDGCITTK_	Q76MF3	Calmodulin NtCaM11	2	986.454	3.2516	1.4091e-19	143.28	1
1012	EAGAKEVHMR	10	Croton(K)	_EAGAK(cr)EVHMR_	Q6T7F3	5-phosphoribosyl-1-pyrophosphate amidotransferase	2	598.298	0.4718	0.02351	57.174	1
1013	EAIDKIVEVLLEK	13	Croton(K)	_EAIDK(cr)IVEVLLEK_	Q9ZP50	FtsH-like protein Pftf	2	783.953	1.8381	0.00080436	77.776	1
1014	EAIDKIVEVLLEK	13	Croton(K)	_EAIDK(cr)IVEVLLEK_	Q9ZP50	FtsH-like protein Pftf	2	783.953	1.9014	0.024665	52.527	1
1015	EAIDKIVEVLLEK	13	Croton(K)	_EAIDK(cr)IVEVLLEK_	Q9ZP50	FtsH-like protein Pftf	2	783.953	1.7242	0.00052026	95.854	1
1016	EAIQEQMDR	9	Unmodified	_EAIQEQMDR_	P00823	ATP synthase subunit alpha, chloroplastic	2	560.259	0.18088	0.0009981	91.087	1
1017	EAIQEQMDR	9	Unmodified	_EAIQEQMDR_	P00823	ATP synthase subunit alpha, chloroplastic	2	560.259	0.21932	0.014541	59.908	1
1018	EAIQEQMDR	9	Unmodified	_EAIQEQMDR_	P00823	ATP synthase subunit alpha, chloroplastic	2	560.259	-0.49853	0.00085152	91.867	1
1019	EAIQEQMDR	9	Oxidation (M)	_EAIQEQM(ox)DR_	P00823	ATP synthase subunit alpha, chloroplastic	2	568.256	-0.90132	0.00027843	90.906	1
1020	EAIQEQMDR	9	Oxidation (M)	_EAIQEQM(ox)DR_	P00823	ATP synthase subunit alpha, chloroplastic	2	568.256	-0.56238	0.0036186	60.398	1
1021	EAKAELIGSLK	11	Croton(K)	_EAK(cr)AELIGSLK_	Q5QJB2	Harpin binding protein 1	2	613.853	1.4222	0.00075963	83.182	1
1022	EAKAELIGSLK	11	Croton(K)	_EAK(cr)AELIGSLK_	Q5QJB2	Harpin binding protein 1	2	613.853	1.2644	0.04097	49.448	1
1023	EAKAELIGSLK	11	Croton(K)	_EAK(cr)AELIGSLK_	Q5QJB2	Harpin binding protein 1	2	613.853	3.6318	0.044018	42.475	1
1024	EAKAELIGSLK	11	Croton(K)	_EAK(cr)AELIGSLK_	Q5QJB2	Harpin binding protein 1	2	613.853		0.014078	64.121	1
1025	EAKELIEGLPK	11	Croton(K)	_EAK(cr)ELIEGLPK_	P24929	50S ribosomal protein L12, chloroplastic	2	647.866	1.3891	0.00049749	84.605	2
1026	EAKELIEGLPK	11	Croton(K)	_EAK(cr)ELIEGLPK_	P24929	50S ribosomal protein L12, chloroplastic	3	432.247	1.6423	0.018584	59.198	1
1027	EAKELIEGLPK	11	Croton(K)	_EAK(cr)ELIEGLPK_	P24929	50S ribosomal protein L12, chloroplastic	2	647.866	0.68505	0.04097	47.815	1
1028	EAKELIEGLPK	11	Croton(K)	_EAK(cr)ELIEGLPK_	P24929	50S ribosomal protein L12, chloroplastic	2	647.866		0.00011482	96.604	1
1029	EAKELIEGLPK	11	Croton(K)	_EAK(cr)ELIEGLPK_	P24929	50S ribosomal protein L12, chloroplastic	2	647.866		0.0013572	84.605	1
1030	EAKELIEGLPK	11	Croton(K)	_EAK(cr)ELIEGLPK_	P24929	50S ribosomal protein L12, chloroplastic	2	647.866		0.00011482	96.604	1
1031	EAKELIEGLPK	11	Croton(K)	_EAK(cr)ELIEGLPK_	P24929	50S ribosomal protein L12, chloroplastic	2	647.866		0.0073783	69.554	1
1032	EAKELIEGLPK	11	Croton(K)	_EAK(cr)ELIEGLPK_	P24929	50S ribosomal protein L12, chloroplastic	2	647.866	3.1955	0.0020762	75.819	1
1033	EAKELIEGLPK	11	Croton(K)	_EAK(cr)ELIEGLPK_	P24929	50S ribosomal protein L12, chloroplastic	2	647.866	3.0274	0.00042346	93.623	2
1034	EAKEYGLIDGVILNPMK	17	Oxidation (M),Croton(K)	_EAK(cr)EYGLIDGVILNPM(ox)K_	A0A077DCK3	ATP-dependent Clp protease proteolytic subunit	2	987.516	3.1316	0.001856	71.402	1
1035	EAKEYGLIDGVILNPMK	17	Oxidation (M),Croton(K)	_EAK(cr)EYGLIDGVILNPM(ox)K_	A0A077DCK3	ATP-dependent Clp protease proteolytic subunit	3	658.68	1.8935	0.00061329	77.191	1
1036	EAKEYGLIDGVILNPMK	17	Oxidation (M),Croton(K)	_EAK(cr)EYGLIDGVILNPM(ox)K_	A0A077DCK3	ATP-dependent Clp protease proteolytic subunit	2	987.516	2.1792	0.0010781	72.187	1
1037	EAKEYGLIDGVILNPMK	17	Oxidation (M),Croton(K)	_EAK(cr)EYGLIDGVILNPM(ox)K_	A0A077DCK3	ATP-dependent Clp protease proteolytic subunit	3	658.68	2.3356	0.005756	67.902	1
1038	EAKEYGLIDGVILNPMK	17	Oxidation (M),Croton(K)	_EAK(cr)EYGLIDGVILNPM(ox)K_	A0A077DCK3	ATP-dependent Clp protease proteolytic subunit	2	987.516	1.8128	4.5823e-05	86.005	1
1039	EAKEYGLIDGVILNPMK	17	Croton(K)	_EAK(cr)EYGLIDGVILNPMK_	A0A077DCK3	ATP-dependent Clp protease proteolytic subunit	3	653.348	2.2799	9.0731e-06	94.569	1
1040	EAKEYGLIDGVILNPMK	17	Croton(K)	_EAK(cr)EYGLIDGVILNPMK_	A0A077DCK3	ATP-dependent Clp protease proteolytic subunit	2	979.519	1.6386	2.0581e-05	87.388	1
1041	EAKILFLGLDNAGK	14	Croton(K)	_EAK(cr)ILFLGLDNAGK_	Q40463	NTGB2 (Fragment)	2	778.938	2.9133	0.00019321	105.19	1
1042	EAKTVTDKPTMIK	13	Croton(K)	_EAK(cr)TVTDKPTMIK_	C3RXI5	Plastid transketolase	2	765.416	1.0501	0.030512	64.104	1
1043	EAKTVTDKPTMIK	13	Croton(K)	_EAK(cr)TVTDKPTMIK_	C3RXI5	Plastid transketolase	2	765.416	0.3491	0.0021199	86.729	1
1044	EAKTVTDKPTMIK	13	Oxidation (M),Croton(K)	_EAK(cr)TVTDKPTM(ox)IK_	C3RXI5	Plastid transketolase	2	773.413	0.61982	0.032157	69.314	1
1045	EALEWLDDNQSAEKEDYEEK	20	Croton(K)	_EALEWLDDNQSAEK(cr)EDYEEK_	Q03684	Luminal-binding protein 4	3	837.034	3.5571	2.2801e-09	93.812	1
1046	EANILHEKISDK	12	Croton(K)	_EANILHEK(cr)ISDK_	Q9XEN8	Annexin	2	732.888	0.22265	1.2069e-45	190.34	1
1047	EAQDSVCLAIEKADGGAK	18	Croton(K)	_EAQDSVCLAIEK(cr)ADGGAK_	Q42946	Oxygen-dependent coproporphyrinogen-III oxidase, chloroplastic	2	965.465	1.0335	1.2346e-07	100.02	2
1048	EAQDSVCLAIEKADGGAK	18	Croton(K)	_EAQDSVCLAIEK(cr)ADGGAK_	Q42946	Oxygen-dependent coproporphyrinogen-III oxidase, chloroplastic	3	643.979	0.80356	0.026342	53.554	1
1049	EASLQSTTSKLAEK	14	Croton(K)	_EASLQSTTSK(cr)LAEK_	Q9M7J4	MAR-binding filament-like protein 1-1	2	780.909	-0.097128	0.00049641	84.859	1
1050	EASLQSTTSKLAEK	14	Croton(K)	_EASLQSTTSK(cr)LAEK_	Q9M7J4	MAR-binding filament-like protein 1-1	2	780.909	2.1453	0.035449	48.899	1
1051	EAVEKAR	7	Croton(K)	_EAVEK(cr)AR_	Q9SQ56	Nuclear RNA binding protein (Fragment)	2	435.738	-1.5248	0.0052883	86.872	1
1052	EAYLSDEEFESVLGMKK	17	Croton(K)	_EAYLSDEEFESVLGMK(cr)K_	Q5K4L4	Villin 2 (Fragment)	2	1021.99	2.3846	0.023236	44.391	1
1053	EAYPGDVFYLHSR	13	Unmodified	_EAYPGDVFYLHSR_	A0A140G1P7	uncharacterized protein	2	777.373	1.3501	0.0040452	70.829	1
1054	ECELIHGR	8	Unmodified	_ECELIHGR_	Q0PWS7	Chlorophyll a-b binding protein, chloroplastic	2	507.245	-0.87378	0.025517	72.492	1
1055	EDDIVGVLETDDIKDLQPLNDR	22	Croton(K)	_EDDIVGVLETDDIK(cr)DLQPLNDR_	A0A077DBL2	Chaperonin 21	3	860.761	1.8383	2.5702e-08	82.146	1
1056	EDDIVGVLETDDIKDLQPLNDR	22	Croton(K)	_EDDIVGVLETDDIK(cr)DLQPLNDR_	A0A077DBL2	Chaperonin 21	2	1290.64	2.1941	1.7575e-61	174.2	1
1057	EDDLNEIVQLVGKDALAETDK	21	Croton(K)	_EDDLNEIVQLVGK(cr)DALAETDK_	A0A097BTV9	Vacuolar H+-ATPase A1 subunit isoform	3	795.067	1.6291	6.5306e-48	161.31	1
1058	EDDLNEIVQLVGKDALAETDK	21	Croton(K)	_EDDLNEIVQLVGK(cr)DALAETDK_	A0A097BTV9	Vacuolar H+-ATPase A1 subunit isoform	2	1192.1	1.8589	1.6694e-92	200.99	1
1059	EDGGYEVILKAIEK	14	Croton(K)	_EDGGYEVILK(cr)AIEK_	Q42950	Glutamine synthetase	2	816.43	2.0789	0.0029558	68.168	1
1060	EDIKELLK	8	Croton(K)	_EDIK(cr)ELLK_	Q9TNL9	Stromal ascorbate peroxidase	2	528.303	1.9857	0.041047	49.097	1
1061	EDKKDEQKGGFIEK	14	Croton(K)	_EDKKDEQK(cr)GGFIEK_	B6RCM0	Chilling-responsive protein	2	859.933	-0.39411	0.00037605	121.42	1
1062	EDKTEPPVEGR	11	Croton(K)	_EDK(cr)TEPPVEGR_	Q40589	Cytosolic ascorbate peroxidase	2	662.823	0.26668	0.031911	51.727	1
1063	EDKTEPPVEGR	11	Croton(K)	_EDK(cr)TEPPVEGR_	Q40589	Cytosolic ascorbate peroxidase	2	662.823	0.63888	0.0051622	68.676	2
1064	EDLKDEVLASIPR	13	Croton(K)	_EDLK(cr)DEVLASIPR_	A0A076FU26	CONSTANS interacting protein 2b	2	776.914	3.3107	0.00052581	92.039	1
1065	EDQLEYLEER	10	Unmodified	_EDQLEYLEER_	Q14TB1	Heat shock protein 90	2	662.307	2.7267	1.0016e-06	97.734	1
1066	EDQLEYLEER	10	Unmodified	_EDQLEYLEER_	Q14TB1	Heat shock protein 90	2	662.307	2.1929	2.877e-10	105.46	1
1067	EEAAPLIESAFKQR	14	Croton(K)	_EEAAPLIESAFK(cr)QR_	Q40554	Eukaryotic translation initiation factor 3 subunit A	3	552.958	3.1597	0.00040605	89.663	1
1068	EEAAPLIESAFKQR	14	Croton(K)	_EEAAPLIESAFK(cr)QR_	Q40554	Eukaryotic translation initiation factor 3 subunit A	2	828.933	2.956	8.1924e-05	106.29	1
1069	EEAEKEIAEFR	11	Croton(K)	_EEAEK(cr)EIAEFR_	O82702	V-type proton ATPase subunit G 1	2	709.844	1.6612	1.3954e-06	117.14	1
1070	EEDLKSFR	8	Croton(K)	_EEDLK(cr)SFR_	C3RXI5	Plastid transketolase	2	546.272	1.9204	0.010718	67.897	2
1071	EEDLKSFR	8	Croton(K)	_EEDLK(cr)SFR_	C3RXI5	Plastid transketolase	2	546.272	0.45622	0.0018379	89.355	2
1072	EEEFSSKTEK	10	Croton(K)	_EEEFSSK(cr)TEK_	D3W9H9	Geranylgeranyl diphosphate synthase	2	641.296	0.76997	0.0001782	99.973	1
1073	EEEKNEPEFAK	11	Croton(K)	_EEEK(cr)NEPEFAK_	Q42961	Phosphoglycerate kinase, chloroplastic	2	709.328	-0.30945	1.4995e-06	116.55	2
1074	EEEKNEPEFAKK	12	Croton(K)	_EEEKNEPEFAK(cr)K_	Q42961	Phosphoglycerate kinase, chloroplastic	2	773.375	1.3902	2.1345e-34	185.9	1
1075	EEEKPTHAQEEHAISSEFVEKVK	23	Croton(K)	_EEEKPTHAQEEHAISSEFVEK(cr)VK_	Q76MG1	Dehydrin (Fragment)	5	550.672	2.1325	0.041276	45.363	1
1076	EEFEKMK	7	Oxidation (M),Croton(K)	_EEFEK(cr)M(ox)K_	O04977	Ferredoxin--NADP reductase, leaf-type isozyme, chloroplastic	2	512.736	-0.24229	0.012185	76.847	2
1077	EEFEKMK	7	Oxidation (M),Croton(K)	_EEFEK(cr)M(ox)K_	O04977	Ferredoxin--NADP reductase, leaf-type isozyme, chloroplastic	2	512.736	0.5733	0.03959	56.091	1
1078	EEFVKIVK	8	Croton(K)	_EEFVK(cr)IVK_	Q42948	4-hydroxy-tetrahydrodipicolinate synthase, chloroplastic	2	530.308	3.1013	0.041626	48.561	1
1079	EEGNALFKAGK	11	Croton(K)	_EEGNALFK(cr)AGK_	G5ELZ2	FK506-binding protein	2	616.319	0.1117	0.041856	47.302	1
1080	EEIEKMVQEAEK	12	Oxidation (M),Croton(K)	_EEIEK(cr)M(ox)VQEAEK_	Q67BD0	Heat shock protein 70-3	2	773.869	0.51857	0.0025698	75.088	1
1081	EEIEKMVQEAEK	12	Oxidation (M),Croton(K)	_EEIEK(cr)M(ox)VQEAEK_	Q67BD0	Heat shock protein 70-3	2	773.869	0.72267	8.7273e-06	117.2	1
1082	EEKGKLQDLTGK	12	2 Croton(K)	_EEK(cr)GK(cr)LQDLTGK_	Q53UI6	PsbQ	2	741.396	0.96056	0.0034862	87.216	1
1083	EELGAELLTGEKVR	14	Croton(K)	_EELGAELLTGEK(cr)VR_	P45733	Phenylalanine ammonia-lyase	2	806.433	1.8946	0.0002115	103.3	1
1084	EENNDGSQKISGDQLK	16	Croton(K)	_EENNDGSQK(cr)ISGDQLK_	C5J0G6	Enolase	2	915.429	0.76065	3.9453e-05	92.38	1
1085	EENVYLAKLAEQAER	15	Croton(K)	_EENVYLAK(cr)LAEQAER_	Q75ZE5	14-3-3 a-1 protein	2	915.965	0.38772	4.529e-47	175.08	1
1086	EENVYLAKLAEQAER	15	Croton(K)	_EENVYLAK(cr)LAEQAER_	Q75ZE5	14-3-3 a-1 protein	2	915.965	2.0012	2.1258e-06	113.65	1
1087	EENVYMAKLAEQAER	15	Oxidation (M),Croton(K)	_EENVYM(ox)AK(cr)LAEQAER_	Q8RVF9	14-3-3 protein	2	932.941	2.8126	0.00010051	100.23	2
1088	EENVYMAKLAEQAER	15	Oxidation (M),Croton(K)	_EENVYM(ox)AK(cr)LAEQAER_	Q8RVF9	14-3-3 protein	3	622.296	2.2369	1.2968e-05	110.84	2
1089	EENVYMAKLAEQAER	15	Oxidation (M),Croton(K)	_EENVYM(ox)AK(cr)LAEQAER_	Q8RVF9	14-3-3 protein	2	932.941	0.59167	0.00013245	92.38	1
1090	EENVYMAKLAEQAER	15	Croton(K)	_EENVYMAK(cr)LAEQAER_	Q8RVF9	14-3-3 protein	2	924.943	2.7147	5.1559e-126	229.23	2
1091	EENVYMAKLAEQAER	15	Croton(K)	_EENVYMAK(cr)LAEQAER_	Q8RVF9	14-3-3 protein	2	924.943	2.3381	9.0832e-48	181.58	1
1092	EEQDLSAALKR	11	Croton(K)	_EEQDLSAALK(cr)R_	Q9SLN8	2-alkenal reductase (NADP(+)-dependent)	2	664.346	1.8894	0.0001539	96.113	1
1093	EESEGKLK	8	Croton(K)	_EESEGK(cr)LK_	A0A0K2GP10	Glyceraldehyde-3-phosphate dehydrogenase	2	494.253	1.7302	0.031989	57.047	1
1094	EESVMKR	7	Oxidation (M),Croton(K)	_EESVM(ox)K(cr)R_	A0A097BTV9	Vacuolar H+-ATPase A1 subunit isoform	2	481.734	-0.50342	0.037957	49.358	1
1095	EESVMKR	7	Croton(K)	_EESVMK(cr)R_	A0A097BTV9	Vacuolar H+-ATPase A1 subunit isoform	2	473.737	-0.35326	0.016981	62.714	1
1096	EEVAKELGIPVQFQR	15	Croton(K)	_EEVAK(cr)ELGIPVQFQR_	B6V765	Ubiquitin specific protease 12	2	905.989	1.624	0.00024443	79.885	1
1097	EFAEKLEK	8	Croton(K)	_EFAEK(cr)LEK_	Q43590	1-amniocyclopropane-1-carboxylate oxidase	2	531.279	0.2671	0.011941	66.692	1
1098	EFAEKLEK	8	Croton(K)	_EFAEK(cr)LEK_	Q43590	1-amniocyclopropane-1-carboxylate oxidase	2	531.279	2.2785	0.041257	48.794	1
1099	EFALKHLPEDPLFQLVAK	18	Croton(K)	_EFALK(cr)HLPEDPLFQLVAK_	O24135	Citrate synthase	3	721.733	0.46488	0.0088191	57.197	1
1100	EFEKVYNTLTDTELAVVTSVVK	22	Croton(K)	_EFEK(cr)VYNTLTDTELAVVTSVVK_	P32980	ATP synthase delta chain, chloroplastic	3	851.783	2.4183	5.2756e-13	99.603	1
1101	EFEKVYNTLTDTELAVVTSVVK	22	Croton(K)	_EFEK(cr)VYNTLTDTELAVVTSVVK_	P32980	ATP synthase delta chain, chloroplastic	2	1277.17	2.652	2.3804e-05	70.345	1
1102	EFEKVYNTLTDTELAVVTSVVK	22	Croton(K)	_EFEK(cr)VYNTLTDTELAVVTSVVK_	P32980	ATP synthase delta chain, chloroplastic	3	851.783	2.0214	0.02053	48.597	1
1103	EFGDVDVYTANFRPLK	16	Unmodified	_EFGDVDVYTANFRPLK_	P80461	Glutathione reductase, chloroplastic (Fragment)	3	624.316	1.6183	6.4432e-05	71.279	1
1104	EFKAAAATQFGSGWAWLAYKPEEK	24	Croton(K)	_EFK(cr)AAAATQFGSGWAWLAYKPEEK_	W0KRH1	Superoxide dismutase	3	918.79	2.9034	2.0186e-16	108.55	1
1105	EFLEKNYK	8	Croton(K)	_EFLEK(cr)NYK_	Q93X38	Putative alpha4 proteasome subunit (Fragment)	2	569.793	1.2103	0.0011836	107.01	2
1106	EFPYVSVPHR	10	Unmodified	_EFPYVSVPHR_	A9YTW5	Putative red chlorophyll catabolite reductase	3	410.88	1.1712	0.039901	36.684	1
1107	EGAGKHIQAGAK	12	Croton(K)	_EGAGK(cr)HIQAGAK_	P09043	Glyceraldehyde-3-phosphate dehydrogenase A, chloroplastic (Fragment)	3	412.223	-0.92792	0.025342	59.418	1
1108	EGAGKHIQAGAK	12	Croton(K)	_EGAGK(cr)HIQAGAK_	P09043	Glyceraldehyde-3-phosphate dehydrogenase A, chloroplastic (Fragment)	2	617.831	-0.7935	7.6765e-11	140.91	1
1109	EGAGKHIQAGAK	12	Croton(K)	_EGAGK(cr)HIQAGAK_	P09043	Glyceraldehyde-3-phosphate dehydrogenase A, chloroplastic (Fragment)	2	617.831	-2.3275	0.00014023	112.94	1
1110	EGEFKILESR	10	Croton(K)	_EGEFK(cr)ILESR_	P12222	Protein TIC 214	2	638.333		0.0025521	84.06	1
1111	EGGYGGGGGGGYGGGR	16	Unmodified	_EGGYGGGGGGGYGGGR_	D6PZY5	RNA-binding glycine-rich protein	2	657.777	-1.4073	0.0001029	84.759	1
1112	EGGYGGGGGGYGGGR	15	Unmodified	_EGGYGGGGGGYGGGR_	B2YKT9	Glycine-rich RNA-binding protein	2	629.266	-0.51193	0.00024828	83.877	1
1113	EGGYGGGGGGYGGGR	15	Unmodified	_EGGYGGGGGGYGGGR_	B2YKT9	Glycine-rich RNA-binding protein	2	629.266	-1.8206	0.013542	50.806	1
1114	EGGYGGGGGYGGGR	14	Unmodified	_EGGYGGGGGYGGGR_	D6PZY5	RNA-binding glycine-rich protein	2	600.755	-0.43309	0.011771	56.569	1
1115	EGKLTVER	8	Croton(K)	_EGK(cr)LTVER_	P29790	ATP synthase gamma chain, chloroplastic	2	500.277	0.32057	0.0029301	86.67	2
1116	EGLELLKTAIEK	12	Croton(K)	_EGLELLK(cr)TAIEK_	C5J0G6	Enolase	2	706.406	3.3068	1.1283e-09	134.49	1
1117	EGLELLKTAIEK	12	Croton(K)	_EGLELLK(cr)TAIEK_	C5J0G6	Enolase	2	706.406	2.4223	3.8451e-06	120.57	1
1118	EGLELLKTAIEK	12	Croton(K)	_EGLELLK(cr)TAIEK_	C5J0G6	Enolase	2	706.406	2.8545	0.00017769	107.17	1
1119	EGLKLDESEDEKK	13	Croton(K)	_EGLK(cr)LDESEDEKK_	Q14TB1	Heat shock protein 90	2	794.391	0.21894	0.00074925	92.906	1
1120	EGLLQLPSDKALLSDPAFR	19	Croton(K)	_EGLLQLPSDK(cr)ALLSDPAFR_	Q40589	Cytosolic ascorbate peroxidase	2	1069.58	0.65074	1.0425e-10	117.65	1
1121	EGLLQLPSDKALLSDPAFRPLVEK	24	Croton(K)	_EGLLQLPSDK(cr)ALLSDPAFRPLVEK_	Q40589	Cytosolic ascorbate peroxidase	3	902.169	-0.26092	5.0694e-07	95.209	1
1122	EGNDLYMEMK	10	2 Oxidation (M)	_EGNDLYM(ox)EM(ox)K_	A0A140G1S2	ATP synthase subunit beta	2	631.257	0.88646	0.0047492	54.259	1
1123	EGNDLYMEMK	10	2 Oxidation (M)	_EGNDLYM(ox)EM(ox)K_	A0A140G1S2	ATP synthase subunit beta	2	631.257	0.5763	0.019717	42.243	1
1124	EGNDLYMEMKESGVINEENIAESK	24	2 Oxidation (M),Croton(K)	_EGNDLYM(ox)EM(ox)K(cr)ESGVINEENIAESK_	A0A140G1S2	ATP synthase subunit beta	3	943.753	2.4213	1.0869e-06	87.72	1
1125	EGNDLYMEMKESGVINEENIAESK	24	2 Oxidation (M),Croton(K)	_EGNDLYM(ox)EM(ox)K(cr)ESGVINEENIAESK_	A0A140G1S2	ATP synthase subunit beta	3	943.753	1.4588	1.2748e-10	96.793	1
1126	EGNDLYMEMKESGVINEENIAESK	24	2 Oxidation (M),Croton(K)	_EGNDLYM(ox)EM(ox)K(cr)ESGVINEENIAESK_	A0A140G1S2	ATP synthase subunit beta	3	943.753	0.99147	0.00046297	75.764	1
1127	EGNDLYMEMKESGVINEENIAESK	24	Oxidation (M),Croton(K)	_EGNDLYMEM(ox)K(cr)ESGVINEENIAESK_	A0A140G1S2	ATP synthase subunit beta	3	938.421	2.5913	0.0010051	65.534	1
1128	EGNDLYMEMKESGVINEENIAESK	24	Oxidation (M),Croton(K)	_EGNDLYM(ox)EMK(cr)ESGVINEENIAESK_	A0A140G1S2	ATP synthase subunit beta	3	938.421	1.3792	4.0859e-24	120.63	1
1129	EGNDLYMEMKESGVINEENIAESK	24	Oxidation (M),Croton(K)	_EGNDLYM(ox)EMK(cr)ESGVINEENIAESK_	A0A140G1S2	ATP synthase subunit beta	3	938.421	1.6859	0.043948	41.431	1
1130	EGNDLYMEMKESGVINEENIAESK	24	Croton(K)	_EGNDLYMEMK(cr)ESGVINEENIAESK_	A0A140G1S2	ATP synthase subunit beta	2	1399.13	2.342	1.6567e-24	121.38	1
1131	EGNDLYMEMKESGVINEENIAESK	24	Croton(K)	_EGNDLYMEMK(cr)ESGVINEENIAESK_	A0A140G1S2	ATP synthase subunit beta	3	933.09	2.8581	7.1317e-39	139.25	1
1132	EGNFDLVGNNVPVFFNR	17	Unmodified	_EGNFDLVGNNVPVFFNR_	P49319	Catalase isozyme 1	2	969.479	2.0325	7.0969e-12	92.773	1
1133	EGQNDIYYITGESK	14	Unmodified	_EGQNDIYYITGESK_	Q14TB1	Heat shock protein 90	2	808.876	0.73997	0.026969	37.77	1
1134	EGQNDIYYITGESKK	15	Croton(K)	_EGQNDIYYITGESK(cr)K_	Q14TB1	Heat shock protein 90	2	906.936	2.1096	0.0061439	49.595	1
1135	EGQNDIYYITGESKK	15	Croton(K)	_EGQNDIYYITGESK(cr)K_	Q14TB1	Heat shock protein 90	2	906.936	1.3666	0.0001187	86.548	2
1136	EGSITSIQAVYVPADDLTDPAPATTFAHLDATTVLSR	37	Unmodified	_EGSITSIQAVYVPADDLTDPAPATTFAHLDATTVLSR_	A0A140G1S2	ATP synthase subunit beta	4	961.738	2.3972	2.6626e-50	98.977	1
1137	EGSITSIQAVYVPADDLTDPAPATTFAHLDATTVLSR	37	Unmodified	_EGSITSIQAVYVPADDLTDPAPATTFAHLDATTVLSR_	A0A140G1S2	ATP synthase subunit beta	3	1281.98	1.6794	5.0504e-63	102.09	1
1138	EGSITSIQAVYVPADDLTDPAPATTFAHLDATTVLSR	37	Unmodified	_EGSITSIQAVYVPADDLTDPAPATTFAHLDATTVLSR_	A0A140G1S2	ATP synthase subunit beta	3	1281.98	3.302	1.6909e-16	60.219	1
1139	EGVIQHSTINNLGIGR	16	Unmodified	_EGVIQHSTINNLGIGR_	K0I7G7	Thioredoxin peroxidase (Fragment)	3	569.976	0.99763	0.00082627	52.599	1
1140	EGVIQHSTINNLGIGR	16	Unmodified	_EGVIQHSTINNLGIGR_	K0I7G7	Thioredoxin peroxidase (Fragment)	2	854.46	1.1269	1.1987e-26	126.77	1
1141	EGVSKDEAEDAKK	13	Croton(K)	_EGVSKDEAEDAK(cr)K_	P24929	50S ribosomal protein L12, chloroplastic	2	737.357	-0.60748	7.5256e-35	184.17	1
1142	EGVSKDEAEDAKK	13	Croton(K)	_EGVSK(cr)DEAEDAKK_	P24929	50S ribosomal protein L12, chloroplastic	2	737.357	-0.60025	0.001652	89.663	1
1143	EGVSKDEAEDAKK	13	Croton(K)	_EGVSK(cr)DEAEDAKK_	P24929	50S ribosomal protein L12, chloroplastic	3	491.907	-0.66123	0.032421	65.234	1
1144	EGVVLAVEKR	10	Croton(K)	_EGVVLAVEK(cr)R_	Q93X37	Putative alpha5 proteasome subunit (Fragment)	2	584.34	2.3868	0.0012214	75.197	1
1145	EHALLAFTLGVK	12	Unmodified	_EHALLAFTLGVK_	P93769	Elongation factor 1-alpha	3	433.587	1.478	0.0010343	78.043	1
1146	EHEKELK	7	Croton(K)	_EHEK(cr)ELK_	Q84LE7	RelA-SpoT like protein RSH1	2	490.756	-0.6969	0.0093481	76.035	2
1147	EHILLAK	7	Unmodified	_EHILLAK_	P68158	Elongation factor Tu, chloroplastic	2	412.255	-1.56	1.2194e-10	122.79	1
1148	EHILLAKQVGVPNMVVFLNK	20	Oxidation (M),Croton(K)	_EHILLAK(cr)QVGVPNM(ox)VVFLNK_	P68158	Elongation factor Tu, chloroplastic	3	778.44	2.6471	5.8415e-08	93.812	1
1149	EHILLAKQVGVPNMVVFLNK	20	Croton(K)	_EHILLAK(cr)QVGVPNMVVFLNK_	P68158	Elongation factor Tu, chloroplastic	3	773.108	3.4012	3.1851e-15	123.58	1
1150	EHLVKEGIEVR	11	Croton(K)	_EHLVK(cr)EGIEVR_	W8SRK9	Imidazole glycerol phosphate synthase	3	459.589	0.78911	0.0023031	73.632	1
1151	EHVIKPVIPAK	11	Unmodified	_EHVIKPVIPAK_	Q6SYB9	S-adenosylmethionine synthase 2	3	410.924	-0.015045	0.00036886	85.355	1
1152	EHVIKPVIPAK	11	Unmodified	_EHVIKPVIPAK_	Q6SYB9	S-adenosylmethionine synthase 2	2	615.882	-0.017525	0.019475	89.171	1
1153	EHVIKPVIPAK	11	Unmodified	_EHVIKPVIPAK_	Q6SYB9	S-adenosylmethionine synthase 2	2	615.882	0.53309	0.003757	100.69	1
1154	EHVQLAKTLGVTK	13	Croton(K)	_EHVQLAK(cr)TLGVTK_	Q40581	EF-1-alpha-related GTP-binding protein	2	746.43	0.10718	5.2393e-06	121.18	1
1155	EIAEAFLGSTVK	12	Unmodified	_EIAEAFLGSTVK_	Q67BD0	Heat shock protein 70-3	2	632.843	1.9679	0.00016196	83.573	1
1156	EIAEAFLGSTVK	12	Unmodified	_EIAEAFLGSTVK_	Q67BD0	Heat shock protein 70-3	2	632.843	1.9409	2.8727e-08	101.56	1
1157	EIAEKWFAAGGNLK	14	Croton(K)	_EIAEK(cr)WFAAGGNLK_	Q40590	TFHP-1 protein	2	801.42	1.6503	4.3314e-06	118.76	1
1158	EIAQDFK	7	Unmodified	_EIAQDFK_	A7VMP6	Histone H3.2 (Fragment)	2	425.719	-0.24567	0.044669	81.297	1
1159	EIAQDFKTDLR	11	Croton(K)	_EIAQDFK(cr)TDLR_	A7VMP6	Histone H3.2 (Fragment)	2	702.362	0.61971	5.858e-09	133.89	1
1160	EIAQDFKTDLR	11	Croton(K)	_EIAQDFK(cr)TDLR_	A7VMP6	Histone H3.2 (Fragment)	2	702.362	1.8915	2.0266e-25	168.46	3
1161	EIAQDFKTDLR	11	Croton(K)	_EIAQDFK(cr)TDLR_	A7VMP6	Histone H3.2 (Fragment)	3	468.577	1.8306	0.00097008	78.342	1
1162	EIAQDFKTDLR	11	Croton(K)	_EIAQDFK(cr)TDLR_	A7VMP6	Histone H3.2 (Fragment)	2	702.362	0.17	0.00010215	105.46	1
1163	EIAQDFKTDLR	11	Croton(K)	_EIAQDFK(cr)TDLR_	A7VMP6	Histone H3.2 (Fragment)	2	702.362	2.4165	0.0057302	66.267	1
1164	EIAQDFKTDLR	11	Croton(K)	_EIAQDFK(cr)TDLR_	A7VMP6	Histone H3.2 (Fragment)	2	702.362		8.0147e-25	141.1	1
1165	EIAQDFKTDLR	11	Croton(K)	_EIAQDFK(cr)TDLR_	A7VMP6	Histone H3.2 (Fragment)	2	702.362	2.7866	0.036182	50.275	1
1166	EIAQDFKTDLR	11	Croton(K)	_EIAQDFK(cr)TDLR_	A7VMP6	Histone H3.2 (Fragment)	2	702.362	1.6166	9.0879e-18	152.54	1
1167	EIAQDFKTDLR	11	Croton(K)	_EIAQDFK(cr)TDLR_	A7VMP6	Histone H3.2 (Fragment)	2	702.362	1.6536	0.00023113	98.898	1
1168	EIAQDFKTDLR	11	Croton(K)	_EIAQDFK(cr)TDLR_	A7VMP6	Histone H3.2 (Fragment)	2	702.362	3.9389	0.00029847	96.229	1
1169	EIAQDFKTDLR	11	Croton(K)	_EIAQDFK(cr)TDLR_	A7VMP6	Histone H3.2 (Fragment)	2	702.362	1.7331	1.8174e-06	115	1
1170	EIAQDFKTDLR	11	Croton(K)	_EIAQDFK(cr)TDLR_	A7VMP6	Histone H3.2 (Fragment)	2	702.362	3.1704	8.3877e-05	107.06	1
1171	EIDIGVPDEVGR	12	Unmodified	_EIDIGVPDEVGR_	Q1G0Z1	Putative spindle disassembly related protein CDC48	2	649.833		0.0027287	51.135	1
[truncated: 5,304 more rows]

## Sheet: MS
Table S2. MS/MS information related to the identification of modified peptides.
[truncated: 7,535 more rows]
[truncated: 14 more columns]
