# Supplementary material for: First comprehensive proteome analysis of lysine crotonylation in seedling leaves of Nicotiana tabacum
Source: Sci Rep. 2017 Jun 7;7:3013. doi: 10.1038/s41598-017-03369-6 (PMC5462846; doi:10.1038/s41598-017-03369-6)
Supplement: Supplementary file 4 — supplementary table S3 [file 41598_2017_3369_MOESM4_ESM.xls]

## Sheet: motif_annotation
Table S3. The nine motifs retrieved from lysines crotonylated peptides.
Protein ID	Amino acid	Position	Motif logo
P93769	K	44	..........KE.........
O82702	K	44	..........KE.........
Q40481	K	150	..........KE.........
Q08940	K	158	..........KE.........
Q84P56	K	13	..........KE.........
I2FJN7	K	311	..........KE.........
A0A139ZSG9	K	117	..........KE.........
C7E4J6	K	388	..........KE.........
Q40577	K	44	..........KE.........
Q852R8	K	109	..........KE.........
E5L8B5	K	122	..........KE.........
A0A076L2F1	K	24	..........KE.........
Q9M7J3	K	277	..........KE.........
P12222	K	1595	..........KE.........
Q9M7J4	K	601	..........KE.........
P06379	K	165	..........KE.........
O49911	K	42	..........KE.........
Q9SQ56	K	170	..........KE.........
O49911	K	37	..........KE.........
Q43797	K	355	..........KE.........
B6V765	K	613	..........KE.........
A6Q0F0	K	409	..........KE.........
G5ELZ2	K	31	..........KE.........
H9CCH7	K	248	..........KE.........
Q40480	K	33	..........KE.........
Q9M6E6	K	300	..........KE.........
P32980	K	154	..........KE.........
A0A0R4WFE9	K	86	..........KE.........
Q03666	K	34	..........KE.........
Q42962	K	11	..........KE.........
A0A076L2F1	K	164	..........KE.........
Q84RD7	K	80	..........KE.........
P93400	K	547	..........KE.........
A0A0C4FST8	K	91	..........KE.........
O24132	K	93	..........KE.........
Q9SQ56	K	143	..........KE.........
U3PLK3	K	28	..........KE.........
A0A077DCK3	K	271	..........KE.........
Q9SMB4	K	77	..........KE.........
A0A075F2H4	K	143	..........KE.........
W8SGD9	K	183	..........KE.........
D2K7Z2	K	97	..........KE.........
Q76MG1	K	62	..........KE.........
Q40577	K	50	..........KE.........
Q9SMB8	K	107	..........KE.........
Q9TNL9	K	325	..........KE.........
F2VJ75	K	202	..........KE.........
Q1W2L8	K	470	..........KE.........
O24124	K	42	..........KE.........
Q9AT54	K	444	..........KE.........
A0A0A8WK75	K	237	..........KE.........
A0A0K2GP10	K	253	..........KE.........
Q04065	K	333	..........KE.........
A0A0A8WJH5	K	247	..........KE.........
Q9ZSD5	K	215	..........KE.........
A0A076L2F1	K	34	..........KE.........
Q8W3Z7	K	235	..........KE.........
A0A077DBL2	K	143	..........KE.........
D3W9H8	K	64	..........KE.........
Q03666	K	27	..........KE.........
A0A077D7Q3	K	239	..........KE.........
A0A076L1Z5	K	131	..........KE.........
O82802	K	349	..........KE.........
O49911	K	156	..........KE.........
H2ESL0	K	130	..........KE.........
A0A0R4WFW8	K	284	..........KE.........
Q9ZSP3	K	128	..........KE.........
A0A077DCK3	K	268	..........KE.........
Q76MG1	K	122	..........KE.........
P09094	K	242	..........KE.........
Q40565	K	422	..........KE.........
Q9LLF0	K	63	..........KE.........
M9Z760	K	74	..........KE.........
Q84QE8	K	272	..........KE.........
Q53UI6	K	136	..........KE.........
O82702	K	39	..........KE.........
A0A076KWG4	K	359	..........KE.........
O49911	K	158	..........KE.........
H9CCI1	K	11	..........KE.........
O82802	K	80	..........KE.........
G9MD87	K	798	..........KE.........
Q67BD0	K	132	..........KE.........
Q40481	K	152	..........KE.........
A0A077DBL4	K	411	..........KE.........
Q43794	K	104	..........KE.........
Q9FEV9	K	316	..........KE.........
O24124	K	71	..........KE.........
A0A076FNH2	K	367	..........KE.........
P25317	K	34	..........KE.........
P35494	K	120	..........KE.........
Q03685	K	552	..........KE.........
Q53UI6	K	177	..........KE.........
V9TLK1	K	285	..........KE.........
Q7X9A3	K	217	..........KE.........
Q40520	K	144	..........KE.........
Q76MF4	K	87	..........KE.........
Q76MF3	K	87	..........KE.........
Q9FSF2	K	52	..........KE.........
Q84LE7	K	339	..........KE.........
Q9ZP50	K	659	..........KE.........
Q40480	K	126	..........KE.........
A0A076FNH2	K	328	..........KE.........
Q40475	K	241	..........KE.........
Q9FSF5	K	263	..........KE.........
Q6RUN4	K	73	..........KE.........
E2F3S9	K	24	..........KE.........
Q9ZSP4	K	124	..........KE.........
A0A097BU06	K	313	..........KE.........
Q84QE7	K	185	..........KE.........
P93768	K	260	..........KE.........
Q5KTN4	K	76	..........KE.........
Q6TXM4	K	522	..........KE.........
Q43581	K	268	..........KE.........
Q76KB0	K	79	..........KE.........
Q9SQ56	K	202	..........KE.........
Q5IH14	K	60	..........KE.........
Q9AT17	K	39	..........KE.........
Q9ZRE1	K	52	..........KE.........
Q03683	K	103	..........KE.........
Q03685	K	161	..........KE.........
Q03684	K	162	..........KE.........
A0A076KWG9	K	283	..........KE.........
Q03685	K	600	..........KE.........
Q9M7J4	K	283	..........KE.........
Q947K7	K	93	..........KE.........
A0A097BTV9	K	17	..........KE.........
A0A0K2GP10	K	265	..........KE.........
G9MD86	K	645	..........KE.........
C3RXI5	K	350	..........KE.........
P45733	K	628	..........KE.........
P24929	K	147	..........KE.........
P31593	K	65	..........KE.........
Q9M7J4	K	269	..........KE.........
Q8GUA3	K	387	..........KE.........
P09094	K	129	..........KE.........
Q8GTJ3	K	105	..........KE.........
Q6PUF9	K	396	..........KE.........
A0A0H3U3I7	K	263	..........KE.........
A0A076FU21	K	145	..........KE.........
Q40577	K	351	..........KE.........
Q40577	K	217	..........KE.........
Q9XG77	K	171	..........KE.........
A0A068JCD7	K	162	..........KE.........
Q9SC80	K	17	..........KE.........
Q8GUA3	K	425	..........KE.........
H2A0J7	K	43	..........KE.........
Q76CU2	K	468	..........KE.........
A0A077D9P5	K	294	..........KE.........
A0A059TCI1	K	47	..........KE.........
P27154	K	728	..........KE.........
Q40593	K	420	..........KE.........
A0A076FQ17	K	76	..........KE.........
F2VJ74	K	232	..........KE.........
Q93X38	K	178	..........KE.........
A9YTW4	K	396	..........KE.........
P24929	K	150	..........KE.........
Q9SQ56	K	227	..........KE.........
P29449	K	98	..........KE.........
A0A077DBL4	K	83	..........KE.........
G5ELZ2	K	277	..........KE.........
Q42953	K	341	..........KE.........
Q03684	K	623	..........KE.........
Q67BD0	K	518	..........KE.........
Q40471	K	262	..........KE.........
Q9M7J3	K	365	..........KE.........
Q9M7J4	K	156	..........KE.........
Q9FSF6	K	158	..........KE.........
Q9SLN8	K	21	..........KE.........
Q76MF3	K	14	..........KE.........
Q9MUE2	K	95	..........KE.........
I6XTQ3	K	91	..........KE.........
Q14TB1	K	277	..........KE.........
E3W9P2	K	77	..........KE.........
Q14TB1	K	179	..........KE.........
Q9TNL9	K	245	..........KE.........
Q6T7F3	K	451	..........KE.........
W0KRH1	K	164	..........KE.........
I2G7N7	K	26	..........KE.........
Q8RVF9	K	87	..........KE.........
Q5DNZ6	K	59	..........KE.........
A0A0K2GP10	K	140	..........KE.........
Q43581	K	297	..........KE.........
Q006P9	K	68	..........KE.........
C5J0G6	K	226	..........KE.........
Q8LSZ2	K	135	..........KE.........
F5BFT0	K	313	..........KE.........
A0A097BTX2	K	66	..........KE.........
Q7X998	K	355	..........KE.........
Q6T6H9	K	129	..........KE.........
Q43800	K	674	..........KE.........
Q67BD0	K	603	..........KE.........
Q76MG1	K	181	..........KE.........
Q006Q0	K	427	..........KE.........
Q9FEL3	K	153	..........KE.........
H1ZN85	K	183	..........KE.........
P93769	K	172	..........KE.........
Q42951	K	278	..........KE.........
Q9M7J4	K	355	..........KE.........
M9Z760	K	418	..........KE.........
H2ESL0	K	138	..........KE.........
Q03199	K	64	..........KE.........
Q40459	K	272	..........KE.........
M4N8X4	K	178	..........KE.........
Q9XIV9	K	52	..........KE.........
G9MD86	K	356	..........KE.........
P50218	K	86	..........KE.........
A0A076FNH2	K	142	..........KE.........
Q14TB1	K	517	..........KE.........
O65852	K	72	..........KE.........
Q9FXS3	K	141	..........KE.........
A0A075QPA9	K	167	..........KE.........
O04977	K	83	..........KE.........
U3RJ91	K	499	..........KE.........
P49319	K	424	..........KE.........
C3RXI5	K	727	..........KE.........
A0A076L2F1	K	54	..........KE.........
Q9FSF6	K	89	..........KE.........
E3W9P2	K	138	..........KE.........
I7GVS5	K	603	..........KE.........
K0I7G7	K	206	..........KE.........
O24132	K	116	..........KE.........
Q45FL8	K	63	..........KE.........
A0A0D3QSL6	K	160	..........KE.........
Q9FEV9	K	238	..........KE.........
A0A076KWG9	K	304	..........KE.........
Q43590	K	58	..........KE.........
Q43581	K	66	..........KE.........
Q04127	K	118	..........KE.........
Q43798	K	127	..........KE.........
Q14TB1	K	456	..........KE.........
E5L8B6	K	155	..........KE.........
G9MD86	K	641	..........KE.........
A0A097BTX5	K	262	..........KE.........
G9MD86	K	127	..........KE.........
Q9AT17	K	179	..........KE.........
P24929	K	161	..........KE.........
W8SI68	K	281	..........KE.........
G9MD87	K	127	..........KE.........
P32980	K	150	..........KE.........
Q9SLN8	K	207	..........KE.........
R9QMI6	K	515	..........KE.........
Q8GUA3	K	437	..........KE.........
P06449	K	220	..........KE.........
Q9ZPL5	K	99	..........KE.........
A0A077D9R7	K	241	..........KE.........
B5AQ04	K	149	..........KE.........
Q42961	K	199	..........KE.........
Q9XG77	K	222	..........KE.........
Q9ZP50	K	462	..........KE.........
G9MD86	K	162	..........KE.........
Q9M7J4	K	246	..........KE.........
H9CCI1	K	122	..........KE.........
O49905	K	63	..........KE.........
Q40593	K	433	..........KE.........
E3W9Q0	K	61	..........KE.........
Q45FL8	K	33	..........KE.........
Q40512	K	85	..........KE.........
G9MD87	K	580	..........KE.........
G9MD86	K	579	..........KE.........
Q8H1T3	K	132	..........KE.........
O80361	K	181	..........KE.........
P06449	K	129	..........KE.........
U3PJP9	K	336	..........KE.........
B5APL3	K	301	..........KE.........
P09043	K	324	..........KE.........
O04397	K	185	..........KE.........
Q03685	K	113	..........KE.........
Q8VXD0	K	96	..........KE.........
P93373	K	299	..........KE.........
Q3LAG6	K	236	..........KE.........
Q7M242	K	907	..........KE.........
I6XTQ3	K	1012	..........KE.........
Q04126	K	118	..........KE.........
C5J0G6	K	268	..........KE.........
A0A059XN47	K	123	..........KE.........
A0A140G1S2	K	399	..........KE.........
Q9AXI8	K	172	..........KE.........
O82031	K	202	..........KE.........
O04977	K	201	..........KE.........
P29790	K	273	..........KE.........
A0A097BTZ6	K	63	..........KE.........
Q6SYB9	K	211	..........KE.........
Q9AVG8	K	238	..........KE.........
E0CJP3	K	252	..........KE.........
W8SI43	K	61	..........KE.........
Q7X998	K	371	..........KE.........
O24132	K	63	..........KE.........
Q9FXL9	K	389	..........KE.........
B2LT58	K	181	..........KE.........
A0A140G1S2	K	217	..........KE.........
Q9SMB6	K	346	..........KE.........
P06357	K	171	..........KE.........
A1XEL3	K	88	..........KE.........
Q40501	K	69	..........KE.........
U3PLK3	K	254	..........KE.........
Q5DKV0	K	284	..........KE.........
Q8L6J9	K	991	..........KE.........
W0KS23	K	462	..........KE.........
Q03685	K	389	..........KE.........
Q53UI6	K	114	..........KE.........
Q9TNL9	K	107	..........KE.........
B2LT58	K	392	..........KE.........
C5J0G6	K	238	.........EK..........
Q45KF8	K	335	.........EK..........
Q6SYB9	K	67	.........EK..........
Q9SQ56	K	179	.........EK..........
P93358	K	65	.........EK..........
Q9M7K8	K	67	.........EK..........
A7XAQ5	K	223	.........EK..........
A0A0C4FST8	K	122	.........EK..........
Q9SQ56	K	236	.........EK..........
O82802	K	628	.........EK..........
Q9ZT13	K	327	.........EK..........
P17513	K	135	.........EK..........
P17514	K	135	.........EK..........
W8SI43	K	312	.........EK..........
P27141	K	131	.........EK..........
A0A0C4FST8	K	71	.........EK..........
Q8W3Z9	K	97	.........EK..........
P93373	K	199	.........EK..........
C7F8N2	K	131	.........EK..........
Q7M242	K	655	.........EK..........
P93358	K	320	.........EK..........
Q40460	K	396	.........EK..........
Q5DKV0	K	156	.........EK..........
P06290	K	80	.........EK..........
Q40565	K	396	.........EK..........
A0A077DCK9	K	89	.........EK..........
A0A076L1Z5	K	75	.........EK..........
Q75ZD4	K	31	.........EK..........
Q6IVK6	K	139	.........EK..........
Q03685	K	360	.........EK..........
Q03684	K	361	.........EK..........
A0A076L2F1	K	108	.........EK..........
Q14TB1	K	556	.........EK..........
Q5DKU6	K	207	.........EK..........
Q76MG1	K	137	.........EK..........
Q76MG0	K	18	.........EK..........
Q9M662	K	60	.........EK..........
P68173	K	446	.........EK..........
P06449	K	222	.........EK..........
Q7M242	K	934	.........EK..........
A0A0C4FST8	K	82	.........EK..........
Q42962	K	366	.........EK..........
G9MD86	K	584	.........EK..........
P40691	K	99	.........EK..........
A0A077D7Q3	K	241	.........EK..........
P36182	K	358	.........EK..........
A0A076KWG2	K	315	.........EK..........
Q67BD0	K	523	.........EK..........
Q9M7J3	K	374	.........EK..........
P93375	K	197	.........EK..........
U3PLK3	K	47	.........EK..........
Q43590	K	112	.........EK..........
P93371	K	197	.........EK..........
A0A076L1Z7	K	195	.........EK..........
Q1G0Z1	K	709	.........EK..........
U3PJP9	K	343	.........EK..........
W0KMC2	K	62	.........EK..........
O24133	K	377	.........EK..........
Q5M9V4	K	486	.........EK..........
P56821	K	77	.........EK..........
P06449	K	131	.........EK..........
A0A077DCK9	K	43	.........EK..........
A8J6V0	K	18	.........EK..........
H6UM40	K	124	.........EK..........
Q8VZH4	K	254	.........EK..........
O82150	K	449	.........EK..........
Q9SMB4	K	79	.........EK..........
Q40589	K	223	.........EK..........
A0A140G1Q8	K	445	.........EK..........
C7E4J6	K	716	.........EK..........
Q03685	K	602	.........EK..........
Q40590	K	210	.........EK..........
Q40554	K	755	.........EK..........
A0A077DBL2	K	176	.........EK..........
P32980	K	92	.........EK..........
C3RXI5	K	399	.........EK..........
P27141	K	79	.........EK..........
A0A0C4FSU4	K	345	.........EK..........
Q9M7J4	K	248	.........EK..........
A9CM21	K	264	.........EK..........
A0A0C4FST8	K	20	.........EK..........
O24511	K	50	.........EK..........
P09094	K	56	.........EK..........
Q8W183	K	84	.........EK..........
P27141	K	84	.........EK..........
Q708F5	K	26	.........EK..........
F6N7C2	K	154	.........EK..........
Q5M9S4	K	140	.........EK..........
O04977	K	270	.........EK..........
A0A076L1Z5	K	121	.........EK..........
P93344	K	362	.........EK..........
Q40567	K	337	.........EK..........
O24124	K	159	.........EK..........
Q9XG67	K	74	.........EK..........
P30359	K	339	.........EK..........
Q9ZSP4	K	102	.........EK..........
P93354	K	24	.........EK..........
Q42961	K	331	.........EK..........
Q9M7J3	K	368	.........EK..........
O24149	K	121	.........EK..........
O04977	K	292	.........EK..........
O04361	K	122	.........EK..........
Q76MG1	K	193	.........EK..........
Q9AT17	K	231	.........EK..........
Q03683	K	105	.........EK..........
Q1G0Z1	K	509	.........EK..........
Q40460	K	372	.........EK..........
Q7M242	K	728	.........EK..........
Q67BD0	K	563	.........EK..........
O80361	K	237	.........EK..........
Q0PWS6	K	219	.........EK..........
A0A076L2F1	K	13	.........EK..........
O82150	K	508	.........EK..........
B6RCM0	K	173	.........EK..........
I7GVS5	K	563	.........EK..........
P32980	K	158	.........EK..........
P09094	K	63	.........EK..........
A0A076L4P6	K	484	.........EK..........
A0A077DCL8	K	160	.........EK..........
Q9XGH8	K	223	.........EK..........
P41919	K	40	.........EK..........
Q9XGH8	K	316	.........EK..........
Q76MG1	K	126	.........EK..........
Q40577	K	453	.........EK..........
Q84QE7	K	116	.........EK..........
A0A077DCK9	K	74	.........EK..........
D3W9H9	K	326	.........EK..........
A0A075F1V0	K	168	.........EK..........
Q67BD0	K	530	.........EK..........
Q9AT16	K	16	.........EK..........
O81390	K	192	.........EK..........
B8Y888	K	159	.........EK..........
Q9XQP4	K	400	.........EK..........
S5QCB8	K	336	.........EK..........
Q8LSZ3	K	382	.........EK..........
Q40471	K	126	.........EK..........
Q7DLX9	K	86	.........EK..........
Q9FSF0	K	119	.........EK..........
G9BRR3	K	132	.........EK..........
Q76MG1	K	51	.........EK..........
D6PZY5	K	58	.........EK..........
Q9FPL3	K	436	.........EK..........
A0A075EYT9	K	210	.........EK..........
Q3LAG6	K	102	.........EK..........
Q03685	K	532	.........EK..........
Q9XEN8	K	248	.........EK..........
Q9M7J4	K	139	.........EK..........
P51845	K	250	.........EK..........
P93358	K	211	.........EK..........
A0A076KWG3	K	289	.........EK..........
Q5XMB8	K	249	.........EK..........
A0A077DBL2	K	78	.........EK..........
A0A0A8J4Z6	K	319	.........EK..........
G9MD86	K	79	.........EK..........
P93375	K	220	.........EK..........
I7GVS5	K	530	.........EK..........
A0A077DBL4	K	75	.........EK..........
Q42954	K	273	.........EK..........
E1U7Y2	K	134	.........EK..........
A0A076KWG2	K	414	.........EK..........
O24133	K	647	.........EK..........
A0A076L1Z5	K	114	.........EK..........
T2BRU8	K	67	.........EK..........
Q40480	K	26	.........EK..........
Q42967	K	155	.........EK..........
C3RXI5	K	422	.........EK..........
Q9SLN8	K	190	.........EK..........
Q9M7J4	K	692	.........EK..........
Q9SBI4	K	323	.........EK..........
P45733	K	673	.........EK..........
P06379	K	70	.........EK..........
Q42946	K	111	.........EK..........
Q9FES7	K	325	.........EK..........
Q93X38	K	142	.........EK..........
Q40459	K	191	.........EK..........
Q56E62	K	47	.........EK..........
P93344	K	518	.........EK..........
A0A076KXA6	K	205	.........EK..........
Q1G0Z1	K	319	.........EK..........
Q9ZSP4	K	234	.........EK..........
Q9ZS49	K	164	.........EK..........
P93376	K	220	.........EK..........
Q9FSF0	K	151	.........EK..........
Q9ZP87	K	73	.........EK..........
Q0PWS7	K	228	.........EK..........
Q9XEN8	K	178	.........EK..........
Q40565	K	306	.........EK..........
A0A076KWG9	K	336	.........EK..........
O04977	K	236	.........EK..........
W8SI43	K	307	.........EK..........
Q9ZP50	K	618	.........EK..........
B6RCM0	K	189	.........EK..........
I7B1E5	K	214	.........EK..........
I7A3N8	K	214	.........EK..........
Q941H9	K	119	.........EK..........
W8SGD9	K	210	.........EK..........
P93373	K	222	.........EK..........
Q9M7J4	K	440	.........EK..........
O24132	K	178	.........EK..........
Q1W375	K	96	.........EK..........
Q9M6E6	K	324	.........EK..........
I2FJN7	K	335	.........EK..........
Q53UI6	K	180	.........EK..........
Q6TKQ9	K	172	.........EK..........
G9BRR3	K	216	.........EK..........
A0A077D9N5	K	121	.........EK..........
Q40495	K	296	.........EK..........
O24135	K	194	.........EK..........
D4P3S0	K	38	.........EK..........
Q9M437	K	198	.........EK..........
O04977	K	266	.........EK..........
M9Q2J6	K	36	.........EK..........
Q93X37	K	11	.........EK..........
Q9ZSD5	K	64	.........EK..........
Q5K4L4	K	243	.........EK..........
A0A097BTX5	K	345	.........EK..........
A0A0N7CV06	K	374	.........EK..........
B6VRE8	K	240	.........EK..........
Q94IQ1	K	99	.........EK..........
Q75WV0	K	401	.........EK..........
A0A076KWG9	K	306	.........EK..........
G8FQI4	K	186	.........EK..........
Q93X39	K	59	.........EK..........
C7E4J6	K	392	.........EK..........
Q9ZS34	K	379	.........EK..........
Q006Q0	K	93	.........EK..........
U3PLK3	K	197	.........EK..........
Q40512	K	161	.........EK..........
P93400	K	348	.........EK..........
T2BRU8	K	147	.........EK..........
Q9FSF6	K	66	.........EK..........
Q9ZSC8	K	759	.........EK..........
A0A076L2F1	K	40	.........EK..........
P06411	K	308	.........EK..........
Q9ZP87	K	158	.........EK..........
Q14TB1	K	481	.........EK..........
Q9ZRD3	K	167	.........EK..........
Q76KB0	K	74	.........EK..........
Q67BD0	K	325	.........EK..........
Q8W402	K	71	.........EK..........
G3CCC0	K	83	.........EK..........
Q5QJB2	K	216	.........EK..........
Q9XIV9	K	113	.........EK..........
P35494	K	194	.........EK..........
Q40475	K	389	.........EK..........
Q9M5Z8	K	67	.........EK..........
Q9FVE9	K	847	.........EK..........
Q25C91	K	111	.........EK..........
Q75VJ8	K	534	.........EK..........
Q6RUN3	K	28	.........EK..........
Q45KF8	K	423	.........EK..........
U3PLK3	K	444	.........EK..........
Q42961	K	203	.........EK..........
Q9AT54	K	335	.........EK..........
I7GVS5	K	116	.........EK..........
Q67BD0	K	116	.........EK..........
Q02585	K	64	.........EK..........
A0A076KXA6	K	46	.........EK..........
B2YKT9	K	55	..........KD.........
D6PZY5	K	55	..........KD.........
P62129	K	108	..........KD.........
P09094	K	185	..........KD.........
P24929	K	166	..........KD.........
A0A0K2GP10	K	196	..........KD.........
Q0PWS5	K	218	..........KD.........
A7VMP6	K	99	..........KD.........
Q43800	K	13	..........KD.........
I7GVS5	K	560	..........KD.........
Q76KA9	K	105	..........KD.........
G9MD86	K	729	..........KD.........
P06359	K	139	..........KD.........
Q40512	K	180	..........KD.........
A0A075F2G1	K	117	..........KD.........
E2F3S9	K	48	..........KD.........
P09094	K	96	..........KD.........
Q67BD0	K	560	..........KD.........
P93769	K	318	..........KD.........
A1KYB1	K	458	..........KD.........
A0A059TCN3	K	91	..........KD.........
Q9FVE9	K	410	..........KD.........
Q9TNL9	K	340	..........KD.........
Q76KB0	K	108	..........KD.........
Q40581	K	323	..........KD.........
Q202M6	K	45	..........KD.........
A9CM22	K	21	..........KD.........
G9MD87	K	730	..........KD.........
P06405	K	320	..........KD.........
B7X6S8	K	74	..........KD.........
P49098	K	53	..........KD.........
Q03685	K	287	..........KD.........
P06407	K	302	..........KD.........
Q9ZP50	K	107	..........KD.........
T2BRU8	K	278	..........KD.........
Q0PWS6	K	89	..........KD.........
Q6RUN3	K	25	..........KD.........
Q285L8	K	75	..........KD.........
Q75VR1	K	322	..........KD.........
A0A077D849	K	128	..........KD.........
Q9XGH8	K	230	..........KD.........
Q9LW96	K	211	..........KD.........
Q9ZR45	K	71	..........KD.........
A0A075F9G5	K	91	..........KD.........
P62129	K	88	..........KD.........
P93373	K	32	..........KD.........
O49903	K	220	..........KD.........
Q5IH14	K	136	..........KD.........
G9MD87	K	570	..........KD.........
T2BQ67	K	285	..........KD.........
P93375	K	32	..........KD.........
Q43581	K	240	..........KD.........
Q84P55	K	250	..........KD.........
Q56D10	K	209	..........KD.........
Q9ZSP3	K	135	..........KD.........
Q43582	K	48	..........KD.........
P68173	K	464	..........KD.........
Q5XMB8	K	227	..........KD.........
Q9FPL3	K	589	..........KD.........
A0A076L2G4	K	363	..........KD.........
Q9AT16	K	252	..........KD.........
Q76MF4	K	22	..........KD.........
Q76MF3	K	22	..........KD.........
Q03685	K	588	..........KD.........
Q84P56	K	251	..........KD.........
O82077	K	133	..........KD.........
Q9FEL1	K	65	..........KD.........
W0KS23	K	75	..........KD.........
A0A097BTV9	K	501	..........KD.........
Q5XMB7	K	227	..........KD.........
Q40463	K	74	..........KD.........
Q8VXD0	K	326	..........KD.........
G9MD86	K	569	..........KD.........
Q9M5Z8	K	408	..........KD.........
Q8W402	K	334	..........KD.........
A0A024AX02	K	447	..........KD.........
Q8W3Z6	K	63	..........KD.........
Q06BK4	K	30	..........KD.........
Q7X998	K	166	..........KD.........
A0A097BTV9	K	132	..........KD.........
Q9ZSP4	K	131	..........KD.........
Q03685	K	140	..........KD.........
P12133	K	299	..........KD.........
W0KS23	K	205	..........KD.........
P00876	K	32	..........KD.........
T2D261	K	409	..........KD.........
Q43590	K	191	..........KD.........
A0A059XID0	K	102	..........KD.........
P06373	K	42	..........KD.........
P35494	K	238	..........KD.........
P68173	K	17	..........KD.........
D3W9H8	K	97	..........KD.........
A0A068JCD2	K	309	..........KD.........
P93395	K	194	..........KD.........
Q42946	K	211	..........KD.........
Q3LAG6	K	88	..........KD.........
A0A076FU21	K	171	..........KD.........
O82150	K	148	..........KD.........
A0A0A8WJH5	K	11	..........KD.........
A0A075EYQ6	K	128	..........KD.........
P68158	K	328	..........KD.........
Q76MF3	K	95	..........KD.........
Q5XMB8	K	155	..........KD.........
B5TWD2	K	450	..........KD.........
Q03684	K	130	..........KD.........
Q03685	K	173	..........KD.........
B5APL3	K	112	..........KD.........
O65855	K	370	..........KD.........
A0A139ZSG9	K	297	..........KD.........
B8Y888	K	188	..........KD.........
O24132	K	209	..........KD.........
Q94EN2	K	572	..........KD.........
E1U7Y2	K	139	..........KD.........
A0A075F1U0	K	145	..........KD.........
Q76MF3	K	78	..........KD.........
Q76MF4	K	78	..........KD.........
Q40589	K	154	..........KD.........
A0A076L2E7	K	40	..........KD.........
E2F3S9	K	98	..........KD.........
A0A076L2G4	K	355	..........KD.........
W8SRK9	K	97	..........KD.........
Q9MUE2	K	214	..........KD.........
P93395	K	104	..........KD.........
A0A0A8WK74	K	241	..........KD.........
A0A0A8WK73	K	29	..........KD.........
Q14TB1	K	547	..........KD.........
B5AQ04	K	241	..........KD.........
P49319	K	253	..........KD.........
C3PTS5	K	169	..........KD.........
D3W9H9	K	200	..........KD.........
O82151	K	296	..........KD.........
Q03685	K	383	..........KD.........
P93352	K	160	..........KD.........
A0A075F2H0	K	239	..........KD.........
B6RCM0	K	38	..........KD.........
Q6TKR0	K	322	..........KD.........
Q84UH4	K	113	..........KD.........
Q3LAG5	K	49	..........KD.........
A0A0C4FST8	K	29	..........KD.........
B8Y888	K	181	..........KD.........
Q53UI6	K	132	..........KD.........
Q1KYS7	K	76	..........KD.........
Q9ZP87	K	239	..........KD.........
P50218	K	376	..........KD.........
Q40577	K	347	..........KD.........
A1XEK2	K	490	..........KD.........
P09094	K	117	..........KD.........
A0A076KXA0	K	54	..........KD.........
Q75U98	K	158	..........KD.........
A0A076FU26	K	184	..........KD.........
A0A077D849	K	135	..........KD.........
Q8W400	K	244	..........KD.........
E1B2R0	K	224	..........KD.........
Q9FXS3	K	17	..........KD.........
Q38PK4	K	35	..........KD.........
Q40593	K	231	..........KD.........
Q5KTN4	K	90	..........KD.........
Q2WGN6	K	395	..........KD.........
Q852S5	K	133	..........KD.........
Q9ZSP4	K	200	..........KD.........
A0A075F2H4	K	94	..........KD.........
P00876	K	201	..........KD.........
A0A077DBL2	K	157	..........KD.........
Q9FEV9	K	118	..........KD.........
O82150	K	483	..........KD.........
Q67BD0	K	163	..........KD.........
Q9TNL9	K	299	..........KD.........
Q9M7J3	K	290	..........KD.........
Q9M6Q9	K	33	..........KD.........
Q9M7K8	K	273	..........KD.........
Q9FXL9	K	543	..........KD.........
Q3V5W8	K	16	..........KD.........
A0A140G1Q8	K	370	..........KD.........
Q93X34	K	205	..........KD.........
P93344	K	452	..........KD.........
A0A077DCL2	K	34	..........KD.........
E1B2R0	K	433	..........KD.........
J7EQB2	K	12	..........KD.........
Q94EN2	K	314	..........KD.........
Q40567	K	282	..........KD.........
P06407	K	551	..........KD.........
Q9M7J4	K	267	..........KD.........
Q93X30	K	162	..........KD.........
Q9AT16	K	77	..........KD.........
Q14TB1	K	449	..........KD.........
Q40578	K	252	..........KD.........
Q03685	K	483	..........KD.........
D2K7Z2	K	155	..........KD.........
T2CD85	K	258	..........KD.........
C5J0G6	K	284	..........KD.........
Q948K4	K	155	.........YK..........
Q8RVF9	K	157	.........YK..........
Q75ZE3	K	159	.........YK..........
Q75ZD4	K	157	.........YK..........
Q75ZE5	K	155	.........YK..........
A0A0C4FST8	K	60	.........YK..........
A0A0C4FST4	K	60	.........YK..........
Q67BD0	K	532	.........YK..........
I7GVS5	K	532	.........YK..........
C3RXI5	K	585	.........YK..........
H9CCI2	K	130	.........YK..........
Q40525	K	11	.........YK..........
Q40462	K	36	.........YK..........
C5J0G6	K	137	.........YK..........
Q43590	K	222	.........YK..........
A0A077DBL4	K	438	.........YK..........
A0A0F7R4E4	K	447	.........YK..........
Q9M6E6	K	270	.........YK..........
Q852R8	K	83	.........YK..........
P00876	K	227	.........YK..........
G9MD86	K	265	.........YK..........
M9Z760	K	357	.........YK..........
A0A068JIB0	K	175	.........YK..........
I7B1E5	K	229	.........YK..........
A8J6V0	K	55	.........YK..........
L8B431	K	99	.........YK..........
A0A0K0XR76	K	78	.........YK..........
Q43581	K	230	.........YK..........
P06290	K	125	.........YK..........
Q40475	K	393	.........YK..........
Q9FSF0	K	111	.........YK..........
T2BQ67	K	235	.........YK..........
A0A076L4P6	K	17	.........YK..........
Q9AVG7	K	140	.........YK..........
Q9FES7	K	320	.........YK..........
Q40480	K	91	.........YK..........
A0A077DCL2	K	59	.........YK..........
T2BQ67	K	291	.........YK..........
W8SRJ8	K	212	.........YK..........
Q9AVG8	K	195	.........YK..........
Q9FVE9	K	765	.........YK..........
Q1W375	K	212	.........YK..........
A0A097BU08	K	143	.........YK..........
Q7X998	K	196	.........YK..........
A1XEK2	K	114	.........YK..........
O04977	K	348	.........YK..........
A0A0S0N610	K	37	.........YK..........
Q8W3Z9	K	193	.........YK..........
W8R6U0	K	437	.........YK..........
Q7M242	K	57	.........YK..........
Q76CU2	K	597	.........YK..........
Q45FL8	K	107	.........YK..........
D2CNC8	K	458	.........YK..........
Q8RVF9	K	54	.........YK..........
Q40544	K	477	.........YK..........
Q5KTN4	K	57	.........YK..........
I7GVS5	K	112	.........YK..........
Q67BD0	K	112	.........YK..........
Q9ZS34	K	428	.........YK..........
B2BF99	K	182	.........YK..........
H9CCI1	K	65	.........YK..........
U3PVV5	K	129	.........YK..........
P00876	K	21	.........YK..........
O65856	K	504	.........YK..........
Q9ZRD3	K	187	.........YK..........
A0A076L2E2	K	58	.........YK..........
Q76KB0	K	555	.........YK..........
P09976	K	2201	.........YK..........
Q9FXS3	K	30	.........YK..........
Q42949	K	198	.........YK..........
C3PTS5	K	129	.........YK..........
Q03684	K	126	.........YK..........
Q6RJS4	K	58	.........YK..........
Q9SLS1	K	124	.........YK..........
P80461	K	185	.........YK..........
B2LT58	K	353	.........YK..........
Q40593	K	332	.........YK..........
Q3LAG6	K	134	.........YK..........
C7E4J6	K	700	.........YK..........
Q9M7J3	K	214	.........YK..........
A0A077D830	K	296	.........YK..........
P12116	K	353	.........YK..........
Q40577	K	340	.........YK..........
A0A075EYT9	K	175	.........YK..........
P06386	K	87	.........YK..........
P93769	K	243	.........YK..........
A0A097BTX9	K	244	.........YK..........
P56821	K	210	.........YK..........
G5ELZ2	K	524	.........YK..........
B2BF99	K	90	.........YK..........
M9Z760	K	409	.........YK..........
Q948K4	K	11	.........AK..........
Q75ZE5	K	13	.........AK..........
Q8RVF9	K	13	.........AK..........
Q948K3	K	15	.........AK..........
A0A068JD04	K	58	.........AK..........
Q202M6	K	54	.........AK..........
Q70Z18	K	71	.........AK..........
Q70Z17	K	71	.........AK..........
F2VJ75	K	60	.........AK..........
Q947K7	K	19	.........AK..........
P62732	K	129	.........AK..........
Q852R8	K	77	.........AK..........
A0A075EZS4	K	262	.........AK..........
Q9T2L8	K	23	.........AK..........
A0A0C4FST8	K	47	.........AK..........
Q1KYS7	K	63	.........AK..........
P09043	K	173	.........AK..........
Q9T2L9	K	23	.........AK..........
A0A075F1V0	K	245	.........AK..........
A0A068JIB0	K	57	.........AK..........
G5ELZ2	K	428	.........AK..........
Q6TBQ2	K	475	.........AK..........
Q40554	K	831	.........AK..........
A0A139ZSG9	K	305	.........AK..........
P35494	K	295	.........AK..........
P93400	K	607	.........AK..........
P29790	K	84	.........AK..........
Q6TXM4	K	913	.........AK..........
P09044	K	170	.........AK..........
Q40581	K	218	.........AK..........
B2LT58	K	32	.........AK..........
A0A075M9F5	K	133	.........AK..........
A0A076L2F1	K	190	.........AK..........
U3RJ91	K	256	.........AK..........
Q9AT16	K	333	.........AK..........
A7XAQ5	K	453	.........AK..........
Q0PWS7	K	96	.........AK..........
Q84P56	K	332	.........AK..........
A0A097BTX5	K	197	.........AK..........
Q40565	K	208	.........AK..........
Q9M7J4	K	670	.........AK..........
Q9ZS34	K	73	.........AK..........
Q9FXS3	K	20	.........AK..........
A0A075M5E6	K	133	.........AK..........
A0A076L1Z7	K	235	.........AK..........
A0A077DCK9	K	53	.........AK..........
P27493	K	93	.........AK..........
Q9FSF6	K	37	.........AK..........
P93358	K	326	.........AK..........
A0A075F1V0	K	182	.........AK..........
O65855	K	131	.........AK..........
P29345	K	157	.........AK..........
Q6QND3	K	204	.........AK..........
Q9FVE9	K	803	.........AK..........
Q75ZD4	K	34	.........AK..........
A0A076L2F1	K	176	.........AK..........
Q08940	K	236	.........AK..........
Q75ZE3	K	113	.........AK..........
Q08940	K	193	.........AK..........
Q5XMB8	K	238	.........AK..........
Q75ZE0	K	34	.........AK..........
Q42962	K	341	.........AK..........
A0A076KWG9	K	276	.........AK..........
O82077	K	15	.........AK..........
Q285L8	K	187	.........AK..........
Q67C42	K	260	.........AK..........
Q03684	K	89	.........AK..........
Q0PWS5	K	114	.........AK..........
O24132	K	169	.........AK..........
Q0PWS5	K	66	.........AK..........
P24929	K	173	.........AK..........
Q67BD0	K	74	.........AK..........
Q9M7K8	K	151	.........AK..........
A1KYB1	K	153	.........AK..........
Q40545	K	341	.........AK..........
E5L8B6	K	161	.........AK..........
Q03685	K	88	.........AK..........
C5J0G6	K	415	.........AK..........
Q42961	K	210	.........AK..........
P62094	K	37	.........AK..........
Q67BD0	K	545	.........AK..........
Q42961	K	132	.........AK..........
G9MD86	K	174	.........AK..........
A0A024AX02	K	452	.........AK..........
Q42961	K	415	.........AK..........
Q40475	K	254	.........AK..........
O82702	K	82	.........AK..........
W8SRJ3	K	550	.........AK..........
P00876	K	183	.........AK..........
Q94EN2	K	416	.........AK..........
A0A068JD04	K	230	.........AK..........
Q40480	K	187	.........AK..........
P32980	K	187	.........AK..........
Q9ZS34	K	217	.........AK..........
A0A076L4Q6	K	84	.........AK..........
A0A0C4FSU4	K	84	.........AK..........
O04361	K	227	.........AK..........
Q40568	K	390	.........AK..........
Q9FES7	K	216	.........AK..........
Q9M5Z8	K	474	.........AK..........
P68158	K	193	.........AK..........
I2FJN7	K	625	.........AK..........
Q7M242	K	513	.........AK..........
B5TWD2	K	156	.........AK..........
P27141	K	246	.........AK..........
A0A097BTX5	K	250	.........AK..........
Q93X34	K	173	.........AK..........
Q9LW96	K	157	.........AK..........
Q9SLN8	K	84	.........AK..........
Q9M436	K	109	.........AK..........
Q40501	K	133	.........AK..........
Q40521	K	143	.........AK..........
O82703	K	83	.........AK..........
Q8RU71	K	301	.........AK..........
A0A068JIB0	K	385	.........AK..........
Q2WGN6	K	573	.........AK..........
Q3LAG5	K	126	.........AK..........
Q9LEB0	K	288	.........AK..........
A0A024AX02	K	425	.........AK..........
Q42964	K	57	.........AK..........
E5KCJ8	K	194	.........AK..........
O80362	K	101	.........AK..........
A0A077DCL2	K	45	.........AK..........
D4P3S0	K	203	.........AK..........
Q53UI6	K	202	.........AK..........
Q5EFR4	K	202	.........AK..........
A0A097BTV9	K	516	.........AK..........
Q8W3Z7	K	359	.........AK..........
A0A077D9N5	K	90	.........AK..........
Q40463	K	14	.........AK..........
A0A0K0XR75	K	252	.........AK..........
O82150	K	534	.........AK..........
P06411	K	321	.........AK..........
A0A140G1S2	K	359	.........AK..........
A0A0C4FSU4	K	354	.........AK..........
A0A0A8JBT3	K	243	.........AK..........
A0A077DBL4	K	61	.........AK..........
Q42961	K	335	.........AK..........
Q7M242	K	252	.........AK..........
Q8VZH4	K	170	.........AK..........
Q50LG5	K	149	.........AK..........
Q8GUA3	K	557	.........AK..........
F2VJ75	K	368	.........AK..........
Q40451	K	71	.........AK..........
U3RJ91	K	162	.........AK..........
C3RXI5	K	314	.........AK..........
P93358	K	344	.........AK..........
P27141	K	248	.........AK..........
Q40540	K	61	.........AK..........
Q84QE8	K	316	.........AK..........
Q6RUN4	K	117	.........AK..........
Q40459	K	316	.........AK..........
D2K7Z2	K	137	.........AK..........
P27495	K	43	.........AK..........
A0A077DCK9	K	99	.........AK..........
P00876	K	316	.........AK..........
A0A075EYT9	K	180	.........AK..........
Q9M7J4	K	373	.........AK..........
O04946	K	281	.........AK..........
O82150	K	284	.........AK..........
E1U7Y4	K	125	.........AK..........
Q5QJB2	K	72	.........AK..........
A8J6V0	K	125	.........AK..........
P06355	K	38	.........AK..........
D3W9H9	K	315	.........DK..........
D3W9H8	K	316	.........DK..........
A0A067YF53	K	316	.........DK..........
J9PVL4	K	313	.........DK..........
O24131	K	182	.........DK..........
Q9XEN8	K	182	.........DK..........
I7B1E5	K	330	.........DK..........
I7A3N8	K	330	.........DK..........
O24132	K	182	.........DK..........
A0A076L2E2	K	44	.........DK..........
Q40460	K	376	.........DK..........
Q40565	K	376	.........DK..........
Q9M5Z8	K	36	.........DK..........
Q67BD0	K	573	.........DK..........
Q67BD0	K	513	.........DK..........
P27154	K	29	.........DK..........
Q76MG1	K	116	.........DK..........
Q43581	K	191	.........DK..........
Q42961	K	350	.........DK..........
P50218	K	31	.........DK..........
A0A076L2F1	K	69	.........DK..........
P27154	K	205	.........DK..........
W8SRJ3	K	482	.........DK..........
Q42962	K	276	.........DK..........
I7GVS5	K	573	.........DK..........
G5ELZ2	K	269	.........DK..........
Q14TB1	K	54	.........DK..........
P50218	K	57	.........DK..........
A0A0K2GP10	K	67	.........DK..........
Q1G0Z1	K	569	.........DK..........
Q9TNL9	K	174	.........DK..........
P68158	K	428	.........DK..........
O82150	K	277	.........DK..........
A0A068JCD7	K	195	.........DK..........
P27141	K	185	.........DK..........
Q9M6E6	K	124	.........DK..........
I7GVS5	K	334	.........DK..........
Q589Y3	K	444	.........DK..........
Q9XGH8	K	238	.........DK..........
Q67BD0	K	334	.........DK..........
Q42962	K	331	.........DK..........
A0A097BTV9	K	509	.........DK..........
Q9XG67	K	67	.........DK..........
Q03683	K	97	.........DK..........
Q03685	K	594	.........DK..........
U3PHS9	K	285	.........DK..........
Q7X998	K	394	.........DK..........
A0A076FNJ9	K	366	.........DK..........
F2VJ75	K	149	.........DK..........
A0A076L2E1	K	37	.........DK..........
Q40460	K	419	.........DK..........
Q84QE7	K	180	.........DK..........
Q03685	K	539	.........DK..........
A0A076L2G4	K	377	.........DK..........
A0A097BU06	K	308	.........DK..........
A0A075EYT9	K	278	.........DK..........
Q9ZS34	K	240	.........DK..........
I2FJN7	K	135	.........DK..........
A0A068JFR6	K	112	.........DK..........
Q6T6H9	K	410	.........DK..........
Q9AT16	K	290	.........DK..........
Q93X32	K	34	.........DK..........
Q14TB1	K	628	.........DK..........
Q14TB1	K	553	.........DK..........
Q04126	K	148	.........DK..........
Q40589	K	122	.........DK..........
Q9SLS1	K	76	.........DK..........
P36182	K	430	.........DK..........
Q40589	K	209	.........DK..........
A0A075F2H4	K	96	.........DK..........
Q9SLS1	K	91	.........DK..........
Q42961	K	321	.........DK..........
Q84TM7	K	187	.........DK..........
Q9SMB6	K	378	.........DK..........
Q03666	K	106	.........DK..........
Q04127	K	148	.........DK..........
Q9FSF2	K	44	.........DK..........
A0A076KX89	K	235	.........DK..........
A0A0C4FST8	K	38	.........DK..........
B8Y888	K	131	.........DK..........
A0A068JCD2	K	300	.........DK..........
O04977	K	172	.........DK..........
Q75VJ8	K	821	.........DK..........
Q9FXS3	K	103	.........DK..........
O23792	K	253	.........DK..........
P06405	K	564	.........DK..........
Q43800	K	413	.........DK..........
A0A076KWG9	K	351	.........DK..........
P29790	K	191	.........DK..........
P27141	K	256	.........DK..........
Q5R216	K	224	.........DK..........
Q50LG5	K	221	.........DK..........
Q43797	K	42	.........DK..........
Q9ZP50	K	651	.........DK..........
P27154	K	375	.........DK..........
Q03666	K	82	.........DK..........
Q67BD0	K	191	.........DK..........
Q0PWS5	K	204	.........DK..........
P06391	K	12	.........DK..........
Q9SMB4	K	175	.........DK..........
A0A075F2H4	K	84	.........DK..........
Q53UI6	K	147	.........DK..........
Q8LNZ4	K	476	.........DK..........
A0A076KWG9	K	90	.........DK..........
A0A076KWG3	K	285	.........DK..........
O65852	K	325	.........DK..........
Q9XHL7	K	84	.........DK..........
P93395	K	46	.........DK..........
U3PHS9	K	374	.........DK..........
J9XUY3	K	81	.........DK..........
Q7M275	K	135	.........DK..........
G9MD86	K	118	.........DK..........
Q8RVF9	K	140	.........FK..........
Q75ZD4	K	140	.........FK..........
Q5KTN4	K	143	.........FK..........
Q75XU8	K	129	.........FK..........
Q947K7	K	146	.........FK..........
Q948K3	K	139	.........FK..........
P12222	K	792	.........FK..........
Q9M7J4	K	361	.........FK..........
P27141	K	125	.........FK..........
P93344	K	377	.........FK..........
Q8W3Z7	K	197	.........FK..........
O80362	K	172	.........FK..........
Q9LW96	K	54	.........FK..........
A0A0C4FSU4	K	144	.........FK..........
Q9SBI4	K	262	.........FK..........
Q67BD0	K	252	.........FK..........
W0KRH1	K	167	.........FK..........
Q9MB71	K	137	.........FK..........
P49319	K	429	.........FK..........
Q5EFR4	K	192	.........FK..........
A0A077DCK9	K	83	.........FK..........
Q40473	K	386	.........FK..........
Q9LW96	K	308	.........FK..........
Q9LEB0	K	113	.........FK..........
P09044	K	109	.........FK..........
P35494	K	117	.........FK..........
P62732	K	119	.........FK..........
Q84RD7	K	305	.........FK..........
Q40475	K	415	.........FK..........
E5L8B5	K	132	.........FK..........
A0A097BTX5	K	188	.........FK..........
G5ELZ2	K	412	.........FK..........
Q9XG77	K	104	.........FK..........
P93358	K	190	.........FK..........
O24511	K	429	.........FK..........
P25998	K	17	.........FK..........
Q006Q0	K	155	.........FK..........
A0A077DBL2	K	232	.........FK..........
A0A0C4FSU4	K	406	.........FK..........
W8SVJ4	K	330	.........FK..........
E3W9P2	K	40	.........FK..........
D3W9H8	K	76	.........FK..........
Q7M242	K	313	.........FK..........
P00876	K	14	.........FK..........
O04361	K	113	.........FK..........
A7XV37	K	283	.........FK..........
Q2WGN6	K	543	.........FK..........
P35476	K	30	.........FK..........
P35477	K	30	.........FK..........
P31593	K	80	.........FK..........
E5L8B6	K	146	.........FK..........
A0A075F2H1	K	53	.........FK..........
Q7DM39	K	109	.........FK..........
Q04126	K	107	.........FK..........
Q43800	K	348	.........FK..........
Q40589	K	63	.........FK..........
Q5K4L4	K	480	.........FK..........
Q04127	K	107	.........FK..........
Q9LEB0	K	545	.........FK..........
A0A076KWG9	K	109	.........FK..........
P06407	K	169	.........FK..........
A0A075F1U0	K	148	.........FK..........
O24141	K	202	.........FK..........
A7VMP6	K	56	.........FK..........
A8J6V0	K	60	.........FK..........
Q8W3Z7	K	315	.........FK..........
A0A059TCM2	K	71	.........FK..........
Q5GIA8	K	257	.........FK..........
Q9FXS3	K	95	.........FK..........
Q40554	K	707	.........FK..........
A0A097BTX9	K	256	.........FK..........
Q9XEN8	K	120	.........FK..........
A0A0D3QSL6	K	27	.........FK..........
M9Z760	K	285	.........FK..........
A0A139ZSG9	K	308	.........FK..........
A0A0K0XR75	K	154	.........FK..........
P27154	K	143	.........FK..........
Q9XHL7	K	111	.........FK..........
A2V884	K	105	.........FK..........
A0A076L2E7	K	53	.........FK..........
Q8LNZ4	K	407	.........FK..........
Q84UH4	K	168	.........FK..........
V9TI00	K	355	.........FK..........
P68173	K	53	.........FK..........
Q7XZV3	K	132	.........FK..........
B2BF99	K	130	.........FK..........
A0A075F2H0	K	266	.........FK..........
A9CM21	K	13	.........GK..........
A9CM20	K	13	.........GK..........
A0A076KWG9	K	258	.........GK..........
Q6TKQ9	K	247	.........GK..........
P68158	K	420	.........GK..........
A9CM22	K	13	.........GK..........
Q02585	K	208	.........GK..........
Q41230	K	137	.........GK..........
Q589Y0	K	252	.........GK..........
Q8W401	K	248	.........GK..........
A0A077D9N5	K	107	.........GK..........
Q5M9U1	K	130	.........GK..........
Q5EFR4	K	189	.........GK..........
Q53UI6	K	189	.........GK..........
H9CCI2	K	384	.........GK..........
W0KRH1	K	101	.........GK..........
Q04126	K	223	.........GK..........
A8UDS9	K	70	.........GK..........
Q40569	K	55	.........GK..........
P35494	K	418	.........GK..........
D2CNC5	K	694	.........GK..........
Q7M242	K	45	.........GK..........
Q03685	K	170	.........GK..........
W8SRK9	K	435	.........GK..........
A0A097BU06	K	302	.........GK..........
Q42961	K	423	.........GK..........
Q45FL8	K	48	.........GK..........
Q04127	K	176	.........GK..........
P68173	K	275	.........GK..........
Q93X34	K	167	.........GK..........
Q7DM39	K	178	.........GK..........
Q04126	K	176	.........GK..........
Q202M6	K	68	.........GK..........
U3PLK3	K	85	.........GK..........
A0A076KXA0	K	51	.........GK..........
A0A0K2GP10	K	271	.........GK..........
A0A076L2E1	K	18	.........GK..........
Q7DM39	K	172	.........GK..........
Q40565	K	93	.........GK..........
Q8GUA3	K	376	.........GK..........
C5J0G6	K	61	.........GK..........
C3RXI5	K	724	.........GK..........
F5BFT0	K	135	.........GK..........
A0A076KWG9	K	345	.........GK..........
Q4LB98	K	45	.........GK..........
P18212	K	222	.........GK..........
A0A097BTV9	K	603	.........GK..........
Q43800	K	191	.........GK..........
Q9SQI5	K	124	.........GK..........
E2F3S9	K	128	.........GK..........
O04397	K	167	.........GK..........
Q42962	K	349	.........GK..........
P80461	K	201	.........GK..........
Q40593	K	236	.........GK..........
Q40567	K	331	.........GK..........
I7B1E5	K	322	.........GK..........
O82077	K	190	.........GK..........
Q43797	K	261	.........GK..........
Q43798	K	260	.........GK..........
Q04127	K	223	.........GK..........
Q7M242	K	445	.........GK..........
P09044	K	125	.........GK..........
Q84QE7	K	126	.........GK..........
P29790	K	276	.........GK..........
P00876	K	334	.........GK..........
P24091	K	99	.........GK..........
F2VJ75	K	377	.........GK..........
A0A024AX02	K	437	.........GK..........
Q40460	K	175	.........GK..........
Q04126	K	170	.........GK..........
Q42950	K	326	.........GK..........
Q7M242	K	362	.........GK..........
A0A075F1V0	K	300	.........GK..........
Q40565	K	171	.........GK..........
A0A068JD04	K	363	.........GK..........
P09043	K	166	.........GK..........
P93358	K	80	.........GK..........
K0I7G7	K	107	.........GK..........
Q9SMB4	K	162	.........GK..........
Q40519	K	71	.........GK..........
P80461	K	213	.........GK..........
Q40581	K	504	.........GK..........
P35494	K	109	.........GK..........
A0A140G1S2	K	167	.........GK..........
Q285L8	K	227	.........GK..........
Q40565	K	175	.........GK..........
O82031	K	262	.........GK..........
Q8VWF9	K	28	.........GK..........
O80362	K	164	.........GK..........
P62732	K	97	.........GK..........
A0A075F2H1	K	58	.........GK..........
Q9FES7	K	125	.........GK..........
Q8W3Z7	K	353	.........GK..........
P29790	K	175	.........GK..........
A0A076KWG9	K	244	.........GK..........
Q53UI6	K	182	.........GK..........
Q5M9V4	K	103	.........GK..........
W8SRJ3	K	241	.........GK..........
A0A140G1S2	K	178	.........GK..........
P80461	K	546	.........GK..........
A7XAQ5	K	462	.........GK..........
P40691	K	159	.........GK..........
P27154	K	23	.........GK..........
T2BQ67	K	240	.........GK..........
W0KS23	K	474	.........GK..........
A0A068JFR6	K	174	.........GK..........
Q285L8	K	45	.........GK..........
W0KRH1	K	80	.........GK..........
B2LT58	K	53	.........GK..........
P18212	K	234	.........GK..........
Q45FL8	K	11	.........GK..........
A0A077DCL2	K	144	.........GK..........
P41919	K	26	.........GK..........
A0A097BTX5	K	126	.........GK..........
Q42967	K	139	.........GK..........
Q40463	K	55	.........GK..........
A9XG41	K	401	.........GK..........
A0A140G1Q8	K	327	.........GK..........
A0A097BU08	K	168	.........GK..........
Q8LSZ2	K	344	.........GK..........
P49319	K	218	.........GK..........
P06286	K	48	.........GK..........
F2VJ75	K	81	.........GK..........
G9MD86	K	553	.........GK..........
A0A075F933	K	116	.........GK..........
Q68GS0	K	123	.........GK..........
A0A068JCD2	K	285	.........GK..........
P27493	K	210	..........K..E.......
Q84TM7	K	210	..........K..E.......
Q40512	K	189	..........K..E.......
Q0PWS5	K	227	..........K..E.......
Q0PWS6	K	224	..........K..E.......
O24124	K	54	..........K..E.......
I2G7N7	K	67	..........K..E.......
A0A076L1Z5	K	150	..........K..E.......
O49911	K	54	..........K..E.......
A0A077D9P0	K	72	..........K..E.......
A0A076L2F1	K	183	..........K..E.......
Q7M242	K	732	..........K..E.......
P93358	K	112	..........K..E.......
Q9ZP50	K	251	..........K..E.......
O49910	K	135	..........K..E.......
Q8W1L4	K	18	..........K..E.......
Q9M5Z8	K	41	..........K..E.......
Q76MG1	K	53	..........K..E.......
Q9XG67	K	57	..........K..E.......
A0A068JCD7	K	156	..........K..E.......
Q9SMB4	K	95	..........K..E.......
A0A0A8WK73	K	14	..........K..E.......
A0A0K2GP10	K	57	..........K..E.......
A7XAQ5	K	254	..........K..E.......
A0A139ZSG9	K	361	..........K..E.......
W8SRK9	K	465	..........K..E.......
Q8SF03	K	90	..........K..E.......
Q6TXM4	K	52	..........K..E.......
Q9FEV7	K	150	..........K..E.......
O22402	K	155	..........K..E.......
D2K7Z2	K	124	..........K..E.......
Q40512	K	183	..........K..E.......
Q9FES7	K	300	..........K..E.......
Q70Z16	K	101	..........K..E.......
Q14TB1	K	521	..........K..E.......
Q43581	K	305	..........K..E.......
A0A0H3U3I7	K	57	..........K..E.......
A0A139ZSG9	K	39	..........K..E.......
A0A076L2E7	K	77	..........K..E.......
Q1G0Z1	K	393	..........K..E.......
P49332	K	119	..........K..E.......
A0A075F2H4	K	132	..........K..E.......
Q3LAG5	K	134	..........K..E.......
O82077	K	181	..........K..E.......
Q76KB0	K	484	..........K..E.......
B5AQ04	K	303	..........K..E.......
F6N7C2	K	168	..........K..E.......
Q9XEN8	K	240	..........K..E.......
Q43590	K	64	..........K..E.......
A0A076KWG2	K	306	..........K..E.......
Q9ZPK8	K	254	..........K..E.......
Q43797	K	603	..........K..E.......
Q42950	K	268	..........K..E.......
A9YTW5	K	282	..........K..E.......
B2LT58	K	41	..........K..E.......
O24124	K	181	..........K..E.......
E5L8B6	K	108	..........K..E.......
P24929	K	159	..........K..E.......
B5APL3	K	324	..........K..E.......
P31593	K	56	..........K..E.......
P29790	K	72	..........K..E.......
U3PJP9	K	60	..........K..E.......
P62094	K	52	..........K..E.......
I7GVS5	K	567	..........K..E.......
A0A068JD95	K	25	..........K..E.......
Q94IF1	K	426	..........K..E.......
A7VMP6	K	33	..........K..E.......
O80362	K	107	..........K..E.......
Q03685	K	159	..........K..E.......
A0A077DCL2	K	161	..........K..E.......
Q03666	K	206	..........K..E.......
P49319	K	449	..........K..E.......
A7U629	K	96	..........K..E.......
A0A077DBL2	K	73	..........K..E.......
A9XG41	K	190	..........K..E.......
Q07761	K	86	..........K..E.......
A0A076L1Z5	K	68	..........K..E.......
A0A077D7Q3	K	502	..........K..E.......
U3RE33	K	269	..........K..E.......
Q9M7J4	K	279	..........K..E.......
P06411	K	304	..........K..E.......
P00834	K	104	..........K..E.......
Q40493	K	46	..........K..E.......
P24929	K	78	..........K..E.......
P06449	K	308	..........K..E.......
