# Supplementary material for: First comprehensive proteome analysis of lysine crotonylation in seedling leaves of Nicotiana tabacum
Source: Sci Rep. 2017 Jun 7;7:3013. doi: 10.1038/s41598-017-03369-6 (PMC5462846; doi:10.1038/s41598-017-03369-6)
Supplement: Supplementary file 5 — supplementary table S4 [file 41598_2017_3369_MOESM5_ESM.xls]

## Sheet: motif_model
Table S4. Frequency of the different types of amino acids around the crotonylated lysines.
Amino	-10	-9	-8	-7	-6	-5	-4	-3	-2	-1	K	1	2	3	4	5	6	7	8	9	10
A	2.64397	3.73402	1.25249	1.11648	2.93856	2.36582	4.98907	5.77424	3.69187	11.3056	0	2.14178	4.66616	8.42755	2.17903	5.18331	3.44189	3.6038	1.27063	1.16859	2.41563
C	-2.01922	-3.2009	-2.60722	-4.87934	-4.71	-6.87867	-2.17076	-4.0695	-6.26573	-4.30434	0	-7.11559	-6.54046	-3.2381	-3.82599	-2.54597	-5.01195	-7.62308	-0.977499	-2.47777	-4.55005
D	0.839267	0.680353	1.42598	0.286747	1.76705	1.92811	1.25232	2.77405	4.73044	8.9222	0	21.3375	3.50026	3.17829	9.80388	2.78758	1.73511	-0.576169	-0.366431	2.54903	-0.0349158
E	1.91214	-0.322487	1.68632	0.803992	5.83095	1.60652	9.10519	2.36175	1.76959	32.8294	0	32.1176	3.78753	12.3578	8.26372	2.69875	3.22183	2.71327	0.119734	2.27079	3.58053
F	0.235209	-1.25151e-11	-1.84925	0.332086	-0.656536	-1.11067	0.110879	-0.688889	1.05289	6.43613	0	-6.45914	-0.531369	-0.604242	-1.67856	-0.622217	-0.10765	0.041323	-0.222548	-0.0422323	-0.0205877
G	1.88939	1.4014	0.708062	0.240576	-0.473019	-0.0166207	0.500438	0.992287	-0.780031	0.257516	0	3.2661	1.35271	0.234881	1.5882	1.07147	1.22753	0.935839	0.791638	0.235103	4.15316
H	-1.51961	-0.792691	-1.83198	-1.40065	-0.28345	-0.724131	-3.17069	-1.042	-0.877663	-0.0976534	0	-1.80811	-1.3282	-3.50809	-1.40168	-0.0281857	-1.35073	-0.617155	-0.944099	-1.79794	-0.692322
I	-0.501153	0.635637	1.30332	1.45454	-0.676543	0.296457	1.0039	0.425426	1.2646	-13.6842	0	0.490699	3.24635	-0.200165	6.57343e-12	-0.942778	-0.944732	0.305277	-1.25398	0.659339	-0.366411
K	1.34414	7.8365	3.43575	4.72879	2.02391	3.692	-0.5059	-0.0146835	-0.114338	-50.3856	0	-5.43063	-0.42342	-0.189365	-2.10387	4.46029	1.9177	4.02519	4.75557	1.33974	2.64108
L	-0.819647	-1.00653	-1.51774	-0.123996	0.0721552	-2.14465	0.0909096	0.314796	-1.2549	-1.50826	0	-0.404038	-0.61061	-2.08829	0.335594	-1.09638	-2.33903	-0.94594	0.216683	-0.359843	0.320858
M	0.22321	-0.185493	-0.852122	-0.0886552	-0.149306	-0.316075	-1.75891	-1.62137	-1.35915	0.409693	0	-1.0913	-1.93775	-1.9079	-2.04194	-1.84236	-1.34927	-0.279293	1.19785e-11	-1.95806	-1.08121
N	-3.11559	-2.12388	-0.47558	-5.87433	-1.03817	-0.941285	-4.20064	-2.90592	-1.92607	0.415213	0	-0.771472	-5.24191	-1.41014	-6.7578	-1.42855	-0.296831	-1.00839	-1.59542	-4.15329	-2.49408
P	0.0615788	-0.207914	-0.152451	-0.50565	-1.35159	-1.50267	-2.89224	-4.6675	-6.68906	-1.26502	0	-36.4357	-0.961945	-5.63054	-0.43396	-3.11133	-2.49469	-0.24997	-1.36588	-0.698815	-1.31454
Q	0.0689524	-0.373094	-2.09239	0.044721	-3.31501	0.489829	-1.39837	-1.71438e-11	0.0461243	-1.11885	0	-1.98255	0.0919408	0.397012	0.0439972	-0.318983	-1.78128	-0.321914	-0.0448796	0.124736	-0.240664
R	0.278752	1.29788	0.326401	1.1624	2.52556	0.330131	-3.22759	-1.23004	-2.26484	-40.9504	0	-4.56792	-1.91767	-1.48239	-1.55945	1.5937	0.932444	0.307174	1.96159	0.418481	-0.227505
S	-2.18881	-4.57067	-1.2858	-0.530963	-3.86736	-3.57277	-2.06659	-1.75447	-2.12126	1.25299e-11	0	-0.865369	-5.35455	-1.1977	-0.488592	-3.83905	-2.92005	-1.5572	-2.09406	-1.04829	-4.8091
T	0.213087	0.497368	-0.0984666	0.257008	-0.0591639	3.23187	-0.0582419	-0.563161	0.493357	-0.554961	0	0.214404	0.276458	-0.149792	0.672443	-0.0387261	0.887593	-0.276978	1.23172	0.0805905	0.891308
V	-0.332393	-0.375633	0.273212	-0.775905	0.529073	0.122855	7.29967	1.14127	3.36413	0.209467	0	2.61892	3.2233	0.545856	-1.3695	-0.0156268	1.51446	0.303656	-0.542801	-1.02758e-11	0.186956
W	-1.56796	-1.97311	-0.664782	-1.94625	-2.41304	-4.44749	-2.98837	-2.8682	-1.47782	-0.861448	0	-2.68463	-5.11727	-1.47903	-1.22146	-3.71733	-1.52297	-0.0365623	-1.18942	-0.539417	-2.23807
Y	0.337086	-0.12944	0.734792	-0.787717	0.0734497	0.68155	-1.25411	1.63983	3.52876	9.93944	0	-3.76629	1.27402	1.56032	0.906565	0.219163	1.71843	-1.30584	2.09414	0.254515	-0.102293
