# Supplementary material for: First comprehensive proteome analysis of lysine crotonylation in seedling leaves of Nicotiana tabacum
Source: Sci Rep. 2017 Jun 7;7:3013. doi: 10.1038/s41598-017-03369-6 (PMC5462846; doi:10.1038/s41598-017-03369-6)
Supplement: Supplementary file 6 — supplementary table S5 [file 41598_2017_3369_MOESM6_ESM.xls]

## Sheet: ident Classification
Table S5. Go annotation detail of the crotonylated proteins in tobacco.
GO terms level 1	GO terms level 2	No. of protein	Protein IDs
Biological process	metabolic process	376	P62094 Q9XIV9 Q5XMB7 Q45FL8 D2CNC8 C5J0G6 Q5DKU6 O82151 Q8LSZ3 L8B431 Q93X32 A0A075EYP9 Q67C42 Q9XH13 P06379 W8SI68 R9QMI6 P06357 Q9ZP50 Q75U98 Q42948 Q42951 P36182 Q9ZSP4 Q5M9V4 P06405 O65856 Q8W1L3 P35494 P06382 W0KMC2 Q9AVG7 Q40459 P62129 Q9XQP4 Q40577 Q7DM39 A0A077D9R7 P45733 M9Z760 Q84RD7 Q006Q0 A0A076KXA0 A1XEK2 Q04126 Q5XMB8 Q56E62 O04977 A0A076L1Z7 Q9XG77 Q852R8 P49319 Q1W375 P06386 P0644…
	cellular process	281	P62094 Q9LEB0 Q45FL8 C5J0G6 Q5DKU6 Q93X32 A0A075EYP9 Q67C42 Q9XH13 P06379 W8SI68 R9QMI6 P06357 Q75U98 Q42948 Q42951 P36182 Q9ZSP4 Q5M9V4 P06405 Q8W1L3 P06382 Q9AVG7 Q40459 Q40451 P62129 Q9XQP4 Q7DM39 A0A077D9R7 Q8W401 O24124 P45733 M9Z760 Q84RD7 Q006Q0 A0A076KXA0 Q04126 Q70Z16 Q56E62 Q9XG77 Q1W375 P06386 P06449 Q9FSF2 P18212 Q53UI6 Q40493 A0A076L2G4 A0A077DBL2 W0KRH1 Q42961 Q04127 A0A075QVP3 A0A0…
	single-organism process	253	Q42953 P62094 Q9XIV9 C5J0G6 A0A077DCL8 Q5DKU6 Q9SC80 O82702 Q8LSZ3 Q8H1T3 L8B431 Q67C42 Q42946 A0A068JD95 Q9XH13 Q8LSZ2 Q5M9S4 O65852 W8SI68 R9QMI6 Q75U98 Q42948 Q9SLN8 Q42951 P68173 J7EQB2 A9CM22 P09094 Q5M9V4 O65856 Q8W1L3 J9PVL4 Q40525 P35494 Q9AVG7 Q9XQP4 Q8VZH4 Q40520 A7XV37 A2SXR4 A0A077D9R7 A0A076KX89 Q8W401 P45733 P12133 Q9MUE2 P00834 M9Z760 Q84RD7 Q8W3Z7 A0A068JD04 Q6SYB9 Q006Q0 A0A076KX…
	localization	44	A0A0A8WK75 Q40568 Q8W506 O82702 A0A0A8WJH5 I7B1E5 I7A3N8 A0A077D830 Q9ZRD3 A0A140G1S2 Q9LLE1 Q75VR1 Q06BK4 A9CM21 P00823 P06286 A9CM22 A0A076L4P6 Q43797 Q5M9V4 Q43798 A0A0A8WK76 P06290 Q40463 O22402 Q8W401 Q8SF03 P41919 A0A097BTV9 P00834 A9CM20 A0A0A8WK73 P29790 Q38PK4 A0A0A8WH05 Q9ZSD5 B7X6S8 A0A0K0XR76 P32980 A0A0A8WK74 A0A0A8WK04 O82703 W8SRJ3 Q9M5Z8
	response to stimulus	37	O24511 Q9XIV9 P49319 Q42964 Q03199 O82031 Q50LG5 O49911 G9MD86 Q9FSF2 I2G7N7 O49910 Q9FXS3 Q94IQ1 Q40462 Q40589 H2ESL0 Q40569 A0A0R4WFE9 G9MD87 P36182 Q8VWF9 Q9TNL9 Q40525 E3W9Q0 E3W9P2 Q40520 O22402 O24124 P41919 Q76MG1 B6RCM0 A0A076KXA0 Q76MG0 Q40521 Q14TB1 Q41230
	biological regulation	32	Q6RUN4 Q42955 A9CM22 A0A077D849 Q8VWF9 Q84QE8 P80461 P29449 Q9ZPK8 Q9FXQ2 Q40525 Q40459 E5L8B5 Q8VZH4 P93358 Q40520 O22402 A0A075EYQ6 Q8H1T3 P41919 K0I7G7 Q8W400 A9CM20 Q202M6 Q40462 A0A077DBL2 Q40521 A0A077D9N5 P93768 Q40569 E5L8B6 A9CM21
	other	23	Q9SLS1 Q9LEB0 V9TLK1 Q8VWF9 B6V765 Q40525 Q40451 Q70Z17 Q40520 O22402 A0A075EYT9 P41919 Q25C91 Q70Z18 Q9ZSC8 Q40462 Q40521 A0A9R6 Q40569 Q5K4L4 O80362 Q70Z16 Q41230
Cellular component	cell	137	P62094 A0A097BTZ6 Q9LEB0 Q45FL8 C5J0G6 Q711R1 O82702 O49911 Q93X32 Q40554 Q9XH13 P06379 P93768 P06357 A9CM22 Q5M9V4 P06405 P35494 P06382 W0KMC2 Q40459 Q40451 P62129 Q40463 Q7DM39 A0A077D9R7 A0A076KX89 P68158 O24124 P45733 P00834 A0A076KXA0 Q04126 P93354 A0A0K0XR76 Q93X34 A0A076L2E7 Q70Z16 O82703 Q9XG77 Q8H0G7 Q1W375 Q9M436 P06386 D2K7Z2 P06449 Q93X39 P24929 Q40519 P18212 Q53UI6 A0A076L2G4 P06374 …
	macromolecular complex	88	P62094 Q45FL8 Q84QE8 C5J0G6 Q07761 O82702 Q93X32 Q40554 Q93X33 P93395 Q9XH13 P06379 P93768 A0A9R6 P06357 A0A140G1S2 Q93X30 Q5M9V4 P06405 P62732 P06382 Q9M437 Q6TKR0 Q40459 Q40451 P62129 A0A0S0N610 P06290 A8J6V0 Q7DM39 A0A076KX89 P00834 Q8VXD0 Q6TKQ9 Q04126 P93354 P06355 Q93X34 Q5EFR4 O82703 W8SRJ3 Q9M5Z8 Q93X37 Q9XG77 Q8H0G7 B0FFR5 Q93X35 P06386 D2K7Z2 P06391 Q93X39 A0A077DCL2 P24929 P18212 Q4051…
	membrane	73	P62094 Q84QE8 Q8W506 Q9FXL9 Q76CU2 O82702 O49911 O49910 P12222 A0A140G1S2 Q9ZP50 A9CM21 A9CM22 Q5M9V4 P06405 Q43798 Q40459 P06290 Q7DM39 Q8W401 O24124 P00834 I6XTQ3 Q04126 Q9ZSD5 A0A0K0XR76 Q5EFR4 O82703 W8SRJ3 Q9M5Z8 A0A0A8WK75 Q40568 Q6TXM4 O82150 D2K7Z2 P06449 A0A0A8WJH5 Q02585 P18212 Q40519 Q53UI6 P06247 Q9ZRD3 Q04127 Q9LLE1 Q06BK4 Q75VR1 P06286 P00823 P06249 Q6RUN4 T2D261 A0A140G1Q8 Q43797 A…
	organelle	58	P09976 A0A097BTZ6 Q45FL8 A0A077DBL4 Q8H0G7 Q07761 Q711R1 Q70Z17 P06386 Q40567 P06391 O82702 P24929 Q285L8 P06374 P06379 A0A9R6 P69660 P29345 P06357 A9CM21 Q9SLS1 A9CM22 A0A076L4N7 A0A076L4P6 P06359 Q5R216 A0A0D3QSL6 P62732 P02376 P06382 Q9M437 Q6TKR0 Q40451 P62129 A0A0S0N610 Q40593 P93358 A8J6V0 P06373 Q9ZSC8 Q70Z18 A7VMP6 A9CM20 A0A076KXA0 Q8VXD0 Q6TKQ9 P93354 O80361 A0A0K0XR76 P06355 P25998 P30…
	other	1	A0A075EYT9
Molecular function	catalytic activity	331	Q9LEB0 Q9XIV9 Q5XMB7 D2CNC8 C5J0G6 Q5DKU6 Q711R1 Q76CU2 O82151 Q8LSZ3 L8B431 Q93X32 A0A0F7R4E4 Q67C42 P06379 W8SI68 R9QMI6 Q9ZP50 Q75U98 Q42948 Q42951 Q5M9V4 O65856 Q8W1L3 P35494 W0KMC2 Q9AVG7 Q9XQP4 Q40577 A0A077D9R7 P45733 M9Z760 Q84RD7 I6XTQ3 Q006Q0 A1XEK2 Q5XMB8 Q56E62 O04977 A0A076L1Z7 Q9XG77 Q852R8 P49319 Q1W375 U3PJP9 Q43792 Q7X998 Q40493 P27141 A0A076L2G4 W0KRH1 Q5M9U1 Q42961 B6ZN57 Q4294…
	binding	296	P62094 Q9XIV9 Q45FL8 C5J0G6 Q76CU2 L8B431 A0A075EYP9 P06379 P06357 Q9ZP50 Q75U98 P36182 Q9T2L7 Q9ZSP4 Q40471 Q5M9V4 P06405 O65856 Q8W1L3 P35494 W0KMC2 Q40459 Q40451 Q3V5W8 Q40577 Q7DM39 M9Z760 Q84RD7 I6XTQ3 Q006Q0 A0A076KXA0 A1XEK2 Q04126 P93354 S4TH40 B6A8D0 P49319 A0A076KWG4 Q8H0G7 U3PJP9 P49098 P06386 P06449 A0A0K0XR75 Q8W1L4 Q9FSF2 Q7X998 P18212 Q53UI6 Q9M6E6 P27141 A0A076L2G4 A0A077DBL2 W0KR…
	transporter activity	32	A0A0A8WK75 Q40568 Q8W506 O82702 A0A0A8WJH5 A0A140G1S2 Q9LLE1 Q75VR1 Q06BK4 A9CM21 A0A076FU21 P00823 P06286 A9CM22 A0A076L4P6 Q43797 Q5M9V4 Q43798 A0A0A8WK76 P06290 A0A097BTV9 P00834 A9CM20 A0A0A8WK73 P29790 A0A0A8WH05 P32980 A0A0A8WK74 O82703 A0A0A8WK04 Q9M5Z8 W8SRJ3
	structural molecule activity	29	A0A076L4N7 Q45FL8 P06359 A0A0D3QSL6 P62732 Q07761 P06382 P02376 Q6TKR0 P62129 A0A0S0N610 P06386 P06391 P24929 P06373 Q8VXD0 Q6TKQ9 Q285L8 P06374 O80361 P06379 P06355 P25998 P69660 P30956 P29345 P06357 A0A077D9P0 Q9FSF6
	molecular function regulator	19	V9TLK1 Q9LEB0 Q9ZSP4 A0A075F9G5 J9XUY3 A0A059TCI3 A0A097BU08 Q9ZPK8 Q03199 Q9ZSP3 O22402 B8Y888 Q202M6 A0A075F933 A0A059TCM2 P93768 A0A0R4WFE9 A0A059TCI1 A0A059TCN3
	other	27	P62094 O24511 P06249 A0A140G1Q8 Q9XIV9 P49319 P80461 Q42964 P35477 Q8W1L3 Q9TNL9 Q38HM5 O82031 P06449 Q50LG5 P69686 Q02585 K0I7G7 P35476 Q94IQ1 Q9FXS3 P06247 P06411 Q40589 W0KRH1 S4TH40 Q7XZV3
