# Supplementary material for: First comprehensive proteome analysis of lysine crotonylation in seedling leaves of Nicotiana tabacum
Source: Sci Rep. 2017 Jun 7;7:3013. doi: 10.1038/s41598-017-03369-6 (PMC5462846; doi:10.1038/s41598-017-03369-6)
Supplement: Supplementary file 7 — supplementary table S6 [file 41598_2017_3369_MOESM7_ESM.xls]

## Sheet: ident Classification
Table S6. Subcellular Location of the crotonylated proteins in tobacco.
Subcellular location	No. of protein	Protein IDs
nuclear, plasma membrane	2	O23792 Q948K4
cytosol, nuclear	3	Q40462 P06373 P00834
cytosol	193	Q42953 A0A097BTZ6 Q45FL8 M9Q2J6 B6VRE8 D2CNC8 C5J0G6 A0A077DCL8 Q5DKU6 B5AQ04 Q9XHL7 Q93X32 Q40554 Q67C42 P06379 P06357 B2LT58 Q42948 Q9SLN8 Q42951 P36182 P68173 A0A076FU21 J7EQB2 Q9T2L7 Q40471 P09094 Q9M7J3 P35494 P06382 W0KMC2 Q9SMB6 Q9AVG7 P62129 Q8VZH4 Q43582 Q3V5W8 Q40520 Q40463 A7XV37 Q40540 M9Z760 Q84RD7 Q8W3Z7 A0A076KXA0 Q5XMB8 P09044 Q1W2L8 Q70Z16 Q56E62 O24157 B6A8D0 Q40481 Q6T6H9 O8280…
extracellular	22	Q8W2N2 Q9MB71 A0A075F2G1 Q9SC00 Q42964 A0A097BU08 Q03199 A0A0A8JBT3 A0A068JCD7 T2BRU8 D2K7Z2 A0A0R4WFE4 T2BQ67 Q9XGH8 Q94IQ1 A0A059TCM2 P24091 S4TH40 A0A0R4WFE9 Q75U98 A0A059TCN3 Q7XZV3
nuclear	75	A1XM01 Q07761 Q68GS0 O49911 A0A0C4FST8 E1U7Y2 Q8LNZ4 O49910 Q84LE7 W8SI68 A0A9R6 Q9ZRE1 Q8W3Z9 Q8VWF9 Q93X30 Q8W1L3 P62732 Q9SQI5 Q40451 A0A0S0N610 Q38HM5 Q9T2L8 A8J6V0 P40691 O24124 Q76MG1 P93354 A0A076L2E2 A0A0C4FST4 O82703 A0A075QPA9 Q8H0G7 U3PVV5 Q9ZPK8 P17514 Q9SQ56 Q40567 E1B2R0 A0A076L2E1 D7P5D9 Q9FSF2 A0A076FU26 T2CD85 Q9ZRD3 P69660 Q3LAG6 Q9SLS1 E1U7Y4 Q6RUN4 Q948K3 A0A076L4P6 A0A076L4N7…
mitochondria	30	Q6RUN7 A9CM22 Q84P55 Q9ZSP4 A0A076L2F1 O24135 Q9ZSP3 Q9FXQ2 Q8W4Q7 P93344 A0A059XID0 A0A075F2H4 P12116 C3RXI5 P06449 Q9FXL9 A0A075F1V0 I2G7N7 Q9ZS49 A0A097BTX5 O65852 Q9FEL2 Q40475 P06355 A0A076L1Z5 W8SRJ3 Q9LLE1 Q6RJS4 P06407 Q84P56
chloroplast	236	P62094 Q9LEB0 A0A076FNJ9 Q9XIV9 Q5XMB7 Q0PWS7 J9XUY3 S5QCB8 Q40512 Q711R1 Q0PWS5 Q76CU2 O82702 Q84TM7 Q8LSZ3 Q8H1T3 L8B431 A0A075F1U0 A0A0F7R4E4 A0A075EYP9 Q42946 B0FPA4 A0A068JD95 Q9XH13 Q8LSZ2 Q5M9S4 O04945 Q941H9 Q9AT54 P51845 Q9T2L9 P93768 R9QMI6 Q9ZP50 P31593 Q5M9V4 O65856 Q75XU8 J9PVL4 Q40525 Q40459 A0A075M9F5 Q9XQP4 Q7DM39 A0A077D9R7 A0A076KX89 P68158 A0A076FQ17 P45733 P12133 Q9MUE2 Q40495…
vacuolar membrane	7	P06286 T2D261 Q43797 A0A075F9G5 Q40473 Q9SMB4 B8Y888
plasma membrane	27	P09976 V9TLK1 P06249 A0A140G1Q8 A0A0A8WK75 A0A076KWG4 Q2WGN6 P06405 Q8W506 Q43798 Q6TXM4 A0A0A8WK76 Q75ZE5 A0A0A8WJH5 Q8W401 Q75ZE3 I6XTQ3 A0A0A8WK73 A0A0A8WH05 P06247 P06411 Q8RVF9 A0A0A8WK74 P12222 A0A0A8WK04 Q75ZD4 Q06BK4
endoplasmic reticulum	9	Q03685 Q9ZR45 Q6IVK6 G9MD86 Q03684 A0A077DBL4 H6UM40 G9MD87 O82151
peroxisome	6	P02376 O24511 A0A0N7CV06 I2FJN7 G5ELZ2 A2SXR4
Golgi apparatus	2	Q9ZSD5 A0A0K0XR76
cytoskeleton	24	Q8RXH5 Q40501 P93371 P93375 Q9M7K8 Q05214 U3PJP9 Q9SC80 O24149 Q40577 P93376 Q9FVE9 Q56D10 C7F8N2 Q8GTJ3 P93373 Q589Y0 Q7X998 B6RCM0 Q6SYB9 Q93X34 Q9M5Z8 Q9FSF5 P50218
