# Supplementary material for: First comprehensive proteome analysis of lysine crotonylation in seedling leaves of Nicotiana tabacum
Source: Sci Rep. 2017 Jun 7;7:3013. doi: 10.1038/s41598-017-03369-6 (PMC5462846; doi:10.1038/s41598-017-03369-6)
Supplement: Supplementary file 8 — supplementary table S7 [file 41598_2017_3369_MOESM8_ESM.xls]

## Sheet: ident
Table S7. GO-based enrichment analysis of crotonylated proteins in terms of cellular component, molecular function, and biological process.
GO Terms level 1	GO Terms description	GO Terms level	GO Terms ID	Mapping	Background	All mapping	All background	Fold enrichment	Fisher' exact test P value	-log10(p value)	Related protein
Cellular component	proteasome complex	6	GO:0000502	12	14	171	753	3.77	8.10036e-07	6.09	Q93X39 Q93X32 Q93X37 Q9XG77 Q93X30 Q93X33 P93395 Q93X35 Q93X38 P93768 Q93X34 Q93X31
	cytoplasm	6	GO:0005737	70	199	171	753	1.55	1.57709e-06	5.8	P09976 Q45FL8 C5J0G6 P93769 Q43794 Q07761 Q711R1 O82702 Q40554 P06379 P06357 A9CM21 A9CM22 L7UU40 E1APE9 P62732 P06382 P35494 Q6TKR0 P62129 W0KMC2 Q9M437 P93358 A0A077D9R7 A0A076KX89 P45733 A0A076KWG3 Q6TKQ9 P06355 A0A0K0XR76 A0A076L2E7 O82703 W8SRJ3 A0A077DBL4 U3PLK3 A0A075QPA9 B0FFR5 Q1W375 Q9M436 P06386 P06391 Q40567 P24929 A0A077DCL2 A0A076L2G4 Q285L8 P06374 A0A077DBL2 P29345 P69660 A7WPL0 A0…
	proteasome core complex	7	GO:0005839	11	13	171	753	3.73	3.22336e-06	5.49	Q93X39 Q93X32 Q93X37 Q9XG77 Q93X30 Q93X33 P93395 Q93X35 Q93X38 Q93X34 Q93X31
	protein complex	3	GO:0043234	61	174	171	753	1.54	1.35448e-05	4.87	P62094 Q93X37 Q9XG77 Q84QE8 Q8H0G7 C5J0G6 B0FFR5 Q93X35 D2K7Z2 O82702 A0A077DCL2 Q93X39 Q40554 Q93X32 P18212 Q40519 Q53UI6 Q93X33 P93395 Q9XH13 A0A9R6 Q93X38 P93768 A0A140G1S2 Q04127 P00823 Q9SLS1 P06286 Q6RUN4 A0A140G1Q8 Q5R216 Q93X30 P06405 Q5M9V4 Q40459 Q40451 A0A0S0N610 Q9M437 P06290 A8J6V0 Q7DM39 A0A076KX89 P69686 A0A097BTV9 P00834 A7VMP6 P56821 Q8VXD0 P29790 Q04126 Q84QE6 P93354 Q84QE7 P064…
	thylakoid membrane	9	GO:0042651	14	22	171	753	2.8	3.45902e-05	4.46	P62094 Q6RUN4 P06249 Q02585 P18212 Q40519 Q84QE8 Q53UI6 Q04126 Q40459 P06449 Q5EFR4 Q7DM39 Q04127
	photosystem II oxygen evolving complex	11	GO:0009654	10	14	171	753	3.15	0.000123452	3.91	Q6RUN4 P18212 Q40519 Q84QE8 Q53UI6 Q04126 Q40459 Q5EFR4 Q7DM39 Q04127
	extrinsic component of membrane	4	GO:0019898	9	13	171	753	3.05	0.000407304	3.39	Q6RUN4 P18212 Q84QE8 Q53UI6 Q04126 Q40459 Q5EFR4 Q7DM39 Q04127
	proteasome core complex, alpha-subunit complex	8	GO:0019773	4	4	171	753	4.4	0.00258778	2.59	Q93X35 Q93X39 Q93X34 Q9XG77
Molecular function	NAD binding	6	GO:0051287	17	22	523	2744	4.05	4.6976e-09	8.33	A0A0K2GP10 P09094 Q006P9 A0A076KXA6 P12133 Q6IVK6 Q006Q0 P09043 H9CCH7 Q5M9S4 O65852 Q7DLX9 P09044 A0A075F2H0 Q9XG67 A7WPL0 P50218
	threonine-type peptidase activity	6	GO:0070003	11	13	523	2744	4.44	5.92339e-07	6.23	Q93X39 Q93X32 Q93X37 Q9XG77 Q93X30 Q93X33 P93395 Q93X35 Q93X38 Q93X34 Q93X31
	threonine-type endopeptidase activity	7	GO:0004298	11	13	523	2744	4.44	5.92339e-07	6.23	Q93X39 Q93X32 Q93X37 Q9XG77 Q93X30 Q93X33 P93395 Q93X35 Q93X38 Q93X34 Q93X31
	oxidoreductase activity, acting on the CH-OH group of donors, NAD or NADP as acceptor	5	GO:0016616	20	36	523	2744	2.91	9.87588e-07	6.01	O65855 Q6T6H9 A0A075EZS4 Q006P9 O65856 A0A139ZSG9 A0A076KWG2 Q9XQP4 Q6PUF9 A0A077D9R7 A0A076KXA6 Q6IVK6 A0A075F1V0 Q006Q0 O65852 H9CCH7 Q7DLX9 A0A075F2H0 Q9FSF0 P50218
	endopeptidase activity	6	GO:0004175	22	42	523	2744	2.75	1.08478e-06	5.96	O23792 A0A077DCK3 Q93X37 Q9XG77 D2CNC8 Q93X30 A9XG41 Q93X35 O82150 Q93X39 Q93X32 P12210 F2VJ74 P93395 Q93X33 C7E4J6 Q93X38 Q93X34 Q9ZP50 Q93X31 C3PTS5 D2CNC5
	oxidoreductase activity, acting on the aldehyde or oxo group of donors	4	GO:0016903	13	18	523	2744	3.79	1.28422e-06	5.89	A0A0K2GP10 E1APE9 P09094 Q852R8 P09043 P93344 P09044 A0A076KWH0 A0A076L4Q6 A0A0C4FSU4 Q9XG67 A6Q0F0 A7WPL0
	coenzyme binding	4	GO:0050662	34	82	523	2744	2.18	1.65062e-06	5.78	D6P3J0 U3PJP9 A0A077D9P5 Q7M275 Q6PUF9 Q9FXL9 Q7X998 O65852 Q5M9S4 P51845 A0A075F2H0 Q7DLX9 Q9XG67 P50218 A7WPL0 A0A0K2GP10 O65855 Q5D4P8 Q42955 P09094 O65856 Q006P9 P80461 O82077 A0A076KXA6 P12133 Q6IVK6 V9TI00 Q006Q0 P09043 H9CCH7 P09044 A6Q0F0 Q9ZS34
	oxidoreductase activity, acting on CH-OH group of donors	4	GO:0016614	22	44	523	2744	2.62	3.01957e-06	5.52	O65855 Q6T6H9 A0A075EZS4 Q006P9 O65856 A0A139ZSG9 A0A076KWG2 Q9XQP4 A0A077D9P5 Q6PUF9 Q9FXL9 A0A077D9R7 A0A076KXA6 Q6IVK6 A0A075F1V0 Q006Q0 O65852 H9CCH7 Q7DLX9 A0A075F2H0 Q9FSF0 P50218
Biological process	small molecule metabolic process	4	GO:0044281	96	249	451	2041	1.74	2.09501e-10	9.68	W8SVJ4 Q5DKV0 Q42950 C5J0G6 Q43794 Q5DKU6 U3PHS9 F2VJ75 Q6PUF9 Q40545 A0A075F1V0 Q67C42 Q8W400 O65852 Q9XH13 Q84LE7 A0A140G1S2 Q75U98 Q42948 Q42951 P68173 J7EQB2 E1APE9 Q006P9 Q5M9V4 P29449 Q6TBQ2 A0A139ZSG9 Q9FPL3 Q8W4Q7 Q9XQP4 A0A076KWH0 P06290 W8R6U0 A7XV37 A2SXR4 A0A077D9R7 A0A076KX89 X5CS07 P45733 A0A076KWG3 P00834 M9Z760 Q8W3Z7 A0A068JD04 Q6SYB9 Q006Q0 Q9LW96 Q852S5 Q56E62 W8SRJ3 Q9M5Z8 Q6T…
	carboxylic acid metabolic process	7	GO:0019752	58	132	451	2041	1.99	5.48097e-09	8.26	W8SVJ4 Q42950 C5J0G6 B0FFR5 Q43794 A0A076KWG2 U3PHS9 F2VJ75 A0A068JIB0 Q6PUF9 Q40545 A0A075F1V0 Q3LAG5 Q8W400 Q67C42 O65852 Q7DLX9 Q9FEL1 Q42961 A0A068JFR6 Q75U98 Q9FSF0 Q3LAG6 Q42948 P50218 Q9AT17 A0A077D7Q3 Q42951 A7WPL0 A0A075F2G1 J7EQB2 E1APE9 A0A075EZS4 Q006P9 O24135 Q7M242 Q8W4Q7 Q42962 Q9XQP4 A0A076KWH0 W8R6U0 A7XV37 A0A077D9R7 A0A076KX89 P27154 X5CS07 P45733 M9Z760 A0A068JD04 Q006Q0 A0A0A…
	oxoacid metabolic process	6	GO:0043436	58	137	451	2041	1.92	2.96251e-08	7.53	W8SVJ4 Q42950 C5J0G6 B0FFR5 Q43794 A0A076KWG2 U3PHS9 F2VJ75 A0A068JIB0 Q6PUF9 Q40545 A0A075F1V0 Q3LAG5 Q8W400 Q67C42 O65852 Q7DLX9 Q9FEL1 Q42961 A0A068JFR6 Q75U98 Q9FSF0 Q3LAG6 Q42948 P50218 Q9AT17 A0A077D7Q3 Q42951 A7WPL0 A0A075F2G1 J7EQB2 E1APE9 A0A075EZS4 Q006P9 O24135 Q7M242 Q8W4Q7 Q42962 Q9XQP4 A0A076KWH0 W8R6U0 A7XV37 A0A077D9R7 A0A076KX89 P27154 X5CS07 P45733 M9Z760 A0A068JD04 Q006Q0 A0A0A…
	organic acid metabolic process	5	GO:0006082	58	137	451	2041	1.92	2.96251e-08	7.53	W8SVJ4 Q42950 C5J0G6 B0FFR5 Q43794 A0A076KWG2 U3PHS9 F2VJ75 A0A068JIB0 Q6PUF9 Q40545 A0A075F1V0 Q3LAG5 Q8W400 Q67C42 O65852 Q7DLX9 Q9FEL1 Q42961 A0A068JFR6 Q75U98 Q9FSF0 Q3LAG6 Q42948 P50218 Q9AT17 A0A077D7Q3 Q42951 A7WPL0 A0A075F2G1 J7EQB2 E1APE9 A0A075EZS4 Q006P9 O24135 Q7M242 Q8W4Q7 Q42962 Q9XQP4 A0A076KWH0 W8R6U0 A7XV37 A0A077D9R7 A0A076KX89 P27154 X5CS07 P45733 M9Z760 A0A068JD04 Q006Q0 A0A0A…
	organic substance catabolic process	4	GO:1901575	41	87	451	2041	2.13	1.10053e-07	6.96	Q93X37 Q9XG77 B6V765 C5J0G6 P17514 Q93X35 F2VJ75 A0A068JIB0 Q68GS0 Q40545 Q93X39 Q93X32 Q8W400 P93395 Q93X33 A0A068JD95 P24091 Q93X38 Q42961 A0A068JFR6 L7UU40 Q93X30 P35494 Q7DM11 A0A139ZSG9 W0KMC2 Q42962 P17513 A0A076KWH0 A7XV37 X5CS07 A0A076FQ17 G9BRR3 A0A076KWG3 P45733 A0A068JCD2 A0A068JD04 A0A076KXA0 Q93X34 Q42954 Q93X31
	protein catabolic process	6	GO:0030163	16	23	451	2041	3.15	1.32399e-06	5.88	Q93X39 L7UU40 Q93X32 Q93X37 Q9XG77 Q93X30 A0A076KXA0 Q93X33 P93395 B6V765 Q93X35 W0KMC2 Q93X38 Q93X34 Q68GS0 Q93X31
	catabolic process	3	GO:0009056	41	94	451	2041	1.97	1.49358e-06	5.83	Q93X37 Q9XG77 B6V765 C5J0G6 P17514 Q93X35 F2VJ75 A0A068JIB0 Q68GS0 Q40545 Q93X39 Q93X32 Q8W400 P93395 Q93X33 A0A068JD95 P24091 Q93X38 Q42961 A0A068JFR6 L7UU40 Q93X30 P35494 Q7DM11 A0A139ZSG9 W0KMC2 Q42962 P17513 A0A076KWH0 A7XV37 X5CS07 A0A076FQ17 G9BRR3 A0A076KWG3 P45733 A0A068JCD2 A0A068JD04 A0A076KXA0 Q93X34 Q42954 Q93X31
	organonitrogen compound metabolic process	4	GO:1901564	76	222	451	2041	1.55	7.08187e-06	5.15	W8SVJ4 Q5DKV0 A0A076FNJ9 Q42950 Q43794 Q5DKU6 U3PHS9 Q42946 Q67C42 Q9XH13 Q84LE7 P24091 A0A140G1S2 Q75U98 Q42948 Q42951 J7EQB2 P31593 E1APE9 P80461 Q5M9V4 Q6TBQ2 A0A139ZSG9 Q9FPL3 Q8W4Q7 A0A076KWH0 P06290 W8R6U0 A2SXR4 P45733 A0A076KWG3 G9BRR3 P00834 Q9MUE2 Q84RD7 Q6SYB9 Q1W2L8 Q852S5 A6Q0F0 Q56E62 W8SRJ3 Q9M5Z8 Q6T6H9 Q6TXM4 P17514 Q9SBI4 Q42967 Q3LAG5 Q6QND3 Q9FEL1 Q3LAG6 Q9AT17 A0A077D7Q3 A7WP…
	cellular macromolecule catabolic process	6	GO:0044265	15	23	451	2041	2.95	9.87607e-06	5.01	A0A076FQ17 Q93X39 Q93X32 Q93X37 Q9XG77 Q93X30 A0A076KXA0 Q93X33 P93395 B6V765 Q93X35 Q93X38 Q93X34 Q68GS0 Q93X31
	proteolysis involved in cellular protein catabolic process	8	GO:0051603	14	21	451	2041	3.02	1.3669e-05	4.86	Q93X39 Q93X32 Q93X37 Q9XG77 Q93X30 A0A076KXA0 Q93X33 P93395 B6V765 Q93X35 Q93X38 Q93X34 Q68GS0 Q93X31
	cellular protein catabolic process	7	GO:0044257	14	21	451	2041	3.02	1.3669e-05	4.86	Q93X39 Q93X32 Q93X37 Q9XG77 Q93X30 A0A076KXA0 Q93X33 P93395 B6V765 Q93X35 Q93X38 Q93X34 Q68GS0 Q93X31
	single-organism biosynthetic process	4	GO:0044711	69	200	451	2041	1.56	1.49912e-05	4.82	Q5DKV0 Q42950 A0A077DCL8 Q5DKU6 Q9SC80 U3PHS9 Q9AVG8 D3W9H8 Q9XH13 W8SI68 R9QMI6 A0A140G1S2 Q42948 Q42951 E1APE9 A0A0H3U3I7 Q5M9V4 J9PVL4 Q6TBQ2 Q9FPL3 Q9AVG7 Q8W4Q7 P06290 W8R6U0 A0A076KX89 P00834 M9Z760 Q9MUE2 Q84RD7 Q6SYB9 Q9LW96 Q852S5 Q56E62 W8SRJ3 O82434 Q6T6H9 Q6TXM4 B0FFR5 Q1W375 A7XAQ5 A0A067YF53 Q3LAG5 A0A076L2G4 Q6QND3 D3W9H9 Q3LAG6 A7WPL0 P06286 Q9FES7 P00823 Q6T7F3 F6N7C2 G8FQI4 Q9M7…
	cellular amino acid metabolic process	8	GO:0006520	27	57	451	2041	2.14	1.63644e-05	4.79	W8SVJ4 A0A075F2G1 J7EQB2 E1APE9 Q42950 Q43794 Q7M242 Q8W4Q7 U3PHS9 A0A076KWH0 W8R6U0 P45733 Q67C42 Q3LAG5 A0A0A8J4Z6 Q9FEL1 Q75U98 W8SRK9 A0A097BTX2 Q6RJS4 Q42948 Q9FSF5 Q3LAG6 Q9AT17 A0A077D7Q3 Q42951 A7WPL0
	macromolecule catabolic process	5	GO:0009057	21	40	451	2041	2.38	2.07463e-05	4.68	L7UU40 Q93X37 Q9XG77 Q93X30 B6V765 P17514 Q93X35 Q7DM11 W0KMC2 P17513 Q68GS0 Q93X39 A0A076FQ17 Q93X32 P93395 Q93X33 A0A076KXA0 P24091 Q93X38 Q93X34 Q93X31
