# Supplementary material for: First comprehensive proteome analysis of lysine crotonylation in seedling leaves of Nicotiana tabacum
Source: Sci Rep. 2017 Jun 7;7:3013. doi: 10.1038/s41598-017-03369-6 (PMC5462846; doi:10.1038/s41598-017-03369-6)
Supplement: Supplementary file 9 — supplementary table S8 [file 41598_2017_3369_MOESM9_ESM.xls]

## Sheet: ident
Table S8. KEGG pathway-based enrichment analysis of crotonylated proteins.
KEGG pathway	Mapping	Background	All mapping	All background	Fold enrichment	Fisher' exact test p value	-log10(p value)	Related proteins
sly01200 Carbon metabolism - Solanum lycopersicum (tomato)	56	90	365	1182	2.01	1.61236e-10	9.79	O24511 Q5XMB7 Q852R8 P49319 C5J0G6 A0A077DCL8 A0A076KWG2 A0A068JIB0 F2VJ75 Q40545 Q9FVE9 A0A075F1V0 Q3LAG5 A0A068JD95 O65852 Q40475 A0A075F2H0 Q7DLX9 Q42961 A0A068JFR6 Q9FSF0 Q9XG67 P50218 O65855 A0A076KWG9 A0A0K2GP10 J7EQB2 A0A075EZS4 P09094 Q006P9 O65856 H2A0J7 O24135 A0A139ZSG9 P35494 Q42962 Q9XQP4 O82077 C3RXI5 P00876 A0A076KXA6 A0A097BU06 P27154 A0A076KX89 X5CS07 A0A076KWG3 A0A068JCD2 A0A068…
sly00710 Carbon fixation in photosynthetic organisms - Solanum lycopersicum (tomato)	25	31	365	1182	2.61	9.74699e-09	8.01	A0A076KWG9 A0A0K2GP10 A0A075EZS4 P09094 Q006P9 A0A077DCL8 A0A076KWG2 Q9XQP4 Q42962 C3RXI5 P00876 A0A068JIB0 F2VJ75 P27154 A0A068JCD2 A0A075F1V0 A0A068JD04 P09043 Q006Q0 A0A068JD95 P09044 Q42961 A0A068JFR6 Q9FSF0 Q9XG67
sly01230 Biosynthesis of amino acids - Solanum lycopersicum (tomato)	39	65	365	1182	1.94	5.61568e-07	6.25	W8SVJ4 Q42950 C5J0G6 U3PHS9 A0A068JIB0 Q6PUF9 F2VJ75 Q40545 Q9FVE9 Q3LAG5 O65852 Q7DLX9 Q42961 Q75U98 A0A068JFR6 Q9XG67 Q42948 Q42951 A7WPL0 P50218 A0A0K2GP10 E1APE9 P09094 H2A0J7 Q9M7K8 O24135 P35494 Q42962 C3RXI5 W8R6U0 X5CS07 A0A076KWG3 A0A068JD04 Q6SYB9 A0A0A8J4Z6 W8SRJ8 Q42954 W8SRK9 Q9FSF5
sly00620 Pyruvate metabolism - Solanum lycopersicum (tomato)	19	25	365	1182	2.46	3.49366e-06	5.46	A0A075EZS4 Q5XMB7 Q852R8 Q006P9 A0A077DCL8 P93344 A0A076KWG2 Q9XQP4 Q40545 A0A077D9R7 A0A076KX89 P27154 X5CS07 A0A075F1V0 Q006Q0 Q40475 Q5XMB8 Q9FSF0 Q42954
sly03050 Proteasome - Solanum lycopersicum (tomato)	14	16	365	1182	2.83	3.73949e-06	5.43	Q93X39 L7UU40 Q93X32 Q93X37 Q9XG77 Q93X30 Q93X33 P93395 Q93X35 W0KMC2 P93768 Q93X38 Q93X34 Q93X31
sly00020 Citrate cycle (TCA cycle) - Solanum lycopersicum (tomato)	14	17	365	1182	2.67	1.52589e-05	4.82	A0A075EZS4 Q852R8 A0A075F1V0 O24135 A0A077DCL8 O65852 A0A097BTX5 Q9XQP4 Q7DLX9 W8SRJ8 Q9FSF0 A0A097BU06 P50218 Q9FVE9
sly00630 Glyoxylate and dicarboxylate metabolism - Solanum lycopersicum (tomato)	18	25	365	1182	2.33	2.29043e-05	4.64	O24511 A0A075EZS4 Q42950 Q5XMB7 P49319 O24135 Q7M242 Q9XQP4 O82077 P00876 A0A076KXA6 Q9FVE9 A0A075F1V0 Q5XMB8 A0A075F2H0 W8SRJ8 Q9FSF0 Q42951
sly00010 Glycolysis / Gluconeogenesis - Solanum lycopersicum (tomato)	23	40	365	1182	1.86	0.000349004	3.46	Q42953 A0A0K2GP10 Q852R8 P09094 H2A0J7 C5J0G6 A0A077DCL8 P35494 P93344 Q42962 A0A068JIB0 F2VJ75 A7XV37 Q40545 A0A077D9R7 X5CS07 A0A068JCD2 A0A068JD04 A0A068JD95 Q42961 Q9XG67 Q42954 A0A068JFR6
sly00860 Porphyrin and chlorophyll metabolism - Solanum lycopersicum (tomato)	17	32	365	1182	1.72	0.0065439	2.18	Q9FES7 P31593 A0A076FNJ9 A9YTW5 Q9SBI4 Q43794 Q42967 Q8LSZ3 G9BRR3 Q9MUE2 A9YTW4 Q84RD7 Q42946 O24133 Q8LSZ2 A6Q0F0 Q9ZS34
sly00030 Pentose phosphate pathway - Solanum lycopersicum (tomato)	11	18	365	1182	1.98	0.00731869	2.14	O65855 A0A076KWG3 A0A068JCD2 A0A068JD04 O65856 A0A068JD95 A0A139ZSG9 C3RXI5 F2VJ75 A0A068JIB0 A7XV37
sly00280 Valine, leucine and isoleucine degradation - Solanum lycopersicum (tomato)	4	4	365	1182	3.24	0.00898972	2.05	P93344 Q5XMB8 W8SI68 Q5XMB7
sly00196 Photosynthesis - antenna proteins - Solanum lycopersicum (tomato)	9	14	365	1182	2.08	0.00979957	2.01	Q40481 Q6RUN3 Q0PWS7 Q40512 Q0PWS5 P27495 P27493 Q0PWS6 Q84TM7
sly00900 Terpenoid backbone biosynthesis - Solanum lycopersicum (tomato)	16	31	365	1182	1.67	0.0118068	1.93	Q5XMB7 A0A0H3U3I7 W8SGD9 J9PVL4 Q9AVG7 W8SI43 A0A067YF53 Q9AVG8 D3W9H8 A0A076FNH2 M9Z760 A0A076L2G4 D3W9H9 W8SI68 Q5XMB8 Q9ZS34
sly00640 Propanoate metabolism - Solanum lycopersicum (tomato)	7	10	365	1182	2.27	0.0122456	1.91	A0A097BTX5 Q40475 Q5XMB8 Q5XMB7 A0A077D9R7 A0A097BU06 A0A076KX89
sly00220 Arginine biosynthesis - Solanum lycopersicum (tomato)	6	8	365	1182	2.43	0.0128923	1.89	Q42950 W8R6U0 Q75U98 Q42951 A0A0A8J4Z6 A7WPL0
sly01210 2-Oxocarboxylic acid metabolism - Solanum lycopersicum (tomato)	9	15	365	1182	1.94	0.0179248	1.75	O65852 Q7DLX9 W8SRJ8 Q75U98 O24135 A0A0A8J4Z6 A7WPL0 Q9FVE9 P50218
sly00072 Synthesis and degradation of ketone bodies - Solanum lycopersicum (tomato)	3	3	365	1182	3.24	0.0292787	1.53	Q5XMB8 W8SI68 Q5XMB7
sly00310 Lysine degradation - Solanum lycopersicum (tomato)	4	5	365	1182	2.59	0.033929	1.47	P93344 Q5XMB8 Q5XMB7 T2CD85
