# Supplementary material for: First comprehensive proteome analysis of lysine crotonylation in seedling leaves of Nicotiana tabacum
Source: Sci Rep. 2017 Jun 7;7:3013. doi: 10.1038/s41598-017-03369-6 (PMC5462846; doi:10.1038/s41598-017-03369-6)
Supplement: Supplementary file 10 — supplementary table S9 [file 41598_2017_3369_MOESM10_ESM.xls]

## Sheet: ident
Table S9. Protein domain enrichment analysis of crotonylated proteins.
Domain description	Mapping	Background	All mapping	All backgroud	Fold enrichment	Fisher' exact test p value	-log10(P value)	Related protein
NAD(P)-binding domain	45	95	542	2868	2.51	1.24973e-10	9.9	Q42953 D6P3J0 P30359 B6VRE8 U3PJP9 A0A076KWG2 Q6PUF9 Q8LSZ3 D4P3S0 Q7X998 A0A075F1V0 Q67C42 Q8LSZ2 O04945 A0A075F2H0 Q9FSF0 Q9XG67 A7WPL0 Q9SLN8 P68173 A0A0K2GP10 O65855 Q5D4P8 A0A075EZS4 P09094 O65856 Q006P9 P30360 A0A139ZSG9 Q9XQP4 Q75VJ8 A0A077D9R7 A0A097BU06 A0A076KXA6 Q6IVK6 Q40590 P09043 Q006Q0 O04946 H9CCH7 Q9LW96 A1KYB1 P09044 A6Q0F0 Q9ZS34
Nucleophile aminohydrolases, N-terminal	12	16	542	2868	3.97	1.61418e-06	5.79	Q93X39 Q6T7F3 Q93X32 Q93X37 Q9XG77 Q93X30 Q93X33 P93395 Q93X35 Q93X38 Q93X34 Q93X31
ATPase, AAA-type, core	10	14	542	2868	3.78	2.59346e-05	4.59	P09976 L7UU40 Q1G0Z1 Q40495 Q40565 W0KMC2 O82150 Q9ZP50 Q9ZT13 Q40460
Aldolase-type TIM barrel	17	34	542	2868	2.65	3.73333e-05	4.43	W8SVJ4 Q6T6H9 A0A076FNJ9 Q7M242 O82077 Q6PUF9 A0A068JIB0 F2VJ75 A0A076KWG3 V9TI00 A0A068JD04 Q6QND3 A0A076L2E7 F5BFT0 W8SRK9 A0A068JFR6 Q42948
Chlorophyll a/b binding protein domain	11	17	542	2868	3.42	4.09313e-05	4.39	Q40481 Q6RUN3 Q0PWS7 Q5DNZ6 Q9SMB4 Q40512 Q0PWS5 P27495 P27493 Q0PWS6 Q84TM7
Thioredoxin-like fold	15	30	542	2868	2.65	0.000108346	3.97	Q84UH4 K0I7G7 P29449 Q03666 Q9FXS3 E5L8B5 P25317 Q8VZH4 P93358 Q40480 A0A077D9N5 E5L8B6 P49332 B2LT58 Q8W1L4
Glutathione S-transferase, C-terminal-like	10	17	542	2868	3.11	0.000290235	3.54	A0A077DCL2 Q6RUN7 Q84UH4 Q03666 Q4LB98 P25317 Q40480 P49332 B2LT58 Q8W1L4
Thioredoxin domain	7	10	542	2868	3.7	0.000586597	3.23	E5L8B5 Q8VZH4 K0I7G7 P93358 A0A077D9N5 E5L8B6 P29449
Lactate/malate dehydrogenase, N-terminal	6	8	542	2868	3.97	0.00087945	3.06	A0A076KWG2 Q9XQP4 A0A075EZS4 A0A075F1V0 Q9FSF0 A0A077D9R7
Lactate/malate dehydrogenase, C-terminal	6	8	542	2868	3.97	0.00087945	3.06	A0A076KWG2 Q9XQP4 A0A075EZS4 A0A075F1V0 Q9FSF0 A0A077D9R7
Lactate dehydrogenase/glycoside hydrolase, family 4, C-terminal	6	8	542	2868	3.97	0.00087945	3.06	A0A076KWG2 Q9XQP4 A0A075EZS4 A0A075F1V0 Q9FSF0 A0A077D9R7
Glyceraldehyde 3-phosphate dehydrogenase, NAD(P) binding domain	5	6	542	2868	4.41	0.00120204	2.92	A0A0K2GP10 P09044 P09094 P09043 Q9XG67
Proteasome alpha-subunit, N-terminal domain	4	4	542	2868	5.29	0.00126407	2.9	Q93X35 Q93X39 Q93X34 Q9XG77
Ribosomal protein S5 domain 2-type fold	7	11	542	2868	3.37	0.0013515	2.87	Q9FEL2 G9MD86 P93352 G9MD87 A0A076L2G4 P36182 Q14TB1
Glyceraldehyde 3-phosphate dehydrogenase, catalytic domain	5	7	542	2868	3.78	0.00355283	2.45	A0A0K2GP10 P09044 P09094 P09043 Q9XG67
Cystatin domain	6	10	542	2868	3.17	0.00466512	2.33	A0A075F933 A0A059TCM2 A0A075F9G5 A0A059TCI3 A0A059TCI1 A0A059TCN3
Translation protein, beta-barrel domain	6	10	542	2868	3.17	0.00466512	2.33	P68158 Q6TKR0 Q40581 Q9FEL3 Q6TKQ9 P93769
Isoprenoid synthase domain	13	34	542	2868	2.02	0.00639309	2.19	A0A076FNH2 A0A0H3U3I7 Q5GIA8 Q7X9A3 J9PVL4 D3W9H9 G3CCC0 W8SI43 Q94EN2 A0A067YF53 Q40577 D3W9H8 Q9FUY8
Proteasome component (PCI) domain	3	3	542	2868	5.29	0.00671904	2.17	Q40554 P93768 S5QCB8
Fructose-1-6-bisphosphatase class I, N-terminal	3	3	542	2868	5.29	0.00671904	2.17	A0A076KWG9 A0A068JCD2 A0A068JD95
S-adenosylmethionine synthetase, C-terminal	3	3	542	2868	5.29	0.00671904	2.17	G8FQI4 Q6SYB9 Q9M7K8
S-adenosylmethionine synthetase, central domain	3	3	542	2868	5.29	0.00671904	2.17	G8FQI4 Q6SYB9 Q9M7K8
Aldehyde/histidinol dehydrogenase	5	8	542	2868	3.31	0.00800845	2.1	P93344 E1APE9 A0A076L4Q6 A0A076KWH0 A0A0C4FSU4
Aldehyde dehydrogenase N-terminal domain	5	8	542	2868	3.31	0.00800845	2.1	P93344 E1APE9 A0A076L4Q6 A0A076KWH0 A0A0C4FSU4
Aldehyde dehydrogenase, C-terminal	5	8	542	2868	3.31	0.00800845	2.1	P93344 E1APE9 A0A076L4Q6 A0A076KWH0 A0A0C4FSU4
