# Supplementary material for: First comprehensive proteome analysis of lysine crotonylation in seedling leaves of Nicotiana tabacum
Source: Sci Rep. 2017 Jun 7;7:3013. doi: 10.1038/s41598-017-03369-6 (PMC5462846; doi:10.1038/s41598-017-03369-6)
Supplement: Supplementary file 11 — supplementary table S10 [file 41598_2017_3369_MOESM11_ESM.xls]

## Sheet: network
Table S10. Protein interaction network of crotonylated proteins.
Protein accession	Protein description	String name	No. of modification site	Degree	MCODE cluster	MCODE node status	MCODE score	Radiality	Stress	Topological coefficient	Subcellular location	Biological process	Cellular component	Molecular function	KEGG Gene	KEGG KO No.	KEGG pathway	IPR ID	Domain description
A0A076L4N7	Cytoplasmic ribosomal protein S13	Solyc11g072260.1.1	2	26	Cluster 1	Clustered	19.6537	0.787029	30700	0.471743	nuclear	cellular protein metabolic process; biosynthetic process; primary metabolic process; cellular metabolic process; organic substance biosynthetic process; cellular biosynthetic process; organic substance metabolic process; metabolic process; cellular macromolecule biosynthetic process; cellular macromolecule metabolic process; gene expression; macromolecule metabolic process; protein metabolic proc…	ribosome; organelle; intracellular organelle; intracellular non-membrane-bounded organelle; cell part; intracellular; cytoplasm; macromolecular complex; intracellular part; cell; ribonucleoprotein complex; cytoplasmic part; non-membrane-bounded organelle;	structural constituent of ribosome; structural molecule activity;	RP-S13e; small subunit ribosomal protein S13e	K02953	sly03010 Ribosome - Solanum lycopersicum (tomato);	IPR012606; IPR009068;	"Ribosomal protein S13/S15, N-terminal; S15/NS1, RNA-binding; "
A0A077D9P0	40S ribosomal protein S17-like protein	Solyc11g006690.1.1	4	24	Cluster 1	Clustered	19.6537	0.785219	1540	0.517361	nuclear	cellular protein metabolic process; biosynthetic process; primary metabolic process; cellular metabolic process; organic substance biosynthetic process; cellular biosynthetic process; organic substance metabolic process; metabolic process; cellular macromolecule biosynthetic process; cellular macromolecule metabolic process; gene expression; macromolecule metabolic process; protein metabolic proc…	ribosome; organelle; intracellular organelle; intracellular non-membrane-bounded organelle; cell part; intracellular; cytoplasm; macromolecular complex; intracellular part; cell; ribonucleoprotein complex; cytoplasmic part; non-membrane-bounded organelle;	structural constituent of ribosome; structural molecule activity;	RP-S17e; small subunit ribosomal protein S17e	K02962	sly03010 Ribosome - Solanum lycopersicum (tomato);
Q9FEL3	Elongation factor 2 (Fragment)	Solyc08g062910.2.1	2	22	Cluster 1	Clustered	18.7286	0.784615	786	0.534091	chloroplast			nucleoside phosphate binding; nucleoside binding; ion binding; nucleotide binding; organic cyclic compound binding; heterocyclic compound binding; ribonucleoside binding; carbohydrate derivative binding; ribonucleotide binding; binding; purine ribonucleoside binding; anion binding; purine ribonucleotide binding; purine nucleoside binding; guanyl ribonucleotide binding; guanyl nucleotide binding; …		K03234		IPR004161; IPR009000;	"Translation elongation factor EFTu-like, domain 2; Translation protein, beta-barrel domain; "
P06357	"30S ribosomal protein S3, chloroplastic "	rps3	1	43	Cluster 1	Clustered	19.6537	0.826848	529066	0.266317	cytosol	cellular protein metabolic process; biosynthetic process; primary metabolic process; cellular metabolic process; organic substance biosynthetic process; cellular biosynthetic process; organic substance metabolic process; metabolic process; cellular macromolecule biosynthetic process; cellular macromolecule metabolic process; gene expression; macromolecule metabolic process; protein metabolic proc…	ribosome; intracellular organelle; intracellular non-membrane-bounded organelle; small ribosomal subunit; intracellular organelle part; cytoplasm; macromolecular complex; intracellular part; cell; organelle part; non-membrane-bounded organelle; organelle; ribosomal subunit; intracellular; cell part; ribonucleoprotein complex; cytoplasmic part;	organic cyclic compound binding; heterocyclic compound binding; RNA binding; binding; nucleic acid binding; structural molecule activity; structural constituent of ribosome;	RP-S3; small subunit ribosomal protein S3	K02982	sly03010 Ribosome - Solanum lycopersicum (tomato);	IPR004044; IPR009019; IPR015946; IPR001351;	"K Homology domain, type 2; K homology domain, prokaryotic type; K homology domain-like, alpha/beta; Ribosomal protein S3, C-terminal; "
Q9FSF6	Ribosomal protein L11-like (Fragment)	Solyc12g010930.1.1	5	26	Cluster 1	Clustered	19.6537	0.785822	1624	0.502404	cytosol	cellular protein metabolic process; biosynthetic process; primary metabolic process; cellular metabolic process; organic substance biosynthetic process; cellular biosynthetic process; organic substance metabolic process; metabolic process; cellular macromolecule biosynthetic process; cellular macromolecule metabolic process; gene expression; macromolecule metabolic process; protein metabolic proc…	ribosome; organelle; intracellular organelle; intracellular non-membrane-bounded organelle; cell part; intracellular; cytoplasm; macromolecular complex; intracellular part; cell; ribonucleoprotein complex; cytoplasmic part; non-membrane-bounded organelle;	structural constituent of ribosome; structural molecule activity;	RP-L11e; large subunit ribosomal protein L11e	K02868	sly03010 Ribosome - Solanum lycopersicum (tomato);	IPR022803; IPR031309; IPR031310;	"Ribosomal protein L5 domain; Ribosomal protein L5, C-terminal; Ribosomal protein L5, N-terminal; "
P25998	60S ribosomal protein L8	Solyc07g063890.2.1	3	24	Cluster 1	Clustered	19.6537	0.792157	9688	0.473558	cytosol	cellular protein metabolic process; biosynthetic process; primary metabolic process; cellular metabolic process; organic substance biosynthetic process; cellular biosynthetic process; organic substance metabolic process; metabolic process; cellular macromolecule biosynthetic process; cellular macromolecule metabolic process; gene expression; macromolecule metabolic process; protein metabolic proc…	ribosome; organelle; intracellular organelle; intracellular non-membrane-bounded organelle; cell part; intracellular; cytoplasm; macromolecular complex; intracellular part; cell; ribonucleoprotein complex; cytoplasmic part; non-membrane-bounded organelle;	structural constituent of ribosome; structural molecule activity;	RP-L8e; large subunit ribosomal protein L8e	K02938	sly03010 Ribosome - Solanum lycopersicum (tomato);	IPR008991; IPR012340; IPR022669; IPR022666; IPR014726; IPR014722;	"Translation protein SH3-like domain; Nucleic acid-binding, OB-fold; Ribosomal protein L2, C-terminal; Ribosomal Proteins L2, RNA binding domain; Ribosomal protein L2, domain 3; Ribosomal protein L2 domain 2; "
Q42962	"Phosphoglycerate kinase, cytosolic "	Solyc07g066600.2.1	7	15	Cluster 14	Clustered	4.16667	0.706787	73666	0.312	cytosol	single-organism carbohydrate catabolic process; glycolytic process; single-organism catabolic process; small molecule metabolic process; single-organism cellular process; single-organism process; carbohydrate metabolic process; primary metabolic process; cellular metabolic process; organic substance metabolic process; carbohydrate catabolic process; single-organism carbohydrate metabolic process;…		"phosphotransferase activity, carboxyl group as acceptor; kinase activity; catalytic activity; transferase activity; phosphoglycerate kinase activity; transferase activity, transferring phosphorus-containing groups; "	PGK; phosphoglycerate kinase [EC:2.7.2.3]	K00927	sly01110 Biosynthesis of secondary metabolites - Solanum lycopersicum (tomato); sly01200 Carbon metabolism - Solanum lycopersicum (tomato); sly00710 Carbon fixation in photosynthetic organisms - Solanum lycopersicum (tomato); sly00010 Glycolysis / Gluconeogenesis - Solanum lycopersicum (tomato); sly01230 Biosynthesis of amino acids - Solanum lycopersicum (tomato); sly01100 Metabolic pathways - So…	IPR015824; IPR015901;	"Phosphoglycerate kinase, N-terminal; Phosphoglycerate kinase, C-terminal; "
P09044	"Glyceraldehyde-3-phosphate dehydrogenase B, chloroplastic (Fragment) "	Solyc04g082630.2.1	6	8	Cluster 14	Clustered	4.46429	0.706787	91840	0.528846	cytosol	glucose metabolic process; single-organism carbohydrate metabolic process; metabolic process; oxidation-reduction process; single-organism metabolic process; monosaccharide metabolic process; single-organism process; primary metabolic process; carbohydrate metabolic process; organic substance metabolic process; hexose metabolic process;		"oxidoreductase activity, acting on the aldehyde or oxo group of donors, NAD or NADP as acceptor; organic cyclic compound binding; heterocyclic compound binding; nucleoside phosphate binding; NAD binding; catalytic activity; binding; oxidoreductase activity, acting on the aldehyde or oxo group of donors; NADP binding; nucleotide binding; cofactor binding; oxidoreductase activity; coenzyme binding…	GAPA; glyceraldehyde-3-phosphate dehydrogenase (NADP+) (phosphorylating) [EC:1.2.1.13]	K05298	sly01200 Carbon metabolism - Solanum lycopersicum (tomato); sly00710 Carbon fixation in photosynthetic organisms - Solanum lycopersicum (tomato); sly01100 Metabolic pathways - Solanum lycopersicum (tomato);	IPR020829; IPR016040; IPR020828;	"Glyceraldehyde 3-phosphate dehydrogenase, catalytic domain; NAD(P)-binding domain; Glyceraldehyde 3-phosphate dehydrogenase, NAD(P) binding domain; "
Q6TKQ9	Ribosomal protein L3B	Solyc01g103510.2.1	3	26	Cluster 1	Clustered	18.7286	0.785822	2440	0.475962	chloroplast	cellular protein metabolic process; biosynthetic process; primary metabolic process; cellular metabolic process; organic substance biosynthetic process; cellular biosynthetic process; organic substance metabolic process; metabolic process; cellular macromolecule biosynthetic process; cellular macromolecule metabolic process; gene expression; macromolecule metabolic process; protein metabolic proc…	ribosome; organelle; intracellular organelle; intracellular non-membrane-bounded organelle; cell part; intracellular; cytoplasm; macromolecular complex; intracellular part; cell; ribonucleoprotein complex; cytoplasmic part; non-membrane-bounded organelle;	structural constituent of ribosome; structural molecule activity;	RP-L3e; large subunit ribosomal protein L3e	K02925	sly03010 Ribosome - Solanum lycopersicum (tomato);	IPR009000;	"Translation protein, beta-barrel domain; "
P06379	"50S ribosomal protein L2, chloroplastic "	rpl2	2	20	Cluster 1	Clustered	17.7158	0.782504	14	0.560638	cytosol	cellular protein metabolic process; biosynthetic process; primary metabolic process; cellular metabolic process; organic substance biosynthetic process; cellular biosynthetic process; organic substance metabolic process; metabolic process; cellular macromolecule biosynthetic process; cellular macromolecule metabolic process; gene expression; macromolecule metabolic process; protein metabolic proc…	ribosome; intracellular organelle; intracellular non-membrane-bounded organelle; intracellular organelle part; cytoplasm; macromolecular complex; intracellular part; cell; organelle part; non-membrane-bounded organelle; organelle; large ribosomal subunit; intracellular; cell part; ribosomal subunit; ribonucleoprotein complex; cytoplasmic part;	organic cyclic compound binding; heterocyclic compound binding; RNA binding; catalytic activity; binding; nucleic acid binding; structural constituent of ribosome; structural molecule activity; transferase activity;	RP-L2; large subunit ribosomal protein L2	K02886	sly03010 Ribosome - Solanum lycopersicum (tomato);	IPR008991; IPR012340; IPR022669; IPR014726; IPR022666; IPR014722;	"Translation protein SH3-like domain; Nucleic acid-binding, OB-fold; Ribosomal protein L2, C-terminal; Ribosomal protein L2, domain 3; Ribosomal Proteins L2, RNA binding domain; Ribosomal protein L2 domain 2; "
O80361	"50S ribosomal protein L4, chloroplastic "	Solyc07g061900.2.1	2	25	Cluster 1	Clustered	18.3992	0.795173	12658	0.430877	chloroplast	cellular protein metabolic process; biosynthetic process; primary metabolic process; cellular metabolic process; organic substance biosynthetic process; cellular biosynthetic process; organic substance metabolic process; metabolic process; cellular macromolecule biosynthetic process; cellular macromolecule metabolic process; gene expression; macromolecule metabolic process; protein metabolic proc…	ribosome; organelle; intracellular organelle; intracellular non-membrane-bounded organelle; cell part; intracellular; cytoplasm; macromolecular complex; intracellular part; cell; ribonucleoprotein complex; cytoplasmic part; non-membrane-bounded organelle;	structural constituent of ribosome; structural molecule activity;	RP-L4; large subunit ribosomal protein L4	K02926	sly03010 Ribosome - Solanum lycopersicum (tomato);	IPR023574;	Ribosomal protein L4 domain;
P02376	"30S ribosomal protein S19, chloroplastic "	rps19	1	28	Cluster 1	Clustered	19.6537	0.786425	3896	0.479167	peroxisome	cellular protein metabolic process; biosynthetic process; primary metabolic process; cellular metabolic process; organic substance biosynthetic process; cellular biosynthetic process; organic substance metabolic process; metabolic process; cellular macromolecule biosynthetic process; cellular macromolecule metabolic process; gene expression; macromolecule metabolic process; protein metabolic proc…	ribosome; intracellular organelle; intracellular non-membrane-bounded organelle; small ribosomal subunit; intracellular organelle part; cytoplasm; macromolecular complex; intracellular part; cell; organelle part; non-membrane-bounded organelle; organelle; ribosomal subunit; intracellular; cell part; ribonucleoprotein complex; cytoplasmic part;	organic cyclic compound binding; heterocyclic compound binding; RNA binding; binding; nucleic acid binding; structural molecule activity; structural constituent of ribosome;	RP-S19; small subunit ribosomal protein S19	K02965	sly03010 Ribosome - Solanum lycopersicum (tomato);	IPR023575;	"Ribosomal protein S19, superfamily; "
P62129	"30S ribosomal protein S12, chloroplastic "	Solyc11g056360.1.1	2	27	Cluster 1	Clustered	19.6537	0.786124	3080	0.492284	cytosol	cellular protein metabolic process; biosynthetic process; primary metabolic process; cellular metabolic process; organic substance biosynthetic process; cellular biosynthetic process; organic substance metabolic process; metabolic process; cellular macromolecule biosynthetic process; cellular macromolecule metabolic process; gene expression; macromolecule metabolic process; protein metabolic proc…	ribosome; intracellular organelle; intracellular non-membrane-bounded organelle; small ribosomal subunit; intracellular organelle part; cytoplasm; macromolecular complex; intracellular part; cell; organelle part; non-membrane-bounded organelle; organelle; ribosomal subunit; intracellular; cell part; ribonucleoprotein complex; cytoplasmic part;	structural constituent of ribosome; structural molecule activity;	RP-S12; small subunit ribosomal protein S12	K02950	sly03010 Ribosome - Solanum lycopersicum (tomato);	IPR012340;	"Nucleic acid-binding, OB-fold; "
P62732	"30S ribosomal protein S7, chloroplastic "	rps7	3	29	Cluster 1	Clustered	19.6537	0.786727	3990	0.466954	nuclear	cellular protein metabolic process; biosynthetic process; primary metabolic process; cellular metabolic process; organic substance biosynthetic process; cellular biosynthetic process; organic substance metabolic process; metabolic process; cellular macromolecule biosynthetic process; cellular macromolecule metabolic process; gene expression; macromolecule metabolic process; protein metabolic proc…	intracellular organelle; ribosome; intracellular non-membrane-bounded organelle; small ribosomal subunit; cytoplasm; intracellular organelle part; macromolecular complex; intracellular part; cell; organelle part; non-membrane-bounded organelle; organelle; ribosomal subunit; cell part; intracellular; ribonucleoprotein complex; cytoplasmic part;	organic cyclic compound binding; heterocyclic compound binding; RNA binding; binding; nucleic acid binding; structural molecule activity; structural constituent of ribosome;	RP-S7; small subunit ribosomal protein S7	K02992	sly03010 Ribosome - Solanum lycopersicum (tomato);	IPR023798;	Ribosomal protein S7 domain;
Q07761	60S ribosomal protein L23a	Solyc09g005720.2.1	3	25	Cluster 1	Clustered	18.7286	0.78552	6576	0.509787	nuclear	cellular protein metabolic process; biosynthetic process; primary metabolic process; cellular metabolic process; organic substance biosynthetic process; cellular biosynthetic process; organic substance metabolic process; metabolic process; cellular macromolecule biosynthetic process; cellular macromolecule metabolic process; gene expression; macromolecule metabolic process; protein metabolic proc…	ribosome; organelle; intracellular organelle; intracellular non-membrane-bounded organelle; cell part; intracellular; cytoplasm; macromolecular complex; intracellular part; cell; ribonucleoprotein complex; cytoplasmic part; non-membrane-bounded organelle;	organic cyclic compound binding; heterocyclic compound binding; nucleoside phosphate binding; binding; nucleotide binding; structural molecule activity; structural constituent of ribosome; small molecule binding;	RP-L23Ae; large subunit ribosomal protein L23Ae	K02893	sly03010 Ribosome - Solanum lycopersicum (tomato);	IPR012678; IPR005633; IPR012677;	"Ribosomal protein L23/L15e core domain; Ribosomal protein L23/L25, N-terminal; Nucleotide-binding alpha-beta plait domain; "
A0A0D3QSL6	60S ribosomal protein L17	Solyc06g071870.2.1	2	26	Cluster 1	Clustered	19.6537	0.785822	1610	0.503205	nuclear	cellular protein metabolic process; biosynthetic process; primary metabolic process; cellular metabolic process; organic substance biosynthetic process; cellular biosynthetic process; organic substance metabolic process; metabolic process; cellular macromolecule biosynthetic process; cellular macromolecule metabolic process; gene expression; macromolecule metabolic process; protein metabolic proc…	ribosome; intracellular organelle; intracellular non-membrane-bounded organelle; intracellular organelle part; cytoplasm; macromolecular complex; intracellular part; cell; organelle part; non-membrane-bounded organelle; organelle; large ribosomal subunit; intracellular; cell part; ribosomal subunit; ribonucleoprotein complex; cytoplasmic part;	structural constituent of ribosome; structural molecule activity;	RP-L17e; large subunit ribosomal protein L17e	K02880	sly03010 Ribosome - Solanum lycopersicum (tomato);
Q285L8	40S ribosomal protein S3a	Solyc03g097900.2.1	5	26	Cluster 1	Clustered	19.6537	0.785822	2342	0.5	cytosol	cellular protein metabolic process; biosynthetic process; primary metabolic process; cellular metabolic process; organic substance biosynthetic process; cellular biosynthetic process; organic substance metabolic process; metabolic process; cellular macromolecule biosynthetic process; cellular macromolecule metabolic process; gene expression; macromolecule metabolic process; protein metabolic proc…	ribosome; organelle; intracellular organelle; intracellular non-membrane-bounded organelle; cell part; intracellular; cytoplasm; macromolecular complex; intracellular part; cell; ribonucleoprotein complex; cytoplasmic part; non-membrane-bounded organelle;	structural constituent of ribosome; structural molecule activity;	RP-S3Ae; small subunit ribosomal protein S3Ae	K02984	sly03010 Ribosome - Solanum lycopersicum (tomato);
A0A076L2E2	Ribosomal protein S25	RPS25	2	22	Cluster 1	Clustered	18.7286	0.784615	1516	0.523674	nuclear				RP-S25e; small subunit ribosomal protein S25e	K02975	sly03010 Ribosome - Solanum lycopersicum (tomato);
Q6TKR0	Ribosomal protein L3A	RPL3	1	26	Cluster 1	Clustered	18.7286	0.785822	2440	0.475962	cytosol	cellular protein metabolic process; biosynthetic process; primary metabolic process; cellular metabolic process; organic substance biosynthetic process; cellular biosynthetic process; organic substance metabolic process; metabolic process; cellular macromolecule biosynthetic process; cellular macromolecule metabolic process; gene expression; macromolecule metabolic process; protein metabolic proc…	ribosome; organelle; intracellular organelle; intracellular non-membrane-bounded organelle; cell part; intracellular; cytoplasm; macromolecular complex; intracellular part; cell; ribonucleoprotein complex; cytoplasmic part; non-membrane-bounded organelle;	structural constituent of ribosome; structural molecule activity;	RP-L3e; large subunit ribosomal protein L3e	K02925	sly03010 Ribosome - Solanum lycopersicum (tomato);	IPR009000;	"Translation protein, beta-barrel domain; "
A0A076KX89	Biotin carboxylase carrier protein	BCCP1	1	4		Unclustered	1.4	0.888889	10	0.541667	chloroplast	single-organism biosynthetic process; organic acid biosynthetic process; small molecule metabolic process; single-organism cellular process; single-organism process; biosynthetic process; cellular lipid metabolic process; fatty acid metabolic process; primary metabolic process; cellular metabolic process; fatty acid biosynthetic process; organic substance biosynthetic process; cellular biosynthet…	catalytic complex; acetyl-CoA carboxylase complex; cell part; intracellular; cytoplasm; macromolecular complex; intracellular part; cell; protein complex; cytoplasmic part;	"acetyl-CoA carboxylase activity; CoA carboxylase activity; catalytic activity; ligase activity, forming carbon-carbon bonds; ligase activity; "	accB; acetyl-CoA carboxylase biotin carboxyl carrier protein	K02160	sly00640 Propanoate metabolism - Solanum lycopersicum (tomato); sly00061 Fatty acid biosynthesis - Solanum lycopersicum (tomato); sly00620 Pyruvate metabolism - Solanum lycopersicum (tomato); sly01110 Biosynthesis of secondary metabolites - Solanum lycopersicum (tomato); sly01212 Fatty acid metabolism - Solanum lycopersicum (tomato); sly01200 Carbon metabolism - Solanum lycopersicum (tomato); sly…	IPR011053; IPR000089;	Single hybrid motif; Biotin/lipoyl attachment;
Q40475	Biotin carboxylase subunit	Solyc01g008330.2.1	5	5		Unclustered	1.4	0.944444	22	0.48	mitochondria			"ATP binding; nucleoside phosphate binding; nucleoside binding; ligase activity; ion binding; nucleotide binding; ligase activity, forming carbon-nitrogen bonds; organic cyclic compound binding; heterocyclic compound binding; biotin carboxylase activity; ribonucleoside binding; carbohydrate derivative binding; ribonucleotide binding; catalytic activity; binding; purine ribonucleoside binding; met…	"accC; acetyl-CoA carboxylase, biotin carboxylase subunit [EC:6.4.1.2 6.3.4.14]"	K01961	sly00640 Propanoate metabolism - Solanum lycopersicum (tomato); sly00061 Fatty acid biosynthesis - Solanum lycopersicum (tomato); sly00620 Pyruvate metabolism - Solanum lycopersicum (tomato); sly01110 Biosynthesis of secondary metabolites - Solanum lycopersicum (tomato); sly01212 Fatty acid metabolism - Solanum lycopersicum (tomato); sly01200 Carbon metabolism - Solanum lycopersicum (tomato); sly…	IPR005479; IPR005481; IPR013815; IPR016185; IPR011764; IPR005482; IPR011761; IPR013816; IPR011054;	"Carbamoyl-phosphate synthetase large subunit-like, ATP-binding domain; Biotin carboxylase-like, N-terminal domain; ATP-grasp fold, subdomain 1; Pre-ATP-grasp domain; Biotin carboxylation domain; Biotin carboxylase, C-terminal; ATP-grasp fold; ATP-grasp fold, subdomain 2; Rudiment single hybrid motif; "
P06286	"ATP synthase subunit c, chloroplastic "	Solyc10g044550.1.1	1	7	Cluster 4	Clustered	6	0.747511	16598	0.414286	vacuolar membrane	"nucleoside metabolic process; purine nucleoside metabolic process; purine ribonucleoside monophosphate metabolic process; nucleotide metabolic process; energy coupled proton transmembrane transport, against electrochemical gradient; single-organism process; purine ribonucleoside biosynthetic process; nucleoside biosynthetic process; biosynthetic process; ribonucleoside monophosphate biosynthetic…	"membrane; membrane part; cell part; intracellular; proton-transporting two-sector ATPase complex; macromolecular complex; intracellular part; protein complex; cell; proton-transporting ATP synthase complex, coupling factor F(o); proton-transporting two-sector ATPase complex, proton-transporting domain; proton-transporting ATP synthase complex; "	ion transmembrane transporter activity; substrate-specific transporter activity; monovalent inorganic cation transmembrane transporter activity; inorganic cation transmembrane transporter activity; hydrogen ion transmembrane transporter activity; cation transmembrane transporter activity; substrate-specific transmembrane transporter activity; transporter activity; transmembrane transporter activi…	ATPF0C; F-type H+-transporting ATPase subunit c	K02110	sly00195 Photosynthesis - Solanum lycopersicum (tomato); sly00190 Oxidative phosphorylation - Solanum lycopersicum (tomato); sly01100 Metabolic pathways - Solanum lycopersicum (tomato);	IPR002379;	V-ATPase proteolipid subunit C-like domain;
Q5M9V4	ATP synthase subunit alpha	Solyc00g042130.1.1	6	14	Cluster 4	Clustered	6	0.808748	244386	0.159864	chloroplast	"nucleoside metabolic process; purine nucleoside metabolic process; purine ribonucleoside monophosphate metabolic process; nucleotide metabolic process; energy coupled proton transmembrane transport, against electrochemical gradient; single-organism process; biosynthetic process; nucleoside biosynthetic process; purine ribonucleoside biosynthetic process; ribonucleoside monophosphate biosynthetic…	"proton-transporting ATP synthase complex, catalytic core F(1); membrane; membrane part; cell part; intracellular; proton-transporting two-sector ATPase complex; macromolecular complex; proton-transporting two-sector ATPase complex, catalytic domain; intracellular part; protein complex; cell; proton-transporting ATP synthase complex; "	"ATPase activity, coupled to transmembrane movement of ions; nucleoside phosphate binding; primary active transmembrane transporter activity; substrate-specific transporter activity; ATPase activity, coupled to transmembrane movement of ions, rotational mechanism; hydrolase activity, acting on acid anhydrides; monovalent inorganic cation transmembrane transporter activity; hydrolase activity; hyd…				IPR000793; IPR004100; IPR000194; IPR027417; IPR023366; IPR033732;	"ATPase, F1/V1/A1 complex, alpha/beta subunit, C-terminal; ATPase, F1 complex alpha/beta subunit, N-terminal domain; ATPase, F1/V1/A1 complex, alpha/beta subunit, nucleotide-binding domain; P-loop containing nucleoside triphosphate hydrolase; ATP synthase subunit alpha-like domain; ATPase, F1 complex, alpha subunit nucleotide-binding domain; "
P29345	40S ribosomal protein S6 (Fragment)	Solyc08g074240.2.1	1	27	Cluster 1	Clustered	19.6537	0.78733	35168	0.479167	chloroplast	cellular protein metabolic process; biosynthetic process; primary metabolic process; cellular metabolic process; organic substance biosynthetic process; cellular biosynthetic process; organic substance metabolic process; metabolic process; cellular macromolecule biosynthetic process; cellular macromolecule metabolic process; gene expression; macromolecule metabolic process; protein metabolic proc…	ribosome; organelle; intracellular organelle; intracellular non-membrane-bounded organelle; cell part; intracellular; cytoplasm; macromolecular complex; intracellular part; cell; ribonucleoprotein complex; cytoplasmic part; non-membrane-bounded organelle;	structural constituent of ribosome; structural molecule activity;	RP-S6e; small subunit ribosomal protein S6e	K02991	sly03010 Ribosome - Solanum lycopersicum (tomato);
Q93X32	Putative beta4 proteasome subunit (Fragment)	Solyc09g082320.2.1	2	19	Cluster 2	Clustered	13.8833	0.765611	141732	0.45614	cytosol	proteolysis involved in cellular protein catabolic process; cellular macromolecule catabolic process; cellular protein catabolic process; cellular protein metabolic process; primary metabolic process; cellular metabolic process; organic substance metabolic process; organic substance catabolic process; metabolic process; protein catabolic process; macromolecule catabolic process; cellular macromol…	proteasome complex; cell part; intracellular; proteasome core complex; macromolecular complex; intracellular part; protein complex; cell;	"endopeptidase activity; threonine-type endopeptidase activity; peptidase activity; catalytic activity; threonine-type peptidase activity; peptidase activity, acting on L-amino acid peptides; hydrolase activity; "	PSMB2; 20S proteasome subunit beta 4 [EC:3.4.25.1]	K02734	sly03050 Proteasome - Solanum lycopersicum (tomato);	IPR029055;	"Nucleophile aminohydrolases, N-terminal; "
Q93X33	Putative beta 3 proteasome subunit (Fragment)	Solyc04g009410.2.1	1	17	Cluster 2	Clustered	13.8833	0.763198	100060	0.585882	chloroplast	proteolysis involved in cellular protein catabolic process; cellular macromolecule catabolic process; cellular protein catabolic process; cellular protein metabolic process; primary metabolic process; cellular metabolic process; organic substance metabolic process; organic substance catabolic process; metabolic process; protein catabolic process; macromolecule catabolic process; cellular macromol…	proteasome complex; cell part; intracellular; proteasome core complex; macromolecular complex; intracellular part; protein complex; cell;	"endopeptidase activity; threonine-type endopeptidase activity; peptidase activity; threonine-type peptidase activity; catalytic activity; peptidase activity, acting on L-amino acid peptides; hydrolase activity; "	PSMB3; 20S proteasome subunit beta 3 [EC:3.4.25.1]	K02735	sly03050 Proteasome - Solanum lycopersicum (tomato);	IPR029055;	"Nucleophile aminohydrolases, N-terminal; "
P06359	"30S ribosomal protein S4, chloroplastic "	rps4	1	27	Cluster 1	Clustered	19.6537	0.78733	30742	0.473167	nuclear	cellular protein metabolic process; biosynthetic process; primary metabolic process; cellular metabolic process; organic substance biosynthetic process; cellular biosynthetic process; organic substance metabolic process; metabolic process; cellular macromolecule biosynthetic process; cellular macromolecule metabolic process; gene expression; macromolecule metabolic process; protein metabolic proc…	intracellular organelle; ribosome; intracellular non-membrane-bounded organelle; small ribosomal subunit; cytoplasm; intracellular organelle part; macromolecular complex; intracellular part; cell; organelle part; non-membrane-bounded organelle; organelle; cell part; intracellular; ribosomal subunit; ribonucleoprotein complex; cytoplasmic part;	organic cyclic compound binding; heterocyclic compound binding; RNA binding; binding; nucleic acid binding; structural molecule activity; structural constituent of ribosome; rRNA binding;	RP-S4; small subunit ribosomal protein S4	K02986	sly03010 Ribosome - Solanum lycopersicum (tomato);	IPR001912; IPR002942;	"Ribosomal protein S4/S9, N-terminal; RNA-binding S4 domain; "
P06382	"50S ribosomal protein L14, chloroplastic "	rpl14	1	25	Cluster 1	Clustered	19.6537	0.804525	89716	0.39619	cytosol	cellular protein metabolic process; biosynthetic process; primary metabolic process; cellular metabolic process; organic substance biosynthetic process; cellular biosynthetic process; organic substance metabolic process; metabolic process; cellular macromolecule biosynthetic process; cellular macromolecule metabolic process; gene expression; macromolecule metabolic process; protein metabolic proc…	ribosome; intracellular organelle; intracellular non-membrane-bounded organelle; intracellular organelle part; cytoplasm; macromolecular complex; intracellular part; cell; organelle part; non-membrane-bounded organelle; organelle; large ribosomal subunit; intracellular; cell part; ribosomal subunit; ribonucleoprotein complex; cytoplasmic part;	structural constituent of ribosome; structural molecule activity;	RP-L14; large subunit ribosomal protein L14	K02874	sly03010 Ribosome - Solanum lycopersicum (tomato);
P29790	"ATP synthase gamma chain, chloroplastic "	Solyc02g080540.1.1	9	8	Cluster 4	Clustered	6	0.747511	22550	0.41875	chloroplast	"nucleoside metabolic process; purine nucleoside metabolic process; purine ribonucleoside monophosphate metabolic process; nucleotide metabolic process; single-organism process; purine ribonucleoside biosynthetic process; nucleoside biosynthetic process; biosynthetic process; ribonucleoside monophosphate biosynthetic process; cellular metabolic process; phosphate-containing compound metabolic pro…	"proton-transporting ATP synthase complex, catalytic core F(1); membrane; membrane part; cell part; intracellular; proton-transporting two-sector ATPase complex; macromolecular complex; proton-transporting two-sector ATPase complex, catalytic domain; intracellular part; protein complex; cell; proton-transporting ATP synthase complex; "	"active transmembrane transporter activity; ATPase activity, coupled to transmembrane movement of ions; ion transmembrane transporter activity; primary active transmembrane transporter activity; ATPase activity, coupled to transmembrane movement of ions, rotational mechanism; hydrolase activity, acting on acid anhydrides; substrate-specific transporter activity; monovalent inorganic cation transm…	ATPF1G; F-type H+-transporting ATPase subunit gamma	K02115	sly00195 Photosynthesis - Solanum lycopersicum (tomato); sly00190 Oxidative phosphorylation - Solanum lycopersicum (tomato); sly01100 Metabolic pathways - Solanum lycopersicum (tomato);	IPR023633;	"ATPase, F1 complex, gamma subunit domain; "
P00834	"ATP synthase epsilon chain, chloroplastic "	atpB	2	9	Cluster 4	Clustered	6	0.749925	22886	0.342995	"cytosol, nuclear"	"nucleoside metabolic process; purine nucleoside metabolic process; purine ribonucleoside monophosphate metabolic process; nucleotide metabolic process; single-organism process; purine ribonucleoside biosynthetic process; nucleoside biosynthetic process; biosynthetic process; ribonucleoside monophosphate biosynthetic process; cellular metabolic process; phosphate-containing compound metabolic pro…	"proton-transporting ATP synthase complex, catalytic core F(1); membrane; membrane part; cell part; intracellular; proton-transporting two-sector ATPase complex; macromolecular complex; proton-transporting two-sector ATPase complex, catalytic domain; intracellular part; protein complex; cell; proton-transporting ATP synthase complex; "	"active transmembrane transporter activity; ATPase activity, coupled to transmembrane movement of ions; ion transmembrane transporter activity; primary active transmembrane transporter activity; ATPase activity, coupled to transmembrane movement of ions, rotational mechanism; hydrolase activity, acting on acid anhydrides; substrate-specific transporter activity; monovalent inorganic cation transm…	ATPF1E; F-type H+-transporting ATPase subunit epsilon	K02114	sly00195 Photosynthesis - Solanum lycopersicum (tomato); sly00190 Oxidative phosphorylation - Solanum lycopersicum (tomato); sly01100 Metabolic pathways - Solanum lycopersicum (tomato);	IPR020546; IPR020547;	"ATPase, F1 complex, delta/epsilon subunit, N-terminal; ATP synthase delta/epsilon subunit, C-terminal domain; "
P06391	"50S ribosomal protein L23, chloroplastic "	Solyc12g033090.1.1	1	24	Cluster 1	Clustered	18.7286	0.784917	846	0.530142	cytosol	cellular protein metabolic process; biosynthetic process; primary metabolic process; cellular metabolic process; organic substance biosynthetic process; cellular biosynthetic process; organic substance metabolic process; metabolic process; cellular macromolecule biosynthetic process; cellular macromolecule metabolic process; gene expression; macromolecule metabolic process; protein metabolic proc…	ribosome; organelle; intracellular organelle; intracellular non-membrane-bounded organelle; cell part; intracellular; cytoplasm; macromolecular complex; intracellular part; cell; ribonucleoprotein complex; cytoplasmic part; non-membrane-bounded organelle;	organic cyclic compound binding; heterocyclic compound binding; nucleoside phosphate binding; binding; nucleotide binding; structural molecule activity; structural constituent of ribosome; small molecule binding;	RP-L23; large subunit ribosomal protein L23	K02892	sly03010 Ribosome - Solanum lycopersicum (tomato);	IPR012678; IPR012677;	Ribosomal protein L23/L15e core domain; Nucleotide-binding alpha-beta plait domain;
Q93X30	Proteasome subunit beta type (Fragment)	Solyc02g084920.2.1	2	15	Cluster 2	Clustered	13.8833	0.705279	2	0.776667	nuclear	proteolysis involved in cellular protein catabolic process; cellular macromolecule catabolic process; cellular protein catabolic process; cellular protein metabolic process; primary metabolic process; cellular metabolic process; organic substance metabolic process; organic substance catabolic process; metabolic process; protein catabolic process; macromolecule catabolic process; cellular macromol…	proteasome complex; cell part; intracellular; proteasome core complex; macromolecular complex; intracellular part; protein complex; cell;	"endopeptidase activity; threonine-type endopeptidase activity; peptidase activity; threonine-type peptidase activity; catalytic activity; peptidase activity, acting on L-amino acid peptides; hydrolase activity; "	PSMB1; 20S proteasome subunit beta 6 [EC:3.4.25.1]	K02732	sly03050 Proteasome - Solanum lycopersicum (tomato);	IPR029055;	"Nucleophile aminohydrolases, N-terminal; "
Q93X37	Putative alpha5 proteasome subunit (Fragment)	Solyc02g070510.2.1	2	15	Cluster 2	Clustered	13.8833	0.705279	2	0.776667	cytosol	proteolysis involved in cellular protein catabolic process; cellular macromolecule catabolic process; cellular protein catabolic process; cellular protein metabolic process; primary metabolic process; cellular metabolic process; organic substance metabolic process; organic substance catabolic process; metabolic process; protein catabolic process; macromolecule catabolic process; cellular macromol…	proteasome complex; cell part; intracellular; proteasome core complex; macromolecular complex; intracellular part; protein complex; cell;	"endopeptidase activity; threonine-type endopeptidase activity; peptidase activity; catalytic activity; threonine-type peptidase activity; peptidase activity, acting on L-amino acid peptides; hydrolase activity; "	PSMA5; 20S proteasome subunit alpha 5 [EC:3.4.25.1]	K02729	sly03050 Proteasome - Solanum lycopersicum (tomato);	IPR029055;	"Nucleophile aminohydrolases, N-terminal; "
P06355	"30S ribosomal protein S2, chloroplastic "	Solyc01g017530.1.1	2	26	Cluster 1	Seed	19.6537	0.785822	2306	0.50641	mitochondria	cellular protein metabolic process; biosynthetic process; primary metabolic process; cellular metabolic process; organic substance biosynthetic process; cellular biosynthetic process; organic substance metabolic process; metabolic process; cellular macromolecule biosynthetic process; cellular macromolecule metabolic process; gene expression; macromolecule metabolic process; protein metabolic proc…	ribosome; intracellular organelle; intracellular non-membrane-bounded organelle; small ribosomal subunit; intracellular organelle part; cytoplasm; macromolecular complex; intracellular part; cell; organelle part; non-membrane-bounded organelle; organelle; ribosomal subunit; intracellular; cell part; ribonucleoprotein complex; cytoplasmic part;	structural constituent of ribosome; structural molecule activity;	RP-S2; small subunit ribosomal protein S2	K02967	sly03010 Ribosome - Solanum lycopersicum (tomato);	IPR023591;	"Ribosomal protein S2, flavodoxin-like domain; "
W8SRJ3	ATP synthase subunit beta	Solyc04g007550.2.1	3	8	Cluster 4	Clustered	6	0.747511	22550	0.41875	mitochondria	"nucleoside metabolic process; purine nucleoside metabolic process; purine ribonucleoside monophosphate metabolic process; nucleotide metabolic process; energy coupled proton transmembrane transport, against electrochemical gradient; single-organism process; biosynthetic process; nucleoside biosynthetic process; purine ribonucleoside biosynthetic process; ribonucleoside monophosphate biosynthetic…	"intracellular organelle; membrane; mitochondrial part; organelle membrane; cytoplasm; intracellular organelle part; organelle envelope; macromolecular complex; intracellular part; cell; mitochondrial membrane part; organelle part; mitochondrion; proton-transporting ATP synthase complex; organelle; intracellular membrane-bounded organelle; mitochondrial envelope; proton-transporting ATP synthase …	"ATPase activity, coupled to transmembrane movement of ions; nucleoside phosphate binding; primary active transmembrane transporter activity; substrate-specific transporter activity; ATPase activity, coupled to transmembrane movement of ions, rotational mechanism; hydrolase activity, acting on acid anhydrides; monovalent inorganic cation transmembrane transporter activity; hydrolase activity; hyd…	ATPeF1B; F-type H+-transporting ATPase subunit beta [EC:3.6.3.14]	K02133	sly00190 Oxidative phosphorylation - Solanum lycopersicum (tomato); sly01100 Metabolic pathways - Solanum lycopersicum (tomato);	IPR000793; IPR004100; IPR003593; IPR020971; IPR000194; IPR027417; IPR024034;	"ATPase, F1/V1/A1 complex, alpha/beta subunit, C-terminal; ATPase, F1 complex alpha/beta subunit, N-terminal domain; AAA+ ATPase domain; ATP synthase, F1 beta subunit; ATPase, F1/V1/A1 complex, alpha/beta subunit, nucleotide-binding domain; P-loop containing nucleoside triphosphate hydrolase; ATPase, F1 complex beta subunit/V1 complex, C-terminal; "
P06290	"ATP synthase subunit b, chloroplastic "	Solyc02g012020.1.1	3	9	Cluster 4	Clustered	6	0.775566	64392	0.208812	chloroplast	"nucleoside metabolic process; purine nucleoside metabolic process; purine ribonucleoside monophosphate metabolic process; nucleotide metabolic process; single-organism process; purine ribonucleoside biosynthetic process; nucleoside biosynthetic process; biosynthetic process; ribonucleoside monophosphate biosynthetic process; cellular metabolic process; phosphate-containing compound metabolic pro…	"membrane; membrane part; cell part; intracellular; proton-transporting two-sector ATPase complex; macromolecular complex; intracellular part; protein complex; cell; proton-transporting ATP synthase complex, coupling factor F(o); proton-transporting two-sector ATPase complex, proton-transporting domain; proton-transporting ATP synthase complex; "	ion transmembrane transporter activity; substrate-specific transporter activity; monovalent inorganic cation transmembrane transporter activity; inorganic cation transmembrane transporter activity; hydrogen ion transmembrane transporter activity; cation transmembrane transporter activity; substrate-specific transmembrane transporter activity; transporter activity; transmembrane transporter activi…	ATPF0B; F-type H+-transporting ATPase subunit b	K02109	sly00195 Photosynthesis - Solanum lycopersicum (tomato); sly00190 Oxidative phosphorylation - Solanum lycopersicum (tomato); sly01100 Metabolic pathways - Solanum lycopersicum (tomato);
O80362	"50S ribosomal protein L10, chloroplastic "	Solyc04g009540.1.1	5	23	Cluster 1	Clustered	16.6421	0.784917	2342	0.503623	chloroplast	cellular component biogenesis; ribosome biogenesis; ribonucleoprotein complex biogenesis; cellular component organization or biogenesis;	cell; intracellular; cell part;		RP-L10; large subunit ribosomal protein L10	K02864	sly03010 Ribosome - Solanum lycopersicum (tomato);
A0A097BTX5	Succinyl-CoA ligase subunit beta	LOC543863	8	2		Unclustered	0.666667	0.662142	6380	0.5	mitochondria	metabolic process;		ATP binding; nucleoside phosphate binding; nucleoside binding; ion binding; nucleotide binding; organic cyclic compound binding; heterocyclic compound binding; ribonucleoside binding; carbohydrate derivative binding; catalytic activity; ribonucleotide binding; binding; purine ribonucleoside binding; metal ion binding; cation binding; anion binding; purine ribonucleotide binding; adenyl ribonucleo…	LSC2; succinyl-CoA synthetase beta subunit [EC:6.2.1.4 6.2.1.5]	K01900	sly00640 Propanoate metabolism - Solanum lycopersicum (tomato); sly01110 Biosynthesis of secondary metabolites - Solanum lycopersicum (tomato); sly01200 Carbon metabolism - Solanum lycopersicum (tomato); sly01100 Metabolic pathways - Solanum lycopersicum (tomato); sly00020 Citrate cycle (TCA cycle) - Solanum lycopersicum (tomato);	IPR005811; IPR011761; IPR013816; IPR013650; IPR013815; IPR016102;	"ATP-citrate lyase/succinyl-CoA ligase; ATP-grasp fold; ATP-grasp fold, subdomain 2; ATP-grasp fold, succinyl-CoA synthetase-type; ATP-grasp fold, subdomain 1; Succinyl-CoA synthetase-like; "
A0A097BU06	Mitochondrial succinyl-CoA ligase ADP-forming subunit alpha-2	LOC543943	3	1		Unclustered	0	0.595777	0	0	chloroplast	metabolic process;		catalytic activity; cofactor binding; binding;	LSC1; succinyl-CoA synthetase alpha subunit [EC:6.2.1.4 6.2.1.5]	K01899	sly00640 Propanoate metabolism - Solanum lycopersicum (tomato); sly01110 Biosynthesis of secondary metabolites - Solanum lycopersicum (tomato); sly01200 Carbon metabolism - Solanum lycopersicum (tomato); sly01100 Metabolic pathways - Solanum lycopersicum (tomato); sly00020 Citrate cycle (TCA cycle) - Solanum lycopersicum (tomato);	IPR005811; IPR016040; IPR003781; IPR016102;	ATP-citrate lyase/succinyl-CoA ligase; NAD(P)-binding domain; CoA-binding; Succinyl-CoA synthetase-like;
P06373	"30S ribosomal protein S15, chloroplastic "	Solyc08g006840.2.1	2	17		Unclustered	12.5667	0.767421	54	0.540921	"cytosol, nuclear"	cellular protein metabolic process; biosynthetic process; primary metabolic process; cellular metabolic process; organic substance biosynthetic process; cellular biosynthetic process; organic substance metabolic process; metabolic process; cellular macromolecule biosynthetic process; cellular macromolecule metabolic process; gene expression; macromolecule metabolic process; protein metabolic proc…	ribosome; organelle; intracellular organelle; intracellular non-membrane-bounded organelle; cell part; intracellular; cytoplasm; macromolecular complex; intracellular part; cell; ribonucleoprotein complex; cytoplasmic part; non-membrane-bounded organelle;	structural constituent of ribosome; structural molecule activity;	RP-S15; small subunit ribosomal protein S15	K02956	sly03010 Ribosome - Solanum lycopersicum (tomato);	IPR009068;	"S15/NS1, RNA-binding; "
Q6T7F3	5-phosphoribosyl-1-pyrophosphate amidotransferase	Solyc01g110520.2.1	1	5		Unclustered	1.06667	0.726697	15090	0.363636	chloroplast	pigment biosynthetic process; nucleoside metabolic process; cellular aromatic compound metabolic process; single-organism process; biosynthetic process; organonitrogen compound biosynthetic process; cellular metabolic process; organic substance metabolic process; metabolic process; heterocycle metabolic process; aromatic compound biosynthetic process; nucleobase-containing compound metabolic proc…		"transferase activity, transferring pentosyl groups; transferase activity, transferring glycosyl groups; amidophosphoribosyltransferase activity; catalytic activity; transferase activity; "	purF; amidophosphoribosyltransferase [EC:2.4.2.14]	K00764	"sly01110 Biosynthesis of secondary metabolites - Solanum lycopersicum (tomato); sly00230 Purine metabolism - Solanum lycopersicum (tomato); sly00250 Alanine, aspartate and glutamate metabolism - Solanum lycopersicum (tomato); sly01100 Metabolic pathways - Solanum lycopersicum (tomato); "	IPR000836; IPR029055; IPR029057; IPR017932;	"Phosphoribosyltransferase domain; Nucleophile aminohydrolases, N-terminal; Phosphoribosyltransferase-like; Glutamine amidotransferase type 2 domain; "
Q6TBQ2	Glycinamide ribonucleotide synthetase	Solyc01g103440.2.1	1	2		Unclustered	2	0.661237	0	0.642857	chloroplast	pigment biosynthetic process; cellular aromatic compound metabolic process; single-organism process; biosynthetic process; organonitrogen compound biosynthetic process; cellular metabolic process; organic substance metabolic process; metabolic process; heterocycle metabolic process; aromatic compound biosynthetic process; nucleobase-containing compound metabolic process; nucleobase biosynthetic p…		"ATP binding; nucleoside phosphate binding; ligase activity; nucleoside binding; ion binding; nucleotide binding; phosphoribosylamine-glycine ligase activity; ligase activity, forming carbon-nitrogen bonds; organic cyclic compound binding; heterocyclic compound binding; ribonucleoside binding; carbohydrate derivative binding; catalytic activity; ribonucleotide binding; binding; purine ribonucleos…	purD; phosphoribosylamine--glycine ligase [EC:6.3.4.13]	K01945	sly01110 Biosynthesis of secondary metabolites - Solanum lycopersicum (tomato); sly00230 Purine metabolism - Solanum lycopersicum (tomato); sly01100 Metabolic pathways - Solanum lycopersicum (tomato);	IPR016185; IPR020562; IPR020560; IPR011761; IPR013816; IPR020561; IPR013815; IPR011054;	"Pre-ATP-grasp domain; Phosphoribosylglycinamide synthetase, N-terminal; Phosphoribosylglycinamide synthetase, C-domain; ATP-grasp fold; ATP-grasp fold, subdomain 2; Phosphoribosylglycinamide synthetase, ATP-grasp (A) domain; ATP-grasp fold, subdomain 1; Rudiment single hybrid motif; "
P09043	"Glyceraldehyde-3-phosphate dehydrogenase A, chloroplastic (Fragment) "	Solyc04g009030.2.1	5	8	Cluster 14	Clustered	4.46429	0.706787	91840	0.528846	chloroplast	glucose metabolic process; single-organism carbohydrate metabolic process; metabolic process; oxidation-reduction process; single-organism metabolic process; monosaccharide metabolic process; single-organism process; primary metabolic process; carbohydrate metabolic process; organic substance metabolic process; hexose metabolic process;		"oxidoreductase activity, acting on the aldehyde or oxo group of donors, NAD or NADP as acceptor; organic cyclic compound binding; heterocyclic compound binding; nucleoside phosphate binding; NAD binding; catalytic activity; binding; oxidoreductase activity, acting on the aldehyde or oxo group of donors; NADP binding; nucleotide binding; cofactor binding; oxidoreductase activity; coenzyme binding…	GAPA; glyceraldehyde-3-phosphate dehydrogenase (NADP+) (phosphorylating) [EC:1.2.1.13]	K05298	sly01200 Carbon metabolism - Solanum lycopersicum (tomato); sly00710 Carbon fixation in photosynthetic organisms - Solanum lycopersicum (tomato); sly01100 Metabolic pathways - Solanum lycopersicum (tomato);	IPR020829; IPR016040; IPR020828;	"Glyceraldehyde 3-phosphate dehydrogenase, catalytic domain; NAD(P)-binding domain; Glyceraldehyde 3-phosphate dehydrogenase, NAD(P) binding domain; "
Q42961	"Phosphoglycerate kinase, chloroplastic "	Solyc07g066610.2.1	16	15	Cluster 14	Clustered	4.16667	0.706787	73666	0.312	chloroplast	single-organism carbohydrate catabolic process; glycolytic process; single-organism catabolic process; small molecule metabolic process; single-organism cellular process; single-organism process; carbohydrate metabolic process; primary metabolic process; cellular metabolic process; organic substance metabolic process; carbohydrate catabolic process; single-organism carbohydrate metabolic process;…		"phosphotransferase activity, carboxyl group as acceptor; kinase activity; catalytic activity; transferase activity; phosphoglycerate kinase activity; transferase activity, transferring phosphorus-containing groups; "	PGK; phosphoglycerate kinase [EC:2.7.2.3]	K00927	sly01110 Biosynthesis of secondary metabolites - Solanum lycopersicum (tomato); sly01200 Carbon metabolism - Solanum lycopersicum (tomato); sly00710 Carbon fixation in photosynthetic organisms - Solanum lycopersicum (tomato); sly00010 Glycolysis / Gluconeogenesis - Solanum lycopersicum (tomato); sly01230 Biosynthesis of amino acids - Solanum lycopersicum (tomato); sly01100 Metabolic pathways - So…	IPR015824; IPR015901;	"Phosphoglycerate kinase, N-terminal; Phosphoglycerate kinase, C-terminal; "
P32980	"ATP synthase delta chain, chloroplastic "	Solyc12g056830.1.1	8	6	Cluster 4	Seed	6	0.746003	0	0.539216	chloroplast	"nucleoside metabolic process; purine nucleoside metabolic process; purine ribonucleoside monophosphate metabolic process; nucleotide metabolic process; single-organism process; purine ribonucleoside biosynthetic process; nucleoside biosynthetic process; biosynthetic process; ribonucleoside monophosphate biosynthetic process; cellular metabolic process; phosphate-containing compound metabolic pro…	membrane;	"active transmembrane transporter activity; ATPase activity, coupled to transmembrane movement of ions; ion transmembrane transporter activity; primary active transmembrane transporter activity; ATPase activity, coupled to transmembrane movement of ions, rotational mechanism; hydrolase activity, acting on acid anhydrides; substrate-specific transporter activity; monovalent inorganic cation transm…	ATPF1D; F-type H+-transporting ATPase subunit delta	K02113	sly00195 Photosynthesis - Solanum lycopersicum (tomato); sly00190 Oxidative phosphorylation - Solanum lycopersicum (tomato); sly01100 Metabolic pathways - Solanum lycopersicum (tomato);	IPR026015;	"F1F0 ATP synthase OSCP/delta subunit, N-terminal domain; "
P93395	Proteasome subunit beta type-6	Solyc07g016200.2.1	3	15	Cluster 2	Clustered	13.8833	0.705279	2	0.776667	cytosol	proteolysis involved in cellular protein catabolic process; cellular macromolecule catabolic process; cellular protein catabolic process; cellular protein metabolic process; primary metabolic process; cellular metabolic process; organic substance metabolic process; organic substance catabolic process; metabolic process; protein catabolic process; macromolecule catabolic process; cellular macromol…	proteasome complex; cell part; intracellular; proteasome core complex; macromolecular complex; intracellular part; protein complex; cell;	"endopeptidase activity; threonine-type endopeptidase activity; peptidase activity; threonine-type peptidase activity; catalytic activity; peptidase activity, acting on L-amino acid peptides; hydrolase activity; "	PSMB6; 20S proteasome subunit beta 1 [EC:3.4.25.1]	K02738	sly03050 Proteasome - Solanum lycopersicum (tomato);	IPR029055;	"Nucleophile aminohydrolases, N-terminal; "
Q9FEL2	Elongation factor 2 (Fragment)	Solyc08g062920.2.1	2	22	Cluster 1	Clustered	18.7286	0.784615	786	0.534091	mitochondria							IPR000640; IPR020568; IPR014721; IPR009022;	"Translation elongation factor EFG, V domain; Ribosomal protein S5 domain 2-type fold; Ribosomal protein S5 domain 2-type fold, subgroup; Elongation factor G, III-V domain; "
A0A0K2GP10	Glyceraldehyde-3-phosphate dehydrogenase	Solyc06g071920.2.1	10	8	Cluster 14	Seed	4.46429	0.706787	91840	0.528846	cytosol	glucose metabolic process; single-organism carbohydrate metabolic process; metabolic process; oxidation-reduction process; single-organism metabolic process; monosaccharide metabolic process; single-organism process; primary metabolic process; carbohydrate metabolic process; organic substance metabolic process; hexose metabolic process;		"oxidoreductase activity, acting on the aldehyde or oxo group of donors, NAD or NADP as acceptor; organic cyclic compound binding; heterocyclic compound binding; nucleoside phosphate binding; NAD binding; catalytic activity; binding; oxidoreductase activity, acting on the aldehyde or oxo group of donors; NADP binding; nucleotide binding; cofactor binding; oxidoreductase activity; coenzyme binding…	GAPDH; glyceraldehyde 3-phosphate dehydrogenase [EC:1.2.1.12]	K00134	sly01110 Biosynthesis of secondary metabolites - Solanum lycopersicum (tomato); sly01200 Carbon metabolism - Solanum lycopersicum (tomato); sly00710 Carbon fixation in photosynthetic organisms - Solanum lycopersicum (tomato); sly00010 Glycolysis / Gluconeogenesis - Solanum lycopersicum (tomato); sly01230 Biosynthesis of amino acids - Solanum lycopersicum (tomato); sly01100 Metabolic pathways - So…	IPR020829; IPR016040; IPR020828;	"Glyceraldehyde 3-phosphate dehydrogenase, catalytic domain; NAD(P)-binding domain; Glyceraldehyde 3-phosphate dehydrogenase, NAD(P) binding domain; "
A0A068JFR6	Triosephosphate isomerase	Solyc04g011510.2.1	3	13	Cluster 6	Clustered	6.06667	0.708296	93878	0.399408	cytosol	single-organism carbohydrate catabolic process; glycolytic process; single-organism catabolic process; small molecule metabolic process; single-organism cellular process; single-organism process; primary metabolic process; carbohydrate metabolic process; cellular metabolic process; organic substance metabolic process; carbohydrate catabolic process; single-organism carbohydrate metabolic process;…		"isomerase activity; intramolecular oxidoreductase activity; triose-phosphate isomerase activity; catalytic activity; intramolecular oxidoreductase activity, interconverting aldoses and ketoses; "	TPI; triosephosphate isomerase (TIM) [EC:5.3.1.1]	K01803	sly01110 Biosynthesis of secondary metabolites - Solanum lycopersicum (tomato); sly00562 Inositol phosphate metabolism - Solanum lycopersicum (tomato); sly01200 Carbon metabolism - Solanum lycopersicum (tomato); sly00710 Carbon fixation in photosynthetic organisms - Solanum lycopersicum (tomato); sly00010 Glycolysis / Gluconeogenesis - Solanum lycopersicum (tomato); sly01230 Biosynthesis of amino…	IPR013785;	Aldolase-type TIM barrel;
Q93X35	Proteasome subunit alpha type (Fragment)	Solyc04g080590.2.1	1	15	Cluster 2	Clustered	13.8833	0.705279	2	0.776667	chloroplast	modification-dependent macromolecule catabolic process; proteolysis involved in cellular protein catabolic process; cellular macromolecule catabolic process; cellular protein catabolic process; modification-dependent protein catabolic process; cellular protein metabolic process; ubiquitin-dependent protein catabolic process; primary metabolic process; cellular metabolic process; organic substance…	"proteasome core complex, alpha-subunit complex; proteasome complex; cell part; intracellular; proteasome core complex; macromolecular complex; intracellular part; cell; protein complex; "	"endopeptidase activity; threonine-type endopeptidase activity; peptidase activity; threonine-type peptidase activity; catalytic activity; peptidase activity, acting on L-amino acid peptides; hydrolase activity; "	PSMA1; 20S proteasome subunit alpha 6 [EC:3.4.25.1]	K02725	sly03050 Proteasome - Solanum lycopersicum (tomato);	IPR000426; IPR029055;	"Proteasome alpha-subunit, N-terminal domain; Nucleophile aminohydrolases, N-terminal; "
Q42951	Glutamine synthetase	gts1	1	5		Unclustered	2	0.776169	135484	0.281481	cytosol	glutamine family amino acid metabolic process; cellular amino acid biosynthetic process; glutamine biosynthetic process; organic acid biosynthetic process; single-organism biosynthetic process; small molecule metabolic process; glutamine metabolic process; single-organism cellular process; single-organism process; nitrogen compound metabolic process; biosynthetic process; alpha-amino acid metabol…		"ligase activity, forming carbon-nitrogen bonds; ammonia ligase activity; glutamate-ammonia ligase activity; acid-ammonia (or amide) ligase activity; catalytic activity; ligase activity; "	glnA; glutamine synthetase [EC:6.3.1.2]	K01915	"sly00910 Nitrogen metabolism - Solanum lycopersicum (tomato); sly00630 Glyoxylate and dicarboxylate metabolism - Solanum lycopersicum (tomato); sly00220 Arginine biosynthesis - Solanum lycopersicum (tomato); sly00250 Alanine, aspartate and glutamate metabolism - Solanum lycopersicum (tomato); sly01230 Biosynthesis of amino acids - Solanum lycopersicum (tomato); sly01100 Metabolic pathways - Sola…	IPR008146; IPR008147; IPR014746;	"Glutamine synthetase, catalytic domain; Glutamine synthetase, beta-Grasp domain; Glutamine synthetase/guanido kinase, catalytic domain; "
Q7M242	Glutamate synthase (Ferredoxin) (Clone C(35)) (Fragment)	Solyc03g063560.2.1	16	20		Unclustered	0.0952381	0.818703	424180	0.075641	chloroplast	dicarboxylic acid metabolic process; organic acid biosynthetic process; single-organism process; biosynthetic process; organonitrogen compound biosynthetic process; cellular metabolic process; glutamine family amino acid biosynthetic process; organic substance metabolic process; metabolic process; cellular amino acid metabolic process; alpha-amino acid biosynthetic process; glutamate metabolic pr…		"glutamate synthase activity; oxidoreductase activity, acting on the CH-NH2 group of donors; catalytic activity; oxidoreductase activity; "	E1.4.7.1; glutamate synthase (ferredoxin) [EC:1.4.7.1]	K00284	sly00910 Nitrogen metabolism - Solanum lycopersicum (tomato); sly00630 Glyoxylate and dicarboxylate metabolism - Solanum lycopersicum (tomato);	IPR002489; IPR013785; IPR006982; IPR002932;	"Glutamate synthase, alpha subunit, C-terminal; Aldolase-type TIM barrel; Glutamate synthase, central-N; Glutamate synthase domain; "
Q42950	Glutamine synthetase	Solyc11g011380.1.1	2	5		Unclustered	2	0.776169	135484	0.281481	cytosol	glutamine family amino acid metabolic process; cellular amino acid biosynthetic process; glutamine biosynthetic process; organic acid biosynthetic process; single-organism biosynthetic process; small molecule metabolic process; glutamine metabolic process; single-organism cellular process; single-organism process; nitrogen compound metabolic process; biosynthetic process; alpha-amino acid metabol…		"ligase activity, forming carbon-nitrogen bonds; ammonia ligase activity; glutamate-ammonia ligase activity; acid-ammonia (or amide) ligase activity; catalytic activity; ligase activity; "	glnA; glutamine synthetase [EC:6.3.1.2]	K01915	"sly00910 Nitrogen metabolism - Solanum lycopersicum (tomato); sly00630 Glyoxylate and dicarboxylate metabolism - Solanum lycopersicum (tomato); sly00220 Arginine biosynthesis - Solanum lycopersicum (tomato); sly00250 Alanine, aspartate and glutamate metabolism - Solanum lycopersicum (tomato); sly01230 Biosynthesis of amino acids - Solanum lycopersicum (tomato); sly01100 Metabolic pathways - Sola…	IPR008146; IPR008147; IPR014746;	"Glutamine synthetase, catalytic domain; Glutamine synthetase, beta-Grasp domain; Glutamine synthetase/guanido kinase, catalytic domain; "
Q67C42	Glutamate dehydrogenase beta subunit (Fragment)	gdh1	1	5		Unclustered	0.333333	0.792157	233612	0.24375	cytosol	oxidation-reduction process; small molecule metabolic process; single-organism cellular process; nitrogen compound metabolic process; single-organism process; primary metabolic process; cellular metabolic process; organic substance metabolic process; metabolic process; cellular amino acid metabolic process; single-organism metabolic process; carboxylic acid metabolic process; organic acid metabol…		catalytic activity; oxidoreductase activity;				IPR006096; IPR016040; IPR006097;	"Glutamate/phenylalanine/leucine/valine dehydrogenase, C-terminal; NAD(P)-binding domain; Glutamate/phenylalanine/leucine/valine dehydrogenase, dimerisation domain; "
A0A075M5E6	Ribulose bisphosphate carboxylase small chain (Fragment)	RBCS-2A	2	3		Unclustered	1.66667	0.641327	2	0.708333	chloroplast							IPR024680; IPR000894;	"Ribulose-1,5-bisphosphate carboxylase small subunit, N-terminal; Ribulose bisphosphate carboxylase small chain, domain; "
S4X189	"Ribulose-1,5-bisphosphate carboxylase/oxygenase large subunit (Fragment) "	rbcL	1	4		Unclustered	2.4	0.641629	4	0.5625	cytosol	single-organism process; carbon fixation; metabolic process; single-organism metabolic process; organic substance metabolic process;		magnesium ion binding; catalytic activity; carbon-carbon lyase activity; binding; ribulose-bisphosphate carboxylase activity; ion binding; carboxy-lyase activity; metal ion binding; cation binding; lyase activity;				IPR000685; IPR017443;	"Ribulose bisphosphate carboxylase, large subunit, C-terminal; Ribulose bisphosphate carboxylase, large subunit, ferrodoxin-like N-terminal; "
Q93X39	Putative alpha3 proteasome subunit (Fragment)	Solyc02g081700.1.1	1	17	Cluster 2	Clustered	13.8833	0.763198	100060	0.585882	chloroplast	modification-dependent macromolecule catabolic process; cellular macromolecule catabolic process; proteolysis involved in cellular protein catabolic process; cellular protein catabolic process; modification-dependent protein catabolic process; cellular protein metabolic process; ubiquitin-dependent protein catabolic process; primary metabolic process; cellular metabolic process; organic substance…	"proteasome core complex, alpha-subunit complex; proteasome complex; cell part; intracellular; proteasome core complex; macromolecular complex; intracellular part; cell; protein complex; "	"endopeptidase activity; threonine-type endopeptidase activity; peptidase activity; threonine-type peptidase activity; catalytic activity; peptidase activity, acting on L-amino acid peptides; hydrolase activity; "	PSMA4; 20S proteasome subunit alpha 3 [EC:3.4.25.1]	K02728	sly03050 Proteasome - Solanum lycopersicum (tomato);	IPR000426; IPR029055;	"Proteasome alpha-subunit, N-terminal domain; Nucleophile aminohydrolases, N-terminal; "
Q93X34	Proteasome subunit alpha type	Solyc10g077030.1.1	3	15	Cluster 2	Clustered	13.8833	0.705279	2	0.776667	cytoskeleton	modification-dependent macromolecule catabolic process; cellular macromolecule catabolic process; proteolysis involved in cellular protein catabolic process; cellular protein catabolic process; modification-dependent protein catabolic process; cellular protein metabolic process; ubiquitin-dependent protein catabolic process; primary metabolic process; cellular metabolic process; organic substance…	"proteasome core complex, alpha-subunit complex; proteasome complex; cell part; intracellular; proteasome core complex; macromolecular complex; intracellular part; cell; protein complex; "	"endopeptidase activity; threonine-type endopeptidase activity; peptidase activity; threonine-type peptidase activity; catalytic activity; peptidase activity, acting on L-amino acid peptides; hydrolase activity; "	PSMA3; 20S proteasome subunit alpha 7 [EC:3.4.25.1]	K02727	sly03050 Proteasome - Solanum lycopersicum (tomato);	IPR029055; IPR000426;	"Nucleophile aminohydrolases, N-terminal; Proteasome alpha-subunit, N-terminal domain; "
Q93X38	Putative alpha4 proteasome subunit (Fragment)	PAD1	3	16	Cluster 2	Clustered	13.8833	0.707089	109094	0.728125	cytosol	proteolysis involved in cellular protein catabolic process; cellular macromolecule catabolic process; cellular protein catabolic process; cellular protein metabolic process; primary metabolic process; cellular metabolic process; organic substance metabolic process; organic substance catabolic process; metabolic process; protein catabolic process; macromolecule catabolic process; cellular macromol…	proteasome complex; cell part; intracellular; proteasome core complex; macromolecular complex; intracellular part; protein complex; cell;	"endopeptidase activity; threonine-type endopeptidase activity; peptidase activity; catalytic activity; threonine-type peptidase activity; peptidase activity, acting on L-amino acid peptides; hydrolase activity; "	PSMA7; 20S proteasome subunit alpha 4 [EC:3.4.25.1]	K02731	sly03050 Proteasome - Solanum lycopersicum (tomato);	IPR029055;	"Nucleophile aminohydrolases, N-terminal; "
Q9FPL3	Phosphoribosylaminoimidazolecarboxamide formyltransferase/IMP cyclohydrolase	IMPCHase	2	4		Unclustered	2	0.66184	7554	0.35	chloroplast	nucleotide biosynthetic process; cellular aromatic compound metabolic process; nucleotide metabolic process; single-organism process; biosynthetic process; organonitrogen compound biosynthetic process; cellular metabolic process; phosphate-containing compound metabolic process; organic substance metabolic process; metabolic process; heterocycle metabolic process; aromatic compound biosynthetic pr…		"hydrolase activity, acting on carbon-nitrogen (but not peptide) bonds, in cyclic amidines; phosphoribosylaminoimidazolecarboxamide formyltransferase activity; catalytic activity; transferase activity, transferring one-carbon groups; hydrolase activity; cyclohydrolase activity; hydroxymethyl-, formyl- and related transferase activity; transferase activity; hydrolase activity, acting on carbon-nit…	purH; phosphoribosylaminoimidazolecarboxamide formyltransferase / IMP cyclohydrolase [EC:2.1.2.3 3.5.4.10]	K00602	sly01110 Biosynthesis of secondary metabolites - Solanum lycopersicum (tomato); sly00230 Purine metabolism - Solanum lycopersicum (tomato); sly01100 Metabolic pathways - Solanum lycopersicum (tomato); sly00670 One carbon pool by folate - Solanum lycopersicum (tomato);	IPR016193; IPR024051; IPR011607;	Cytidine deaminase-like; AICAR transformylase domain; Methylglyoxal synthase-like domain;
P24929	"50S ribosomal protein L12, chloroplastic "	Solyc02g086730.1.1	10	11		Unclustered	9.69697	0.777979	6	0.60202	chloroplast	cellular protein metabolic process; biosynthetic process; primary metabolic process; cellular metabolic process; organic substance biosynthetic process; cellular biosynthetic process; organic substance metabolic process; metabolic process; cellular macromolecule biosynthetic process; cellular macromolecule metabolic process; gene expression; macromolecule metabolic process; protein metabolic proc…	ribosome; organelle; intracellular organelle; intracellular non-membrane-bounded organelle; cell part; intracellular; cytoplasm; macromolecular complex; intracellular part; cell; ribonucleoprotein complex; cytoplasmic part; non-membrane-bounded organelle;	structural constituent of ribosome; structural molecule activity;	RP-L7; large subunit ribosomal protein L7/L12	K02935	sly03010 Ribosome - Solanum lycopersicum (tomato);	IPR014719; IPR008932; IPR013823;	"Ribosomal protein L7/L12, C-terminal/adaptor protein ClpS-like; Ribosomal protein L7/L12, oligomerisation; Ribosomal protein L7/L12, C-terminal; "
A0A075M9F5	Ribulose bisphosphate carboxylase small chain (Fragment)	RBCS-3B	3	3		Unclustered	1.66667	0.641327	2	0.708333	chloroplast							IPR024680; IPR000894;	"Ribulose-1,5-bisphosphate carboxylase small subunit, N-terminal; Ribulose bisphosphate carboxylase small chain, domain; "
C3RXI5	Plastid transketolase	Solyc10g018300.1.1	15	14		Unclustered	3.54545	0.683861	231056	0.331429	mitochondria	metabolic process;		"transferase activity; catalytic activity; transketolase activity; transferase activity, transferring aldehyde or ketonic groups; "	E2.2.1.1; transketolase [EC:2.2.1.1]	K00615	sly01110 Biosynthesis of secondary metabolites - Solanum lycopersicum (tomato); sly01200 Carbon metabolism - Solanum lycopersicum (tomato); sly00710 Carbon fixation in photosynthetic organisms - Solanum lycopersicum (tomato); sly01230 Biosynthesis of amino acids - Solanum lycopersicum (tomato); sly01100 Metabolic pathways - Solanum lycopersicum (tomato); sly00030 Pentose phosphate pathway - Solan…	IPR005474; IPR009014; IPR033248; IPR029061; IPR005475;	"Transketolase, N-terminal; Transketolase C-terminal/Pyruvate-ferredoxin oxidoreductase domain II; Transketolase, C-terminal domain; Thiamin diphosphate-binding fold; Transketolase-like, pyrimidine-binding domain; "
A0A076KWG3	Transaldolase	TAL	2	8		Unclustered	4.7619	0.699548	189624	0.453947	chloroplast	NADP metabolic process; pyridine nucleotide metabolic process; cellular aromatic compound metabolic process; nicotinamide nucleotide metabolic process; organophosphate catabolic process; nucleotide metabolic process; single-organism process; cellular metabolic process; pyridine-containing compound metabolic process; phosphate-containing compound metabolic process; organic substance metabolic proc…	intracellular part; cell; cell part; intracellular; cytoplasm;	"sedoheptulose-7-phosphate:D-glyceraldehyde-3-phosphate glyceronetransferase activity; catalytic activity; transferase activity; transferase activity, transferring aldehyde or ketonic groups; "	E2.2.1.2; transaldolase [EC:2.2.1.2]	K00616	sly01110 Biosynthesis of secondary metabolites - Solanum lycopersicum (tomato); sly01200 Carbon metabolism - Solanum lycopersicum (tomato); sly01230 Biosynthesis of amino acids - Solanum lycopersicum (tomato); sly01100 Metabolic pathways - Solanum lycopersicum (tomato); sly00030 Pentose phosphate pathway - Solanum lycopersicum (tomato);	IPR013785;	Aldolase-type TIM barrel;
W8SI68	3-hydroxy-3-methylglutaryl coenzyme A synthase	HMGS	2	2		Unclustered	0.666667	0.666667	2	1	nuclear	isoprenoid metabolic process; single-organism biosynthetic process; single-organism cellular process; single-organism process; biosynthetic process; cellular lipid metabolic process; primary metabolic process; organic substance biosynthetic process; cellular metabolic process; cellular biosynthetic process; organic substance metabolic process; lipid biosynthetic process; isoprenoid biosynthetic p…		"hydroxymethylglutaryl-CoA synthase activity; transferase activity, transferring acyl groups; catalytic activity; transferase activity; transferase activity, transferring acyl groups, acyl groups converted into alkyl on transfer; "	E2.3.3.10; hydroxymethylglutaryl-CoA synthase [EC:2.3.3.10]	K01641	"sly00650 Butanoate metabolism - Solanum lycopersicum (tomato); sly01110 Biosynthesis of secondary metabolites - Solanum lycopersicum (tomato); sly00072 Synthesis and degradation of ketone bodies - Solanum lycopersicum (tomato); sly00280 Valine, leucine and isoleucine degradation - Solanum lycopersicum (tomato); sly00900 Terpenoid backbone biosynthesis - Solanum lycopersicum (tomato); sly01100 Me…	IPR013746; IPR016039; IPR013528;	"Hydroxymethylglutaryl-coenzyme A synthase C-terminal domain; Thiolase-like; Hydroxymethylglutaryl-coenzyme A synthase, N-terminal; "
Q5XMB8	Cytosolic acetoacetyl-coenzyme A thiolase	Solyc07g045350.2.1	6	3		Unclustered	2	0.833333	10	0.666667	cytosol	metabolic process;		"transferase activity, transferring acyl groups; transferase activity, transferring acyl groups other than amino-acyl groups; transferase activity; catalytic activity; "	E2.3.1.9; acetyl-CoA C-acetyltransferase [EC:2.3.1.9]	K00626	"sly00640 Propanoate metabolism - Solanum lycopersicum (tomato); sly00620 Pyruvate metabolism - Solanum lycopersicum (tomato); sly01110 Biosynthesis of secondary metabolites - Solanum lycopersicum (tomato); sly00310 Lysine degradation - Solanum lycopersicum (tomato); sly00630 Glyoxylate and dicarboxylate metabolism - Solanum lycopersicum (tomato); sly01200 Carbon metabolism - Solanum lycopersicum…	IPR016039; IPR020616; IPR020617;	"Thiolase-like; Thiolase, N-terminal; Thiolase, C-terminal; "
Q9XG77	Proteasome subunit alpha type-6	Solyc12g009140.1.1	3	15	Cluster 2	Clustered	13.8833	0.705279	2	0.776667	cytosol	modification-dependent macromolecule catabolic process; proteolysis involved in cellular protein catabolic process; cellular macromolecule catabolic process; cellular protein catabolic process; modification-dependent protein catabolic process; cellular protein metabolic process; ubiquitin-dependent protein catabolic process; primary metabolic process; cellular metabolic process; organic substance…	"proteasome core complex, alpha-subunit complex; proteasome complex; cell part; intracellular; proteasome core complex; macromolecular complex; intracellular part; cell; protein complex; "	"endopeptidase activity; threonine-type endopeptidase activity; peptidase activity; threonine-type peptidase activity; catalytic activity; peptidase activity, acting on L-amino acid peptides; hydrolase activity; "	PSMA6; 20S proteasome subunit alpha 1 [EC:3.4.25.1]	K02730	sly03050 Proteasome - Solanum lycopersicum (tomato);	IPR000426; IPR029055;	"Proteasome alpha-subunit, N-terminal domain; Nucleophile aminohydrolases, N-terminal; "
Q5XMB7	Peroxisomal acetoacetyl-coenzyme A thiolase	Solyc04g015100.2.1	1	3		Unclustered	2	0.833333	10	0.666667	chloroplast	metabolic process;		"transferase activity, transferring acyl groups; transferase activity, transferring acyl groups other than amino-acyl groups; catalytic activity; transferase activity; "	E2.3.1.9; acetyl-CoA C-acetyltransferase [EC:2.3.1.9]	K00626	"sly00640 Propanoate metabolism - Solanum lycopersicum (tomato); sly00620 Pyruvate metabolism - Solanum lycopersicum (tomato); sly01110 Biosynthesis of secondary metabolites - Solanum lycopersicum (tomato); sly00310 Lysine degradation - Solanum lycopersicum (tomato); sly00630 Glyoxylate and dicarboxylate metabolism - Solanum lycopersicum (tomato); sly01200 Carbon metabolism - Solanum lycopersicum…	IPR016039; IPR020616; IPR020617;	"Thiolase-like; Thiolase, N-terminal; Thiolase, C-terminal; "
Q40554	Eukaryotic translation initiation factor 3 subunit A	Solyc09g010460.2.1	3	5		Unclustered	3	0.725792	85136	0.54375	cytosol		cell part; intracellular; cytoplasm; macromolecular complex; intracellular part; protein complex; cell; cytoplasmic part; eukaryotic translation initiation factor 3 complex;	protein binding; binding;	EIF3A; translation initiation factor 3 subunit A	K03254	sly03013 RNA transport - Solanum lycopersicum (tomato);	IPR000717;	Proteasome component (PCI) domain;
P56821	Eukaryotic translation initiation factor 3 subunit B	Solyc01g088370.2.1	2	2		Unclustered	0.666667	0.661237	63852	0.5	chloroplast	cellular protein metabolic process; biosynthetic process; primary metabolic process; organic substance biosynthetic process; cellular metabolic process; cellular biosynthetic process; organic substance metabolic process; metabolic process; cellular macromolecule biosynthetic process; translational initiation; cellular macromolecule metabolic process; gene expression; macromolecule metabolic proce…	cell part; intracellular; cytoplasm; macromolecular complex; intracellular part; protein complex; cell; cytoplasmic part; eukaryotic translation initiation factor 3 complex;	"organic cyclic compound binding; heterocyclic compound binding; RNA binding; translation factor activity, nucleic acid binding; nucleoside phosphate binding; translation initiation factor binding; binding; nucleic acid binding; translation initiation factor activity; protein binding; nucleotide binding; small molecule binding; "	EIF3B; translation initiation factor 3 subunit B	K03253	sly03013 RNA transport - Solanum lycopersicum (tomato);	IPR000504; IPR013979; IPR015943; IPR012677; IPR011042;	"RNA recognition motif domain; Translation initiation factor, beta propellor-like domain; WD40/YVTN repeat-like-containing domain; Nucleotide-binding alpha-beta plait domain; Six-bladed beta-propeller, TolB-like; "
W8SRJ8	Citrate synthase	Solyc12g011000.1.1	1	8	Cluster 5	Clustered	3	0.72911	15746	0.465278	chloroplast	tricarboxylic acid metabolic process; oxidation-reduction process; small molecule metabolic process; single-organism cellular process; tricarboxylic acid cycle; single-organism process; primary metabolic process; cellular respiration; cellular metabolic process; organic substance metabolic process; citrate metabolic process; metabolic process; generation of precursor metabolites and energy; aerob…		"transferase activity, transferring acyl groups; transferase activity, transferring acyl groups, acyl groups converted into alkyl on transfer; catalytic activity; transferase activity; "	CS; citrate synthase [EC:2.3.3.1]	K01647	sly01110 Biosynthesis of secondary metabolites - Solanum lycopersicum (tomato); sly01210 2-Oxocarboxylic acid metabolism - Solanum lycopersicum (tomato); sly00630 Glyoxylate and dicarboxylate metabolism - Solanum lycopersicum (tomato); sly01200 Carbon metabolism - Solanum lycopersicum (tomato); sly01230 Biosynthesis of amino acids - Solanum lycopersicum (tomato); sly01100 Metabolic pathways - Sol…	IPR016142; IPR016143;	"Citrate synthase-like, large alpha subdomain; Citrate synthase-like, small alpha subdomain; "
Q9FVE9	Aconitate hydratase	Solyc12g005860.1.1	7	5	Cluster 13	Clustered	1.66667	0.747813	33160	0.4	cytoskeleton	metabolic process;			ACO; aconitate hydratase [EC:4.2.1.3]	K01681	sly01110 Biosynthesis of secondary metabolites - Solanum lycopersicum (tomato); sly01210 2-Oxocarboxylic acid metabolism - Solanum lycopersicum (tomato); sly00630 Glyoxylate and dicarboxylate metabolism - Solanum lycopersicum (tomato); sly01200 Carbon metabolism - Solanum lycopersicum (tomato); sly01230 Biosynthesis of amino acids - Solanum lycopersicum (tomato); sly01100 Metabolic pathways - Sol…	IPR001030; IPR000573; IPR015928; IPR015932; IPR015931;	"Aconitase/3-isopropylmalate dehydratase large subunit, alpha/beta/alpha domain; Aconitase A/isopropylmalate dehydratase small subunit, swivel domain; Aconitase/3-isopropylmalate dehydratase, swivel; Aconitase/3-isopropylmalate dehydratase large subunit, alpha/beta/alpha, subdomain 2; Aconitase/3-isopropylmalate dehydratase large subunit, alpha/beta/alpha, subdomain 1/3; "
C5J0G6	Enolase	PGH1	12	14	Cluster 8	Clustered	2.57778	0.750528	592208	0.24898	cytosol	single-organism carbohydrate catabolic process; glycolytic process; single-organism catabolic process; small molecule metabolic process; single-organism cellular process; single-organism process; carbohydrate metabolic process; primary metabolic process; cellular metabolic process; organic substance metabolic process; carbohydrate catabolic process; single-organism carbohydrate metabolic process;…	catalytic complex; cell part; intracellular; cytoplasm; macromolecular complex; intracellular part; cytosolic part; cell; cytosol; protein complex; phosphopyruvate hydratase complex; cytoplasmic part;	magnesium ion binding; phosphopyruvate hydratase activity; catalytic activity; binding; ion binding; metal ion binding; cation binding; lyase activity; hydro-lyase activity; carbon-oxygen lyase activity;	ENO; enolase [EC:4.2.1.11]	K01689	sly03018 RNA degradation - Solanum lycopersicum (tomato); sly01110 Biosynthesis of secondary metabolites - Solanum lycopersicum (tomato); sly01200 Carbon metabolism - Solanum lycopersicum (tomato); sly00010 Glycolysis / Gluconeogenesis - Solanum lycopersicum (tomato); sly01230 Biosynthesis of amino acids - Solanum lycopersicum (tomato); sly01100 Metabolic pathways - Solanum lycopersicum (tomato);	IPR029065; IPR029017; IPR020810; IPR020811;	"Enolase C-terminal domain-like; Enolase N-terminal domain-like; Enolase, C-terminal TIM barrel domain; Enolase, N-terminal; "
B2LT58	Elongation factor 1 gamma-like protein	Solyc11g028100.1.1	11	10		Unclustered	1.4	0.769834	40790	0.180435	cytosol	translational elongation; cellular protein metabolic process; biosynthetic process; primary metabolic process; cellular metabolic process; organic substance biosynthetic process; cellular biosynthetic process; organic substance metabolic process; metabolic process; cellular macromolecule biosynthetic process; cellular macromolecule metabolic process; gene expression; macromolecule metabolic proce…		"organic cyclic compound binding; heterocyclic compound binding; RNA binding; translation factor activity, nucleic acid binding; protein binding; translation elongation factor activity; binding; nucleic acid binding; "		K03233		IPR010987; IPR004046; IPR001662; IPR004045; IPR012336;	"Glutathione S-transferase, C-terminal-like; Glutathione S-transferase, C-terminal; Translation elongation factor EF1B, gamma chain, conserved; Glutathione S-transferase, N-terminal; Thioredoxin-like fold; "
A0A077DCL2	Elongation factor 1-delta-like isoform 2	DDTFR10	7	2		Unclustered	0.666667	0.769231	4930	0.542553	cytosol	translational elongation; cellular protein metabolic process; biosynthetic process; primary metabolic process; cellular metabolic process; organic substance biosynthetic process; cellular biosynthetic process; organic substance metabolic process; metabolic process; cellular macromolecule biosynthetic process; cellular macromolecule metabolic process; gene expression; macromolecule metabolic proce…	cell part; intracellular; cytoplasm; macromolecular complex; intracellular part; protein complex; cell; cytoplasmic part; eukaryotic translation elongation factor 1 complex;	"organic cyclic compound binding; heterocyclic compound binding; RNA binding; translation factor activity, nucleic acid binding; translation elongation factor activity; binding; nucleic acid binding; "		K03232		IPR014717; IPR014038; IPR010987;	"Translation elongation factor EF1B/ribosomal protein S6; Translation elongation factor EF1B, beta/delta subunit, guanine nucleotide exchange domain; Glutathione S-transferase, C-terminal-like; "
Q40460	"Ribulose bisphosphate carboxylase/oxygenase activase 1, chloroplastic "	Solyc09g011080.2.1	10	14	Cluster 2	Clustered	14	0.704977	0	0.785714	chloroplast			ATP binding; nucleoside phosphate binding; nucleoside binding; ion binding; nucleotide binding; organic cyclic compound binding; heterocyclic compound binding; ribonucleoside binding; carbohydrate derivative binding; ribonucleotide binding; binding; purine ribonucleoside binding; anion binding; purine ribonucleotide binding; adenyl ribonucleotide binding; adenyl nucleotide binding; purine nucleos…				IPR003959; IPR027417;	"ATPase, AAA-type, core; P-loop containing nucleoside triphosphate hydrolase; "
Q40565	"Ribulose bisphosphate carboxylase/oxygenase activase 2, chloroplastic "	Solyc10g086580.1.1	14	14	Cluster 2	Seed	14	0.704977	0	0.785714	chloroplast			ATP binding; nucleoside phosphate binding; nucleoside binding; ion binding; nucleotide binding; organic cyclic compound binding; heterocyclic compound binding; ribonucleoside binding; carbohydrate derivative binding; ribonucleotide binding; binding; purine ribonucleoside binding; anion binding; purine ribonucleotide binding; adenyl ribonucleotide binding; adenyl nucleotide binding; purine nucleos…				IPR003959; IPR027417;	"ATPase, AAA-type, core; P-loop containing nucleoside triphosphate hydrolase; "
Q40545	"Pyruvate kinase isozyme A, chloroplastic "	Solyc09g082970.2.1	1	9	Cluster 8	Clustered	2.4	0.78914	180870	0.292593	chloroplast	single-organism carbohydrate catabolic process; glycolytic process; single-organism catabolic process; small molecule metabolic process; single-organism cellular process; single-organism process; carbohydrate metabolic process; primary metabolic process; cellular metabolic process; organic substance metabolic process; carbohydrate catabolic process; single-organism carbohydrate metabolic process;…		"magnesium ion binding; pyruvate kinase activity; kinase activity; phosphotransferase activity, alcohol group as acceptor; catalytic activity; binding; ion binding; potassium ion binding; metal ion binding; cation binding; alkali metal ion binding; transferase activity; transferase activity, transferring phosphorus-containing groups; "	PK; pyruvate kinase [EC:2.7.1.40]	K00873	sly00620 Pyruvate metabolism - Solanum lycopersicum (tomato); sly01110 Biosynthesis of secondary metabolites - Solanum lycopersicum (tomato); sly00230 Purine metabolism - Solanum lycopersicum (tomato); sly01200 Carbon metabolism - Solanum lycopersicum (tomato); sly00010 Glycolysis / Gluconeogenesis - Solanum lycopersicum (tomato); sly01230 Biosynthesis of amino acids - Solanum lycopersicum (tomat…	IPR011037; IPR015794; IPR015813; IPR015806; IPR015795; IPR015793;	"Pyruvate kinase-like, insert domain; Pyruvate kinase, alpha/beta; Pyruvate/Phosphoenolpyruvate kinase-like domain; Pyruvate kinase, beta-barrel insert domain; Pyruvate kinase, C-terminal; Pyruvate kinase, barrel; "
Q93X31	Putative beta5 proteasome subunit (Fragment)	Solyc05g056160.2.1	1	15	Cluster 2	Clustered	13.8833	0.705279	2	0.776667	chloroplast	proteolysis involved in cellular protein catabolic process; cellular macromolecule catabolic process; cellular protein catabolic process; cellular protein metabolic process; primary metabolic process; cellular metabolic process; organic substance metabolic process; organic substance catabolic process; metabolic process; protein catabolic process; macromolecule catabolic process; cellular macromol…	proteasome complex; cell part; intracellular; proteasome core complex; macromolecular complex; intracellular part; protein complex; cell;	"endopeptidase activity; threonine-type endopeptidase activity; peptidase activity; threonine-type peptidase activity; catalytic activity; peptidase activity, acting on L-amino acid peptides; hydrolase activity; "	PSMB5; 20S proteasome subunit beta 5 [EC:3.4.25.1]	K02737	sly03050 Proteasome - Solanum lycopersicum (tomato);	IPR029055;	"Nucleophile aminohydrolases, N-terminal; "
P69660	"30S ribosomal protein S18, chloroplastic "	rps18	1	10		Unclustered	7.56364	0.764706	6	0.586364	nuclear	cellular protein metabolic process; biosynthetic process; primary metabolic process; cellular metabolic process; organic substance biosynthetic process; cellular biosynthetic process; organic substance metabolic process; metabolic process; cellular macromolecule biosynthetic process; cellular macromolecule metabolic process; gene expression; macromolecule metabolic process; protein metabolic proc…	ribosome; organelle; intracellular organelle; intracellular non-membrane-bounded organelle; cell part; intracellular; cytoplasm; macromolecular complex; intracellular part; cell; ribonucleoprotein complex; cytoplasmic part; non-membrane-bounded organelle;	structural constituent of ribosome; structural molecule activity;	RP-S18; small subunit ribosomal protein S18	K02963	sly03010 Ribosome - Solanum lycopersicum (tomato);
A0A075EZS4	Glyoxisomal malate dehydrogenase	Solyc02g063490.2.1	3	8	Cluster 5	Clustered	3.46667	0.719759	32534	0.418478	cytosol	dicarboxylic acid metabolic process; oxidation-reduction process; small molecule metabolic process; single-organism cellular process; single-organism process; carbohydrate metabolic process; primary metabolic process; cellular metabolic process; organic substance metabolic process; metabolic process; single-organism metabolic process; malate metabolic process; carboxylic acid metabolic process; o…		"oxidoreductase activity, acting on CH-OH group of donors; oxidoreductase activity, acting on the CH-OH group of donors, NAD or NADP as acceptor; malate dehydrogenase activity; catalytic activity; L-malate dehydrogenase activity; oxidoreductase activity; "	MDH2; malate dehydrogenase [EC:1.1.1.37]	K00026	sly00620 Pyruvate metabolism - Solanum lycopersicum (tomato); sly01110 Biosynthesis of secondary metabolites - Solanum lycopersicum (tomato); sly00630 Glyoxylate and dicarboxylate metabolism - Solanum lycopersicum (tomato); sly00270 Cysteine and methionine metabolism - Solanum lycopersicum (tomato); sly01200 Carbon metabolism - Solanum lycopersicum (tomato); sly00710 Carbon fixation in photosynth…	IPR022383; IPR016040; IPR001236; IPR015955;	"Lactate/malate dehydrogenase, C-terminal; NAD(P)-binding domain; Lactate/malate dehydrogenase, N-terminal; Lactate dehydrogenase/glycoside hydrolase, family 4, C-terminal; "
A0A075F1V0	Malate dehydrogenase	mMDH	6	8	Cluster 5	Clustered	3.46667	0.719759	32534	0.418478	mitochondria	dicarboxylic acid metabolic process; oxidation-reduction process; small molecule metabolic process; single-organism cellular process; single-organism process; carbohydrate metabolic process; primary metabolic process; cellular metabolic process; organic substance metabolic process; metabolic process; single-organism metabolic process; malate metabolic process; carboxylic acid metabolic process; o…		"oxidoreductase activity, acting on CH-OH group of donors; oxidoreductase activity, acting on the CH-OH group of donors, NAD or NADP as acceptor; malate dehydrogenase activity; catalytic activity; L-malate dehydrogenase activity; oxidoreductase activity; "	MDH2; malate dehydrogenase [EC:1.1.1.37]	K00026	sly00620 Pyruvate metabolism - Solanum lycopersicum (tomato); sly01110 Biosynthesis of secondary metabolites - Solanum lycopersicum (tomato); sly00630 Glyoxylate and dicarboxylate metabolism - Solanum lycopersicum (tomato); sly00270 Cysteine and methionine metabolism - Solanum lycopersicum (tomato); sly01200 Carbon metabolism - Solanum lycopersicum (tomato); sly00710 Carbon fixation in photosynth…	IPR022383; IPR016040; IPR001236; IPR015955;	"Lactate/malate dehydrogenase, C-terminal; NAD(P)-binding domain; Lactate/malate dehydrogenase, N-terminal; Lactate dehydrogenase/glycoside hydrolase, family 4, C-terminal; "
Q42954	"Pyruvate kinase, cytosolic isozyme "	Solyc01g049650.2.1	1	9	Cluster 8	Clustered	2.4	0.78914	180870	0.292593	chloroplast	single-organism carbohydrate catabolic process; glycolytic process; single-organism catabolic process; small molecule metabolic process; single-organism cellular process; single-organism process; carbohydrate metabolic process; primary metabolic process; cellular metabolic process; organic substance metabolic process; carbohydrate catabolic process; single-organism carbohydrate metabolic process;…		"magnesium ion binding; pyruvate kinase activity; kinase activity; phosphotransferase activity, alcohol group as acceptor; catalytic activity; binding; ion binding; potassium ion binding; metal ion binding; cation binding; alkali metal ion binding; transferase activity; transferase activity, transferring phosphorus-containing groups; "	PK; pyruvate kinase [EC:2.7.1.40]	K00873	sly00620 Pyruvate metabolism - Solanum lycopersicum (tomato); sly01110 Biosynthesis of secondary metabolites - Solanum lycopersicum (tomato); sly00230 Purine metabolism - Solanum lycopersicum (tomato); sly01200 Carbon metabolism - Solanum lycopersicum (tomato); sly00010 Glycolysis / Gluconeogenesis - Solanum lycopersicum (tomato); sly01230 Biosynthesis of amino acids - Solanum lycopersicum (tomat…	IPR015794; IPR011037; IPR015813; IPR015806; IPR015795; IPR015793;	"Pyruvate kinase, alpha/beta; Pyruvate kinase-like, insert domain; Pyruvate/Phosphoenolpyruvate kinase-like domain; Pyruvate kinase, beta-barrel insert domain; Pyruvate kinase, C-terminal; Pyruvate kinase, barrel; "
X5CS07	Pyruvate kinase	Solyc09g008840.2.1	3	9	Cluster 8	Clustered	2.4	0.78914	180870	0.292593	chloroplast	single-organism carbohydrate catabolic process; glycolytic process; single-organism catabolic process; small molecule metabolic process; single-organism cellular process; single-organism process; carbohydrate metabolic process; primary metabolic process; cellular metabolic process; organic substance metabolic process; carbohydrate catabolic process; single-organism carbohydrate metabolic process;…		"magnesium ion binding; pyruvate kinase activity; kinase activity; phosphotransferase activity, alcohol group as acceptor; catalytic activity; binding; ion binding; potassium ion binding; metal ion binding; cation binding; alkali metal ion binding; transferase activity; transferase activity, transferring phosphorus-containing groups; "	PK; pyruvate kinase [EC:2.7.1.40]	K00873	sly00620 Pyruvate metabolism - Solanum lycopersicum (tomato); sly01110 Biosynthesis of secondary metabolites - Solanum lycopersicum (tomato); sly00230 Purine metabolism - Solanum lycopersicum (tomato); sly01200 Carbon metabolism - Solanum lycopersicum (tomato); sly00010 Glycolysis / Gluconeogenesis - Solanum lycopersicum (tomato); sly01230 Biosynthesis of amino acids - Solanum lycopersicum (tomat…	IPR015794; IPR011037; IPR015813; IPR015806; IPR015795; IPR015793;	"Pyruvate kinase, alpha/beta; Pyruvate kinase-like, insert domain; Pyruvate/Phosphoenolpyruvate kinase-like domain; Pyruvate kinase, beta-barrel insert domain; Pyruvate kinase, C-terminal; Pyruvate kinase, barrel; "
O24135	Citrate synthase	Solyc01g073740.2.1	2	8	Cluster 5	Clustered	3	0.72911	15746	0.465278	mitochondria	tricarboxylic acid metabolic process; oxidation-reduction process; small molecule metabolic process; tricarboxylic acid cycle; single-organism cellular process; single-organism process; primary metabolic process; cellular respiration; cellular metabolic process; organic substance metabolic process; citrate metabolic process; metabolic process; generation of precursor metabolites and energy; aerob…		"citrate synthase activity; transferase activity, transferring acyl groups; transferase activity, transferring acyl groups, acyl groups converted into alkyl on transfer; catalytic activity; transferase activity; citrate (Si)-synthase activity; "	CS; citrate synthase [EC:2.3.3.1]	K01647	sly01110 Biosynthesis of secondary metabolites - Solanum lycopersicum (tomato); sly01210 2-Oxocarboxylic acid metabolism - Solanum lycopersicum (tomato); sly00630 Glyoxylate and dicarboxylate metabolism - Solanum lycopersicum (tomato); sly01200 Carbon metabolism - Solanum lycopersicum (tomato); sly01230 Biosynthesis of amino acids - Solanum lycopersicum (tomato); sly01100 Metabolic pathways - Sol…	IPR016142;	"Citrate synthase-like, large alpha subdomain; "
Q9XQP4	NAD-malate dehydrogenase	Solyc03g115990.1.1	1	8	Cluster 5	Clustered	3.46667	0.719759	32534	0.418478	chloroplast	dicarboxylic acid metabolic process; oxidation-reduction process; small molecule metabolic process; single-organism cellular process; single-organism process; carbohydrate metabolic process; primary metabolic process; cellular metabolic process; organic substance metabolic process; metabolic process; single-organism metabolic process; malate metabolic process; carboxylic acid metabolic process; o…		"oxidoreductase activity, acting on CH-OH group of donors; oxidoreductase activity, acting on the CH-OH group of donors, NAD or NADP as acceptor; malate dehydrogenase activity; catalytic activity; L-malate dehydrogenase activity; oxidoreductase activity; "	MDH2; malate dehydrogenase [EC:1.1.1.37]	K00026	sly00620 Pyruvate metabolism - Solanum lycopersicum (tomato); sly01110 Biosynthesis of secondary metabolites - Solanum lycopersicum (tomato); sly00630 Glyoxylate and dicarboxylate metabolism - Solanum lycopersicum (tomato); sly00270 Cysteine and methionine metabolism - Solanum lycopersicum (tomato); sly01200 Carbon metabolism - Solanum lycopersicum (tomato); sly00710 Carbon fixation in photosynth…	IPR022383; IPR016040; IPR001236; IPR015955;	"Lactate/malate dehydrogenase, C-terminal; NAD(P)-binding domain; Lactate/malate dehydrogenase, N-terminal; Lactate dehydrogenase/glycoside hydrolase, family 4, C-terminal; "
L7UU40	26S proteasome ATPase regulatory subunit 6	Solyc05g018570.2.1	3	16	Cluster 2	Clustered	13.8833	0.716139	2226	0.581731	cytosol	organic substance catabolic process; metabolic process; protein catabolic process; macromolecule catabolic process; macromolecule metabolic process; protein metabolic process; primary metabolic process; catabolic process; organic substance metabolic process;	intracellular part; cell; cell part; intracellular; cytoplasm;	ATP binding; nucleoside phosphate binding; nucleoside binding; ion binding; hydrolase activity; nucleotide binding; organic cyclic compound binding; heterocyclic compound binding; ribonucleoside binding; carbohydrate derivative binding; catalytic activity; ribonucleotide binding; binding; purine ribonucleoside binding; purine ribonucleotide binding; anion binding; adenyl ribonucleotide binding; a…	PSMC5; 26S proteasome regulatory subunit T6	K03066	sly03050 Proteasome - Solanum lycopersicum (tomato);	IPR003593; IPR003959; IPR027417;	"AAA+ ATPase domain; ATPase, AAA-type, core; P-loop containing nucleoside triphosphate hydrolase; "
W0KMC2	Mg-dependent ATPase 1	MA-1	1	15	Cluster 2	Clustered	13.8833	0.705279	2	0.776667	cytosol	organic substance catabolic process; metabolic process; protein catabolic process; macromolecule catabolic process; macromolecule metabolic process; protein metabolic process; primary metabolic process; catabolic process; organic substance metabolic process;	intracellular part; cell; cell part; intracellular; cytoplasm;	ATP binding; nucleoside phosphate binding; nucleoside binding; ion binding; hydrolase activity; nucleotide binding; organic cyclic compound binding; heterocyclic compound binding; ribonucleoside binding; carbohydrate derivative binding; catalytic activity; ribonucleotide binding; binding; purine ribonucleoside binding; purine ribonucleotide binding; anion binding; adenyl ribonucleotide binding; a…	PSMC3; 26S proteasome regulatory subunit T5	K03065	sly03050 Proteasome - Solanum lycopersicum (tomato);	IPR003593; IPR003959; IPR027417;	"AAA+ ATPase domain; ATPase, AAA-type, core; P-loop containing nucleoside triphosphate hydrolase; "
A0A097BTV9	Vacuolar H+-ATPase A1 subunit isoform	LOC543861	12	5	Cluster 11	Clustered	2.7	0.684163	12536	0.433333	cytosol	"nucleoside metabolic process; purine nucleoside metabolic process; ion transmembrane transport; cellular aromatic compound metabolic process; purine ribonucleoside monophosphate metabolic process; ribonucleotide metabolic process; nucleotide metabolic process; energy coupled proton transmembrane transport, against electrochemical gradient; single-organism process; cellular metabolic process; pho…	"macromolecular complex; membrane; proton-transporting two-sector ATPase complex, catalytic domain; proton-transporting V-type ATPase complex; protein complex; membrane part; proton-transporting two-sector ATPase complex; proton-transporting V-type ATPase, V1 domain; "	"ATPase activity, coupled to transmembrane movement of ions; nucleoside phosphate binding; primary active transmembrane transporter activity; substrate-specific transporter activity; ATPase activity, coupled to transmembrane movement of ions, rotational mechanism; hydrolase activity, acting on acid anhydrides; monovalent inorganic cation transmembrane transporter activity; hydrolase activity; hyd…	ATPeV1A; V-type H+-transporting ATPase subunit A [EC:3.6.3.14]	K02145	sly00190 Oxidative phosphorylation - Solanum lycopersicum (tomato); sly04145 Phagosome - Solanum lycopersicum (tomato); sly01100 Metabolic pathways - Solanum lycopersicum (tomato);	IPR031686; IPR000793; IPR004100; IPR000194; IPR027417; IPR024034;	"ATPsynthase alpha/beta subunit, N-terminal extension; ATPase, F1/V1/A1 complex, alpha/beta subunit, C-terminal; ATPase, F1 complex alpha/beta subunit, N-terminal domain; ATPase, F1/V1/A1 complex, alpha/beta subunit, nucleotide-binding domain; P-loop containing nucleoside triphosphate hydrolase; ATPase, F1 complex beta subunit/V1 complex, C-terminal; "
Q38PK4	Vacuolar ATP-related protein (Fragment)	Solyc02g068450.2.1	1	4	Cluster 11	Clustered	2.7	0.619306	2	0.75	cytosol	transport; transmembrane transport; ion transmembrane transport; single-organism localization; ion transport; single-organism cellular process; single-organism process; localization; cellular process; single-organism transport; establishment of localization;			ATPeV1F; V-type H+-transporting ATPase subunit F	K02151	sly00190 Oxidative phosphorylation - Solanum lycopersicum (tomato); sly04145 Phagosome - Solanum lycopersicum (tomato); sly01100 Metabolic pathways - Solanum lycopersicum (tomato);
Q9XHL7	Translationally-controlled tumor protein homolog	Solyc01g099780.2.1	4	7		Unclustered	6	0.772247	6330	0.527697	cytosol							IPR011323; IPR011057;	Mss4/translationally controlled tumour-associated TCTP; Mss4-like;
Q02585	"Cytochrome b6-f complex iron-sulfur subunit 2, chloroplastic "	Solyc12g005630.1.1	3	5	Cluster 10	Clustered	3	0.748416	24738	0.33	chloroplast	single-organism process; metabolic process; cellular metabolic process; cellular process; oxidation-reduction process; single-organism metabolic process; photosynthesis;	membrane; cell part; intracellular; thylakoid; thylakoid membrane; intracellular part; cell; thylakoid part; photosynthetic membrane;	"electron carrier activity; 2 iron, 2 sulfur cluster binding; oxidoreductase activity, acting on diphenols and related substances as donors; oxidoreductase activity, acting on diphenols and related substances as donors, with copper protein as acceptor; catalytic activity; binding; iron-sulfur cluster binding; plastoquinol--plastocyanin reductase activity; electron transporter, transferring electr…	petC; cytochrome b6-f complex iron-sulfur subunit [EC:1.10.9.1]	K02636	sly00195 Photosynthesis - Solanum lycopersicum (tomato); sly01100 Metabolic pathways - Solanum lycopersicum (tomato);	IPR017941; IPR005805; IPR014909;	"Rieske [2Fe-2S] iron-sulphur domain; Rieske iron-sulphur protein, C-terminal; Cytochrome b6-f complex Fe-S subunit; "
P06449	Cytochrome f	petA	7	4	Cluster 10	Clustered	3	0.685068	14160	0.4375	mitochondria	metabolic process; cellular metabolic process; cellular process; photosynthesis;	membrane; integral component of thylakoid membrane; membrane part; cell part; intracellular; thylakoid; thylakoid membrane; intrinsic component of membrane; intrinsic component of thylakoid membrane; intracellular part; cell; integral component of membrane; thylakoid part; photosynthetic membrane;	organic cyclic compound binding; heterocyclic compound binding; electron carrier activity; heme binding; iron ion binding; transition metal ion binding; binding; ion binding; cation binding; metal ion binding; tetrapyrrole binding;	petA; apocytochrome f	K02634	sly00195 Photosynthesis - Solanum lycopersicum (tomato); sly01100 Metabolic pathways - Solanum lycopersicum (tomato);	IPR024094; IPR024058; IPR011054;	Cytochrome f large domain; Cytochrome f transmembrane anchor; Rudiment single hybrid motif;
Q40512	"Chlorophyll a-b binding protein, chloroplastic "	CAB6A	5	4		Unclustered	0.4	1	12	0	chloroplast				LHCA1; light-harvesting complex I chlorophyll a/b binding protein 1	K08907	sly00196 Photosynthesis - antenna proteins - Solanum lycopersicum (tomato);	IPR023329;	Chlorophyll a/b binding protein domain;
Q40481	"Chlorophyll a-b binding protein, chloroplastic (Fragment) "	Solyc03g115900.2.1	2	1		Unclustered	0	0.625	0	0	cytosol				LHCA4; light-harvesting complex I chlorophyll a/b binding protein 4	K08910	sly00196 Photosynthesis - antenna proteins - Solanum lycopersicum (tomato);	IPR023329;	Chlorophyll a/b binding protein domain;
A0A075EYP9	Translation initiation factor IF1	infA	2	7		Unclustered	6	0.765008	21650	0.587662	chloroplast	cellular protein metabolic process; biosynthetic process; primary metabolic process; organic substance biosynthetic process; cellular metabolic process; cellular biosynthetic process; organic substance metabolic process; metabolic process; cellular macromolecule biosynthetic process; translational initiation; cellular macromolecule metabolic process; gene expression; macromolecule metabolic proce…		"organic cyclic compound binding; heterocyclic compound binding; RNA binding; translation factor activity, nucleic acid binding; binding; nucleic acid binding; translation initiation factor activity; "		K02518		IPR012340; IPR006196; IPR022967;	"Nucleic acid-binding, OB-fold; RNA-binding domain, S1, IF1 type; RNA-binding domain, S1; "
O82802	"Sulfite reductase 1 [ferredoxin], chloroplastic "	Solyc11g065620.1.1	5	8	Cluster 9	Clustered	1.2	0.626244	360468	0.402778	cytosol	single-organism process; metabolic process; oxidation-reduction process; single-organism metabolic process;		"organic cyclic compound binding; heterocyclic compound binding; heme binding; oxidoreductase activity, acting on a sulfur group of donors, iron-sulfur protein as acceptor; catalytic activity; iron-sulfur cluster binding; binding; oxidoreductase activity, acting on a sulfur group of donors; sulfite reductase (ferredoxin) activity; 4 iron, 4 sulfur cluster binding; tetrapyrrole binding; oxidoreduc…	sir; sulfite reductase (ferredoxin) [EC:1.8.7.1]	K00392	sly00920 Sulfur metabolism - Solanum lycopersicum (tomato); sly01100 Metabolic pathways - Solanum lycopersicum (tomato);	IPR006067; IPR005117;	Nitrite/sulphite reductase 4Fe-4S domain; Nitrite/Sulfite reductase ferredoxin-like domain;
O04397	"Ferredoxin--NADP reductase, root-type isozyme, chloroplastic "	Solyc02g024050.2.1	2	3		Unclustered	0.5	0.687179	128130	0.566667	chloroplast	single-organism process; metabolic process; oxidation-reduction process; single-organism metabolic process;		catalytic activity; oxidoreductase activity;	petH; ferredoxin--NADP+ reductase [EC:1.18.1.2]	K02641	sly00195 Photosynthesis - Solanum lycopersicum (tomato); sly01100 Metabolic pathways - Solanum lycopersicum (tomato);	IPR001433; IPR017927; IPR017938; IPR001709;	Oxidoreductase FAD/NAD(P)-binding; Ferredoxin reductase-type FAD-binding domain; Riboflavin synthase-like beta-barrel; Flavoprotein pyridine nucleotide cytochrome reductase;
Q9M5Z8	Vacuolar H+-ATPase B subunit	Solyc01g111760.2.1	8	6		Unclustered	2.14286	0.651584	1168	0.5	cytoskeleton	"nucleoside metabolic process; purine nucleoside metabolic process; ion transmembrane transport; cellular aromatic compound metabolic process; purine ribonucleoside monophosphate metabolic process; ribonucleotide metabolic process; nucleotide metabolic process; energy coupled proton transmembrane transport, against electrochemical gradient; single-organism process; cellular metabolic process; pho…	"macromolecular complex; membrane; proton-transporting two-sector ATPase complex, catalytic domain; proton-transporting V-type ATPase complex; protein complex; membrane part; proton-transporting two-sector ATPase complex; proton-transporting V-type ATPase, V1 domain; "	"ATP binding; nucleoside phosphate binding; nucleoside binding; ion binding; hydrolase activity, acting on acid anhydrides; hydrolase activity; nucleotide binding; organic cyclic compound binding; heterocyclic compound binding; ribonucleoside binding; carbohydrate derivative binding; ribonucleotide binding; catalytic activity; binding; purine ribonucleoside binding; purine ribonucleotide binding;…	ATPeV1B; V-type H+-transporting ATPase subunit B	K02147	sly00190 Oxidative phosphorylation - Solanum lycopersicum (tomato); sly04145 Phagosome - Solanum lycopersicum (tomato); sly01100 Metabolic pathways - Solanum lycopersicum (tomato);	IPR004100; IPR027417; IPR000194;	"ATPase, F1 complex alpha/beta subunit, N-terminal domain; P-loop containing nucleoside triphosphate hydrolase; ATPase, F1/V1/A1 complex, alpha/beta subunit, nucleotide-binding domain; "
P35494	"2,3-bisphosphoglycerate-independent phosphoglycerate mutase "	Solyc07g044840.2.1	10	4		Unclustered	2.7	0.693816	2	0.678571	cytosol	monosaccharide catabolic process; single-organism carbohydrate catabolic process; single-organism catabolic process; single-organism process; primary metabolic process; carbohydrate metabolic process; organic substance metabolic process; carbohydrate catabolic process; glucose metabolic process; single-organism carbohydrate metabolic process; organic substance catabolic process; metabolic process…	intracellular part; cell; cell part; intracellular; cytoplasm;	"isomerase activity; transition metal ion binding; catalytic activity; binding; intramolecular transferase activity, phosphotransferases; ion binding; cation binding; metal ion binding; phosphoglycerate mutase activity; intramolecular transferase activity; manganese ion binding; "	"gpmI; 2,3-bisphosphoglycerate-independent phosphoglycerate mutase [EC:5.4.2.12]"	K15633	"sly00260 Glycine, serine and threonine metabolism - Solanum lycopersicum (tomato); sly01110 Biosynthesis of secondary metabolites - Solanum lycopersicum (tomato); sly01200 Carbon metabolism - Solanum lycopersicum (tomato); sly00010 Glycolysis / Gluconeogenesis - Solanum lycopersicum (tomato); sly01230 Biosynthesis of amino acids - Solanum lycopersicum (tomato); sly01100 Metabolic pathways - Sola…	IPR017849; IPR006124; IPR011258; IPR017850;	"Alkaline phosphatase-like, alpha/beta/alpha; Metalloenzyme; BPG-independent PGAM, N-terminal; Alkaline-phosphatase-like, core domain; "
A0A097BTZ6	Mago nashi-like protein	Solyc03g093680.2.1	2	7		Unclustered	4.7619	0.765611	20	0.552795	cytosol		organelle; intracellular membrane-bounded organelle; intracellular organelle; nucleus; cell part; intracellular; intracellular part; membrane-bounded organelle; cell;		MAGOH; protein mago nashi	K12877	sly03040 Spliceosome - Solanum lycopersicum (tomato); sly03015 mRNA surveillance pathway - Solanum lycopersicum (tomato); sly03013 RNA transport - Solanum lycopersicum (tomato);
P93768	Probable 26S proteasome non-ATPase regulatory subunit 3	Solyc01g111710.2.1	1	15	Cluster 2	Clustered	13.8833	0.705279	2	0.776667	chloroplast	regulation of biological process; regulation of primary metabolic process; regulation of macromolecule metabolic process; regulation of protein metabolic process; regulation of catabolic process; regulation of metabolic process; regulation of protein catabolic process; biological regulation;	proteasome complex; cell part; intracellular; macromolecular complex; intracellular part; protein complex; cell;	protein binding; enzyme regulator activity; molecular function regulator; binding;	PSMD3; 26S proteasome regulatory subunit N3	K03033	sly03050 Proteasome - Solanum lycopersicum (tomato);	IPR000717; IPR011991; IPR011990; IPR013586;	"Proteasome component (PCI) domain; Winged helix-turn-helix DNA-binding domain; Tetratricopeptide-like helical domain; 26S proteasome regulatory subunit, C-terminal; "
P68158	"Elongation factor Tu, chloroplastic "	Solyc03g112150.1.1	7	3		Unclustered	3	0.761086	0	0.651163	chloroplast	translational elongation; cellular protein metabolic process; biosynthetic process; primary metabolic process; cellular metabolic process; organic substance biosynthetic process; cellular biosynthetic process; organic substance metabolic process; metabolic process; cellular macromolecule biosynthetic process; cellular macromolecule metabolic process; gene expression; macromolecule metabolic proce…	cell; intracellular; cell part;	"RNA binding; nucleoside phosphate binding; translation elongation factor activity; nucleoside binding; ion binding; hydrolase activity, acting on acid anhydrides; hydrolase activity; nucleotide binding; nucleoside-triphosphatase activity; heterocyclic compound binding; organic cyclic compound binding; translation factor activity, nucleic acid binding; ribonucleoside binding; carbohydrate derivat…		K02358		IPR009001; IPR027417; IPR000795; IPR033720; IPR004160; IPR005225; IPR004161; IPR009000;	"Translation elongation factor EF1A/initiation factor IF2gamma, C-terminal; P-loop containing nucleoside triphosphate hydrolase; Transcription factor, GTP-binding domain; Elongation factor Tu, domain 2; Translation elongation factor EFTu/EF1A, C-terminal; Small GTP-binding protein domain; Translation elongation factor EFTu-like, domain 2; Translation protein, beta-barrel domain; "
O04977	"Ferredoxin--NADP reductase, leaf-type isozyme, chloroplastic "	Solyc02g083810.2.1	10	3		Unclustered	0.5	0.687179	128130	0.566667	chloroplast	single-organism process; metabolic process; oxidation-reduction process; single-organism metabolic process;		catalytic activity; oxidoreductase activity;	petH; ferredoxin--NADP+ reductase [EC:1.18.1.2]	K02641	sly00195 Photosynthesis - Solanum lycopersicum (tomato); sly01100 Metabolic pathways - Solanum lycopersicum (tomato);	IPR017927; IPR001433; IPR017938; IPR001709;	Ferredoxin reductase-type FAD-binding domain; Oxidoreductase FAD/NAD(P)-binding; Riboflavin synthase-like beta-barrel; Flavoprotein pyridine nucleotide cytochrome reductase;
Q7DLX9	Isocitrate dehydrogenase [NADP]	Solyc02g086610.2.1	1	3	Cluster 13	Clustered	2	0.775264	18038	0.388889	chloroplast	tricarboxylic acid metabolic process; metabolic process; oxidation-reduction process; single-organism metabolic process; small molecule metabolic process; single-organism cellular process; carboxylic acid metabolic process; single-organism process; isocitrate metabolic process; organic acid metabolic process; cellular metabolic process; cellular process; oxoacid metabolic process; organic substan…		"magnesium ion binding; nucleoside phosphate binding; ion binding; isocitrate dehydrogenase activity; nucleotide binding; cofactor binding; oxidoreductase activity; oxidoreductase activity, acting on CH-OH group of donors; heterocyclic compound binding; organic cyclic compound binding; oxidoreductase activity, acting on the CH-OH group of donors, NAD or NADP as acceptor; catalytic activity; NAD b…	IDH1; isocitrate dehydrogenase [EC:1.1.1.42]	K00031	sly01110 Biosynthesis of secondary metabolites - Solanum lycopersicum (tomato); sly01210 2-Oxocarboxylic acid metabolism - Solanum lycopersicum (tomato); sly01200 Carbon metabolism - Solanum lycopersicum (tomato); sly04146 Peroxisome - Solanum lycopersicum (tomato); sly01230 Biosynthesis of amino acids - Solanum lycopersicum (tomato); sly01100 Metabolic pathways - Solanum lycopersicum (tomato); s…	IPR024084;	Isopropylmalate dehydrogenase-like domain;
Q7M275	NADPH--cytochrome P450 reductase	Solyc07g019460.2.1	1	3		Unclustered	0.5	0.687179	128130	0.566667	chloroplast	single-organism process; metabolic process; oxidation-reduction process; single-organism metabolic process;		"oxidoreductase activity, acting on NAD(P)H; nucleoside phosphate binding; oxidoreductase activity, acting on NAD(P)H, heme protein as acceptor; ion binding; nucleotide binding; cofactor binding; oxidoreductase activity; NADPH-hemoprotein reductase activity; heterocyclic compound binding; organic cyclic compound binding; carbohydrate derivative binding; catalytic activity; ribonucleotide binding;…		K00327		IPR017927; IPR029039; IPR008254; IPR001433; IPR017938; IPR023173; IPR003097; IPR001709;	"Ferredoxin reductase-type FAD-binding domain; Flavoprotein-like domain; Flavodoxin/nitric oxide synthase; Oxidoreductase FAD/NAD(P)-binding; Riboflavin synthase-like beta-barrel; NADPH-cytochrome p450 reductase, FAD-binding, alpha-helical domain-3; FAD-binding, type 1; Flavoprotein pyridine nucleotide cytochrome reductase; "
P50218	Isocitrate dehydrogenase [NADP]	Solyc01g005560.2.1	7	3	Cluster 13	Seed	2	0.775264	18038	0.388889	cytoskeleton	tricarboxylic acid metabolic process; metabolic process; oxidation-reduction process; single-organism metabolic process; small molecule metabolic process; single-organism cellular process; carboxylic acid metabolic process; single-organism process; isocitrate metabolic process; organic acid metabolic process; cellular metabolic process; cellular process; oxoacid metabolic process; organic substan…		"magnesium ion binding; nucleoside phosphate binding; ion binding; isocitrate dehydrogenase activity; nucleotide binding; cofactor binding; oxidoreductase activity; oxidoreductase activity, acting on CH-OH group of donors; heterocyclic compound binding; organic cyclic compound binding; oxidoreductase activity, acting on the CH-OH group of donors, NAD or NADP as acceptor; catalytic activity; NAD b…	IDH1; isocitrate dehydrogenase [EC:1.1.1.42]	K00031	sly01110 Biosynthesis of secondary metabolites - Solanum lycopersicum (tomato); sly01210 2-Oxocarboxylic acid metabolism - Solanum lycopersicum (tomato); sly01200 Carbon metabolism - Solanum lycopersicum (tomato); sly04146 Peroxisome - Solanum lycopersicum (tomato); sly01230 Biosynthesis of amino acids - Solanum lycopersicum (tomato); sly01100 Metabolic pathways - Solanum lycopersicum (tomato); s…	IPR024084;	Isopropylmalate dehydrogenase-like domain;
P09094	"Glyceraldehyde-3-phosphate dehydrogenase, cytosolic (Fragment) "	Solyc05g014470.2.1	8	5		Unclustered	2.7	0.705882	34870	0.546154	cytosol	glucose metabolic process; single-organism carbohydrate metabolic process; metabolic process; oxidation-reduction process; single-organism metabolic process; monosaccharide metabolic process; single-organism process; primary metabolic process; carbohydrate metabolic process; organic substance metabolic process; hexose metabolic process;		"oxidoreductase activity, acting on the aldehyde or oxo group of donors, NAD or NADP as acceptor; organic cyclic compound binding; heterocyclic compound binding; nucleoside phosphate binding; NAD binding; catalytic activity; binding; oxidoreductase activity, acting on the aldehyde or oxo group of donors; NADP binding; nucleotide binding; cofactor binding; oxidoreductase activity; coenzyme binding…	GAPDH; glyceraldehyde 3-phosphate dehydrogenase [EC:1.2.1.12]	K00134	sly01110 Biosynthesis of secondary metabolites - Solanum lycopersicum (tomato); sly01200 Carbon metabolism - Solanum lycopersicum (tomato); sly00710 Carbon fixation in photosynthetic organisms - Solanum lycopersicum (tomato); sly00010 Glycolysis / Gluconeogenesis - Solanum lycopersicum (tomato); sly01230 Biosynthesis of amino acids - Solanum lycopersicum (tomato); sly01100 Metabolic pathways - So…	IPR020829; IPR016040; IPR020828;	"Glyceraldehyde 3-phosphate dehydrogenase, catalytic domain; NAD(P)-binding domain; Glyceraldehyde 3-phosphate dehydrogenase, NAD(P) binding domain; "
Q9XG67	Glyceraldehyde-3-phosphate dehydrogenase	GAPDH	4	5		Unclustered	2.7	0.705882	34870	0.546154	cytosol	glucose metabolic process; single-organism carbohydrate metabolic process; metabolic process; oxidation-reduction process; single-organism metabolic process; monosaccharide metabolic process; single-organism process; primary metabolic process; carbohydrate metabolic process; organic substance metabolic process; hexose metabolic process;		"oxidoreductase activity, acting on the aldehyde or oxo group of donors, NAD or NADP as acceptor; organic cyclic compound binding; heterocyclic compound binding; nucleoside phosphate binding; NAD binding; catalytic activity; binding; oxidoreductase activity, acting on the aldehyde or oxo group of donors; NADP binding; nucleotide binding; cofactor binding; oxidoreductase activity; coenzyme binding…	GAPDH; glyceraldehyde 3-phosphate dehydrogenase [EC:1.2.1.12]	K00134	sly01110 Biosynthesis of secondary metabolites - Solanum lycopersicum (tomato); sly01200 Carbon metabolism - Solanum lycopersicum (tomato); sly00710 Carbon fixation in photosynthetic organisms - Solanum lycopersicum (tomato); sly00010 Glycolysis / Gluconeogenesis - Solanum lycopersicum (tomato); sly01230 Biosynthesis of amino acids - Solanum lycopersicum (tomato); sly01100 Metabolic pathways - So…	IPR020829; IPR016040; IPR020828;	"Glyceraldehyde 3-phosphate dehydrogenase, catalytic domain; NAD(P)-binding domain; Glyceraldehyde 3-phosphate dehydrogenase, NAD(P) binding domain; "
H9CCI2	Acyl-carrier-protein S-malonyltransferase	Solyc01g006980.2.1	2	2		Unclustered	2	0.722222	0	0.9	chloroplast	metabolic process;		"S-acyltransferase activity; S-malonyltransferase activity; transferase activity, transferring acyl groups; malonyltransferase activity; catalytic activity; [acyl-carrier-protein] S-malonyltransferase activity; transferase activity; transferase activity, transferring acyl groups other than amino-acyl groups; fatty acid synthase activity; "	fabD; [acyl-carrier-protein] S-malonyltransferase [EC:2.3.1.39]	K00645	sly00061 Fatty acid biosynthesis - Solanum lycopersicum (tomato); sly01212 Fatty acid metabolism - Solanum lycopersicum (tomato); sly01100 Metabolic pathways - Solanum lycopersicum (tomato);	IPR016035; IPR001227; IPR014043; IPR020801; IPR016036;	"Acyl transferase/acyl hydrolase/lysophospholipase; Acyl transferase domain; Acyl transferase; Polyketide synthase, acyl transferase domain; Malonyl-CoA ACP transacylase, ACP-binding; "
Q9FSF0	Malate dehydrogenase	Solyc09g090140.2.1	4	8	Cluster 5	Seed	3.46667	0.719759	32534	0.418478	cytosol	dicarboxylic acid metabolic process; oxidation-reduction process; small molecule metabolic process; single-organism cellular process; single-organism process; carbohydrate metabolic process; primary metabolic process; cellular metabolic process; organic substance metabolic process; metabolic process; single-organism metabolic process; malate metabolic process; carboxylic acid metabolic process; o…		"oxidoreductase activity, acting on CH-OH group of donors; oxidoreductase activity, acting on the CH-OH group of donors, NAD or NADP as acceptor; malate dehydrogenase activity; catalytic activity; L-malate dehydrogenase activity; oxidoreductase activity; "	MDH1; malate dehydrogenase [EC:1.1.1.37]	K00025	sly00620 Pyruvate metabolism - Solanum lycopersicum (tomato); sly01110 Biosynthesis of secondary metabolites - Solanum lycopersicum (tomato); sly00630 Glyoxylate and dicarboxylate metabolism - Solanum lycopersicum (tomato); sly00270 Cysteine and methionine metabolism - Solanum lycopersicum (tomato); sly01200 Carbon metabolism - Solanum lycopersicum (tomato); sly00710 Carbon fixation in photosynth…	IPR022383; IPR016040; IPR001236; IPR015955;	"Lactate/malate dehydrogenase, C-terminal; NAD(P)-binding domain; Lactate/malate dehydrogenase, N-terminal; Lactate dehydrogenase/glycoside hydrolase, family 4, C-terminal; "
Q42946	"Oxygen-dependent coproporphyrinogen-III oxidase, chloroplastic "	Solyc10g005110.2.1	2	2		Unclustered	0.666667	0.513158	130	0.5	chloroplast	cofactor biosynthetic process; heterocycle biosynthetic process; cellular aromatic compound metabolic process; oxidation-reduction process; porphyrin-containing compound biosynthetic process; organic cyclic compound metabolic process; single-organism process; nitrogen compound metabolic process; biosynthetic process; organonitrogen compound biosynthetic process; cellular metabolic process; organi…		"oxidoreductase activity, acting on the CH-CH group of donors; oxidoreductase activity, acting on the CH-CH group of donors, oxygen as acceptor; coproporphyrinogen oxidase activity; catalytic activity; oxidoreductase activity; "	CPOX; coproporphyrinogen III oxidase [EC:1.3.3.3]	K00228	sly00860 Porphyrin and chlorophyll metabolism - Solanum lycopersicum (tomato); sly01110 Biosynthesis of secondary metabolites - Solanum lycopersicum (tomato); sly01100 Metabolic pathways - Solanum lycopersicum (tomato);
Q42967	"Uroporphyrinogen decarboxylase, chloroplastic "	Solyc06g048730.2.1	2	1		Unclustered	0	0.394737	0	0	chloroplast	cofactor biosynthetic process; heterocycle biosynthetic process; cellular aromatic compound metabolic process; porphyrin-containing compound biosynthetic process; nitrogen compound metabolic process; organic cyclic compound metabolic process; biosynthetic process; organonitrogen compound biosynthetic process; cellular metabolic process; organic substance biosynthetic process; cellular biosyntheti…		carboxy-lyase activity; lyase activity; uroporphyrinogen decarboxylase activity; catalytic activity; carbon-carbon lyase activity;	hemE; uroporphyrinogen decarboxylase [EC:4.1.1.37]	K01599	sly00860 Porphyrin and chlorophyll metabolism - Solanum lycopersicum (tomato); sly01110 Biosynthesis of secondary metabolites - Solanum lycopersicum (tomato); sly01100 Metabolic pathways - Solanum lycopersicum (tomato);	IPR000257;	Uroporphyrinogen decarboxylase (URO-D);
Q9ZRD3	NTGP1	Solyc07g005200.2.1	2	4	Cluster 17	Clustered	2	0.579789	72752	0.375	nuclear	transport; localization; vesicle-mediated transport; establishment of localization;	intrinsic component of membrane; membrane; integral component of membrane; membrane part;		YKT6; synaptobrevin homolog YKT6	K08516	sly04130 SNARE interactions in vesicular transport - Solanum lycopersicum (tomato);	IPR010908; IPR001388; IPR011012;	Longin domain; Synaptobrevin; Longin-like domain;
A0A0K0XR76	Vesicle transport v-SNARE protein	Solyc03g115760.2.1	1	2	Cluster 17	Clustered	2	0.513725	0	0.75	Golgi apparatus	establishment of protein localization; transport; intracellular transport; cellular macromolecule localization; establishment of localization in cell; vesicle-mediated transport; intracellular protein transport; organic substance transport; protein localization; macromolecule localization; cellular protein localization; localization; protein transport; establishment of localization; cellular loca…	organelle; intracellular membrane-bounded organelle; intracellular organelle; membrane; cell part; intracellular; cytoplasm; endomembrane system; intracellular part; cell; membrane-bounded organelle; Golgi apparatus; cytoplasmic part;	SNAP receptor activity; protein binding; binding;	VTI1; vesicle transport through interaction with t-SNAREs 1	K08493	sly04130 SNARE interactions in vesicular transport - Solanum lycopersicum (tomato);	IPR007705; IPR010989;	"Vesicle transport v-SNARE, N-terminal; t-SNARE; "
P06247	Cytochrome b6	petB	1	3	Cluster 10	Clustered	3	0.683861	0	0.666667	plasma membrane	metabolic process; generation of precursor metabolites and energy; single-organism metabolic process; oxidation-reduction process; energy derivation by oxidation of organic compounds; single-organism cellular process; electron transport chain; single-organism process; respiratory electron transport chain; cellular respiration; cellular metabolic process; cellular process;	intrinsic component of membrane; membrane; integral component of membrane; membrane part;	"organic cyclic compound binding; heterocyclic compound binding; electron carrier activity; heme binding; iron ion binding; transition metal ion binding; catalytic activity; binding; ion binding; electron transporter, transferring electrons within cytochrome b6/f complex of photosystem II activity; cation binding; metal ion binding; tetrapyrrole binding; oxidoreductase activity; "	petB; cytochrome b6	K02635	sly00195 Photosynthesis - Solanum lycopersicum (tomato); sly01100 Metabolic pathways - Solanum lycopersicum (tomato);	IPR027387; IPR016174; IPR005797;	"Cytochrome b/b6-like domain; Di-haem cytochrome, transmembrane; Cytochrome b/b6, N-terminal; "
Q6T6H9	Inosine-5'-phosphate dehydrogenase (Fragment)	Solyc10g079500.1.1	2	1		Unclustered	0	0.595475	0	0	cytosol	nucleotide biosynthetic process; cellular aromatic compound metabolic process; nucleotide metabolic process; single-organism process; biosynthetic process; organonitrogen compound biosynthetic process; cellular metabolic process; phosphate-containing compound metabolic process; organic substance metabolic process; metabolic process; heterocycle metabolic process; aromatic compound biosynthetic pr…		"oxidoreductase activity, acting on CH-OH group of donors; oxidoreductase activity, acting on the CH-OH group of donors, NAD or NADP as acceptor; IMP dehydrogenase activity; catalytic activity; oxidoreductase activity; "	guaB; IMP dehydrogenase [EC:1.1.1.205]	K00088	sly01110 Biosynthesis of secondary metabolites - Solanum lycopersicum (tomato); sly00230 Purine metabolism - Solanum lycopersicum (tomato); sly01100 Metabolic pathways - Solanum lycopersicum (tomato);	IPR013785; IPR001093; IPR000644;	Aldolase-type TIM barrel; IMP dehydrogenase/GMP reductase; CBS domain;
B0FFR5	AccD (Fragment)	accD	1	1		Unclustered	0	0.666667	0	0	chloroplast	single-organism biosynthetic process; organic acid biosynthetic process; small molecule metabolic process; single-organism cellular process; single-organism process; biosynthetic process; cellular lipid metabolic process; fatty acid metabolic process; primary metabolic process; cellular metabolic process; fatty acid biosynthetic process; organic substance biosynthetic process; cellular biosynthet…	catalytic complex; acetyl-CoA carboxylase complex; cell part; intracellular; cytoplasm; macromolecular complex; intracellular part; cell; protein complex; cytoplasmic part;	"acetyl-CoA carboxylase activity; CoA carboxylase activity; catalytic activity; ligase activity, forming carbon-carbon bonds; ligase activity; "				IPR011762; IPR000022; IPR029045;	"Acetyl-coenzyme A carboxyltransferase, N-terminal; Carboxyl transferase; ClpP/crotonase-like domain; "
P06374	"30S ribosomal protein S16, chloroplastic "	rps16	1	12		Unclustered	7.82222	0.765309	44	0.524621	cytosol	cellular protein metabolic process; biosynthetic process; primary metabolic process; cellular metabolic process; organic substance biosynthetic process; cellular biosynthetic process; organic substance metabolic process; metabolic process; cellular macromolecule biosynthetic process; cellular macromolecule metabolic process; gene expression; macromolecule metabolic process; protein metabolic proc…	ribosome; organelle; intracellular organelle; intracellular non-membrane-bounded organelle; cell part; intracellular; cytoplasm; macromolecular complex; intracellular part; cell; ribonucleoprotein complex; cytoplasmic part; non-membrane-bounded organelle;	structural constituent of ribosome; structural molecule activity;	RP-S16; small subunit ribosomal protein S16	K02959	sly03010 Ribosome - Solanum lycopersicum (tomato);	IPR023803;	Ribosomal protein S16 domain;
Q76KB0	Nitrite reductase	nii1	6	6		Unclustered	0.285714	0.748115	207550	0.428571	chloroplast	single-organism process; metabolic process; oxidation-reduction process; single-organism metabolic process;		organic cyclic compound binding; heterocyclic compound binding; heme binding; catalytic activity; iron-sulfur cluster binding; binding; tetrapyrrole binding; oxidoreductase activity; metal cluster binding;	nirA; ferredoxin-nitrite reductase [EC:1.7.7.1]	K00366	sly00910 Nitrogen metabolism - Solanum lycopersicum (tomato);	IPR006067; IPR005117;	Nitrite/sulphite reductase 4Fe-4S domain; Nitrite/Sulfite reductase ferredoxin-like domain;
Q76KA9	Nitrite reductase	nii2	1	6		Unclustered	0.285714	0.748115	207550	0.428571	chloroplast	single-organism process; metabolic process; oxidation-reduction process; single-organism metabolic process;		organic cyclic compound binding; heterocyclic compound binding; heme binding; catalytic activity; iron-sulfur cluster binding; binding; tetrapyrrole binding; oxidoreductase activity; metal cluster binding;	nirA; ferredoxin-nitrite reductase [EC:1.7.7.1]	K00366	sly00910 Nitrogen metabolism - Solanum lycopersicum (tomato);	IPR006067; IPR005117;	Nitrite/sulphite reductase 4Fe-4S domain; Nitrite/Sulfite reductase ferredoxin-like domain;
W8R6U0	Argininosuccinate synthase	Solyc05g012270.2.1	1	4		Unclustered	0.4	0.712821	61166	0.25	chloroplast	glutamine family amino acid metabolic process; cellular amino acid biosynthetic process; arginine biosynthetic process; organic acid biosynthetic process; single-organism biosynthetic process; small molecule metabolic process; single-organism cellular process; arginine metabolic process; single-organism process; nitrogen compound metabolic process; biosynthetic process; alpha-amino acid metabolic…		"ATP binding; argininosuccinate synthase activity; nucleoside phosphate binding; ligase activity; nucleoside binding; ion binding; nucleotide binding; ligase activity, forming carbon-nitrogen bonds; organic cyclic compound binding; heterocyclic compound binding; ribonucleoside binding; carbohydrate derivative binding; catalytic activity; ribonucleotide binding; binding; purine ribonucleoside bind…	argG; argininosuccinate synthase [EC:6.3.4.5]	K01940	"sly01110 Biosynthesis of secondary metabolites - Solanum lycopersicum (tomato); sly00220 Arginine biosynthesis - Solanum lycopersicum (tomato); sly00250 Alanine, aspartate and glutamate metabolism - Solanum lycopersicum (tomato); sly01230 Biosynthesis of amino acids - Solanum lycopersicum (tomato); sly01100 Metabolic pathways - Solanum lycopersicum (tomato); "	IPR014729; IPR024074;	"Rossmann-like alpha/beta/alpha sandwich fold; Argininosuccinate synthetase, catalytic/multimerisation domain body; "
A7WPL0	Putative reductase	Solyc01g108660.2.1	1	1		Unclustered	0	0.646456	0	0	chloroplast	glutamine family amino acid metabolic process; cellular amino acid biosynthetic process; arginine biosynthetic process; organic acid biosynthetic process; single-organism biosynthetic process; oxidation-reduction process; small molecule metabolic process; arginine metabolic process; single-organism cellular process; nitrogen compound metabolic process; single-organism process; biosynthetic proces…	intracellular part; cell; cell part; intracellular; cytoplasm;	"nucleoside phosphate binding; protein dimerization activity; oxidoreductase activity, acting on the aldehyde or oxo group of donors; protein binding; nucleotide binding; cofactor binding; oxidoreductase activity; oxidoreductase activity, acting on the aldehyde or oxo group of donors, NAD or NADP as acceptor; heterocyclic compound binding; organic cyclic compound binding; catalytic activity; NAD …	argC; N-acetyl-gamma-glutamyl-phosphate reductase [EC:1.2.1.38]	K00145	sly01110 Biosynthesis of secondary metabolites - Solanum lycopersicum (tomato); sly01210 2-Oxocarboxylic acid metabolism - Solanum lycopersicum (tomato); sly00220 Arginine biosynthesis - Solanum lycopersicum (tomato); sly01230 Biosynthesis of amino acids - Solanum lycopersicum (tomato); sly01100 Metabolic pathways - Solanum lycopersicum (tomato);	IPR012280; IPR000534; IPR016040;	"Semialdehyde dehydrogenase, dimerisation domain; Semialdehyde dehydrogenase, NAD-binding; NAD(P)-binding domain; "
A0A077D9R7	L-lactate dehydrogenase	ldh2	1	8		Unclustered	3.92857	0.748416	123632	0.369792	chloroplast	metabolic process; oxidation-reduction process; single-organism metabolic process; small molecule metabolic process; single-organism cellular process; carboxylic acid metabolic process; single-organism process; carbohydrate metabolic process; primary metabolic process; organic acid metabolic process; cellular process; cellular metabolic process; oxoacid metabolic process; organic substance metabo…	intracellular part; cell; cell part; intracellular; cytoplasm;	"oxidoreductase activity, acting on CH-OH group of donors; lactate dehydrogenase activity; oxidoreductase activity, acting on the CH-OH group of donors, NAD or NADP as acceptor; L-lactate dehydrogenase activity; catalytic activity; oxidoreductase activity; "	LDH; L-lactate dehydrogenase [EC:1.1.1.27]	K00016	sly00640 Propanoate metabolism - Solanum lycopersicum (tomato); sly00620 Pyruvate metabolism - Solanum lycopersicum (tomato); sly01110 Biosynthesis of secondary metabolites - Solanum lycopersicum (tomato); sly00270 Cysteine and methionine metabolism - Solanum lycopersicum (tomato); sly00010 Glycolysis / Gluconeogenesis - Solanum lycopersicum (tomato); sly01100 Metabolic pathways - Solanum lycoper…	IPR022383; IPR016040; IPR001236; IPR015955;	"Lactate/malate dehydrogenase, C-terminal; NAD(P)-binding domain; Lactate/malate dehydrogenase, N-terminal; Lactate dehydrogenase/glycoside hydrolase, family 4, C-terminal; "
B7X6S8	Syntaxin	Solyc08g076540.2.1	1	2	Cluster 17	Seed	2	0.513725	0	0.75	cytosol	establishment of protein localization; transport; intracellular transport; cellular macromolecule localization; establishment of localization in cell; vesicle-mediated transport; intracellular protein transport; organic substance transport; protein localization; macromolecule localization; cellular protein localization; localization; protein transport; establishment of localization; cellular loca…	membrane;	SNAP receptor activity; protein binding; binding;	STX7; syntaxin 7	K08488	sly04130 SNARE interactions in vesicular transport - Solanum lycopersicum (tomato); sly04145 Phagosome - Solanum lycopersicum (tomato);	IPR000727; IPR010989; IPR006011;	"Target SNARE coiled-coil homology domain; t-SNARE; Syntaxin, N-terminal domain; "
O24133	"Magnesium-chelatase subunit ChlD, chloroplastic "	Solyc04g015490.2.1	2	3	Cluster 12	Clustered	1.66667	0.703947	186	0.6	chloroplast	cofactor biosynthetic process; pigment biosynthetic process; cellular aromatic compound metabolic process; chlorophyll metabolic process; single-organism process; biosynthetic process; organonitrogen compound biosynthetic process; cellular metabolic process; organic substance metabolic process; metabolic process; porphyrin-containing compound metabolic process; heterocycle metabolic process; arom…		"ATP binding; nucleoside phosphate binding; nucleoside binding; ion binding; ligase activity; ligase activity, forming nitrogen-metal bonds, forming coordination complexes; ligase activity, forming nitrogen-metal bonds; magnesium chelatase activity; nucleotide binding; organic cyclic compound binding; heterocyclic compound binding; ribonucleoside binding; carbohydrate derivative binding; catalyti…	chlD; magnesium chelatase subunit D [EC:6.6.1.1]	K03404	sly00860 Porphyrin and chlorophyll metabolism - Solanum lycopersicum (tomato); sly01110 Biosynthesis of secondary metabolites - Solanum lycopersicum (tomato); sly01100 Metabolic pathways - Solanum lycopersicum (tomato);	IPR003593; IPR000523; IPR027417; IPR002035;	"AAA+ ATPase domain; Magnesium chelatase ChlI domain; P-loop containing nucleoside triphosphate hydrolase; von Willebrand factor, type A; "
Q9MUE2	S-adenosyl-L-methionine Mg-protoporphyrin IX methyltranserase	Solyc03g118240.2.1	3	3	Cluster 12	Clustered	2	0.776316	480	0.5	chloroplast	cofactor biosynthetic process; pigment biosynthetic process; cellular aromatic compound metabolic process; chlorophyll metabolic process; single-organism process; biosynthetic process; organonitrogen compound biosynthetic process; cellular metabolic process; organic substance metabolic process; metabolic process; porphyrin-containing compound metabolic process; heterocycle metabolic process; arom…		"S-adenosylmethionine-dependent methyltransferase activity; methyltransferase activity; catalytic activity; magnesium protoporphyrin IX methyltransferase activity; transferase activity, transferring one-carbon groups; O-methyltransferase activity; transferase activity; "	bchM; magnesium-protoporphyrin O-methyltransferase [EC:2.1.1.11]	K03428	sly00860 Porphyrin and chlorophyll metabolism - Solanum lycopersicum (tomato); sly01110 Biosynthesis of secondary metabolites - Solanum lycopersicum (tomato); sly01100 Metabolic pathways - Solanum lycopersicum (tomato);	IPR029063; IPR010940;	"S-adenosyl-L-methionine-dependent methyltransferase; Magnesium-protoporphyrin IX methyltransferase, C-terminal; "
A0A076L2G4	Mevalonate disphosphate decarboxylase	MDC	3	7	Cluster 3	Clustered	5.78571	0.736842	2	0.9	cytosol	"sulfur compound metabolic process; isopentenyl diphosphate biosynthetic process, mevalonate pathway; isoprenoid metabolic process; single-organism biosynthetic process; thioester metabolic process; phospholipid biosynthetic process; single-organism cellular process; single-organism process; coenzyme metabolic process; biosynthetic process; cellular lipid metabolic process; acetyl-CoA metabolic p…	cell part; intracellular; cytoplasm; intracellular part; cytosol; cell; cytoplasmic part;	ATP binding; nucleoside phosphate binding; nucleoside binding; ion binding; lyase activity; nucleotide binding; organic cyclic compound binding; heterocyclic compound binding; ribonucleoside binding; carbohydrate derivative binding; catalytic activity; ribonucleotide binding; diphosphomevalonate decarboxylase activity; carbon-carbon lyase activity; binding; purine ribonucleoside binding; carboxy-…	MVD; diphosphomevalonate decarboxylase [EC:4.1.1.33]	K01597	sly01110 Biosynthesis of secondary metabolites - Solanum lycopersicum (tomato); sly00900 Terpenoid backbone biosynthesis - Solanum lycopersicum (tomato); sly01100 Metabolic pathways - Solanum lycopersicum (tomato);	IPR020568; IPR006204; IPR014721; IPR013750;	"Ribosomal protein S5 domain 2-type fold; GHMP kinase N-terminal domain; Ribosomal protein S5 domain 2-type fold, subgroup; GHMP kinase, C-terminal domain; "
Q9AVG7	Isopentenyl diphosphate isomerase 2	IPI	1	7	Cluster 3	Clustered	5.78571	0.736842	2	0.9	cytosol	isoprenoid metabolic process; single-organism biosynthetic process; single-organism cellular process; single-organism process; biosynthetic process; cellular lipid metabolic process; primary metabolic process; organic substance biosynthetic process; cellular metabolic process; cellular biosynthetic process; organic substance metabolic process; lipid biosynthetic process; isoprenoid biosynthetic p…		"hydrolase activity; isopentenyl-diphosphate delta-isomerase activity; isomerase activity; intramolecular oxidoreductase activity; catalytic activity; intramolecular oxidoreductase activity, transposing C=C bonds; "	idi; isopentenyl-diphosphate Delta-isomerase [EC:5.3.3.2]	K01823	sly01110 Biosynthesis of secondary metabolites - Solanum lycopersicum (tomato); sly00900 Terpenoid backbone biosynthesis - Solanum lycopersicum (tomato); sly01100 Metabolic pathways - Solanum lycopersicum (tomato);	IPR015797; IPR000086;	NUDIX hydrolase domain-like; NUDIX hydrolase domain;
A0A068JD04	Fructose-bisphosphate aldolase	Solyc02g084440.2.1	4	13	Cluster 6	Clustered	6.06667	0.682956	115524	0.393491	chloroplast	single-organism carbohydrate catabolic process; glycolytic process; single-organism catabolic process; small molecule metabolic process; single-organism cellular process; single-organism process; carbohydrate metabolic process; primary metabolic process; cellular metabolic process; organic substance metabolic process; carbohydrate catabolic process; single-organism carbohydrate metabolic process;…		lyase activity; fructose-bisphosphate aldolase activity; aldehyde-lyase activity; catalytic activity; carbon-carbon lyase activity;	"ALDO; fructose-bisphosphate aldolase, class I [EC:4.1.2.13]"	K01623	sly01110 Biosynthesis of secondary metabolites - Solanum lycopersicum (tomato); sly01200 Carbon metabolism - Solanum lycopersicum (tomato); sly00710 Carbon fixation in photosynthetic organisms - Solanum lycopersicum (tomato); sly00051 Fructose and mannose metabolism - Solanum lycopersicum (tomato); sly00010 Glycolysis / Gluconeogenesis - Solanum lycopersicum (tomato); sly01230 Biosynthesis of ami…	IPR013785;	Aldolase-type TIM barrel;
Q9AVG8	Isopentenyl diphosphate isomerase 1	IPI2	3	7	Cluster 3	Clustered	5.78571	0.736842	2	0.9	chloroplast	isoprenoid metabolic process; single-organism biosynthetic process; single-organism cellular process; single-organism process; biosynthetic process; cellular lipid metabolic process; primary metabolic process; organic substance biosynthetic process; cellular metabolic process; cellular biosynthetic process; organic substance metabolic process; lipid biosynthetic process; isoprenoid biosynthetic p…		"hydrolase activity; isopentenyl-diphosphate delta-isomerase activity; isomerase activity; intramolecular oxidoreductase activity; catalytic activity; intramolecular oxidoreductase activity, transposing C=C bonds; "	idi; isopentenyl-diphosphate Delta-isomerase [EC:5.3.3.2]	K01823	sly01110 Biosynthesis of secondary metabolites - Solanum lycopersicum (tomato); sly00900 Terpenoid backbone biosynthesis - Solanum lycopersicum (tomato); sly01100 Metabolic pathways - Solanum lycopersicum (tomato);	IPR015797; IPR000086;	NUDIX hydrolase domain-like; NUDIX hydrolase domain;
F2VJ75	Fructose-bisphosphate aldolase	Solyc01g110360.2.1	6	13	Cluster 6	Clustered	6.06667	0.682956	115524	0.393491	chloroplast	single-organism carbohydrate catabolic process; glycolytic process; single-organism catabolic process; small molecule metabolic process; single-organism cellular process; single-organism process; carbohydrate metabolic process; primary metabolic process; cellular metabolic process; organic substance metabolic process; carbohydrate catabolic process; single-organism carbohydrate metabolic process;…		lyase activity; fructose-bisphosphate aldolase activity; aldehyde-lyase activity; catalytic activity; carbon-carbon lyase activity;	"ALDO; fructose-bisphosphate aldolase, class I [EC:4.1.2.13]"	K01623	sly01110 Biosynthesis of secondary metabolites - Solanum lycopersicum (tomato); sly01200 Carbon metabolism - Solanum lycopersicum (tomato); sly00710 Carbon fixation in photosynthetic organisms - Solanum lycopersicum (tomato); sly00051 Fructose and mannose metabolism - Solanum lycopersicum (tomato); sly00010 Glycolysis / Gluconeogenesis - Solanum lycopersicum (tomato); sly01230 Biosynthesis of ami…	IPR013785;	Aldolase-type TIM barrel;
A0A068JIB0	Fructose-bisphosphate aldolase	Solyc05g008600.2.1	3	13	Cluster 6	Seed	6.06667	0.682956	115524	0.393491	chloroplast	single-organism carbohydrate catabolic process; glycolytic process; single-organism catabolic process; small molecule metabolic process; single-organism cellular process; single-organism process; carbohydrate metabolic process; primary metabolic process; cellular metabolic process; organic substance metabolic process; carbohydrate catabolic process; single-organism carbohydrate metabolic process;…		lyase activity; fructose-bisphosphate aldolase activity; aldehyde-lyase activity; catalytic activity; carbon-carbon lyase activity;	"ALDO; fructose-bisphosphate aldolase, class I [EC:4.1.2.13]"	K01623	sly01110 Biosynthesis of secondary metabolites - Solanum lycopersicum (tomato); sly01200 Carbon metabolism - Solanum lycopersicum (tomato); sly00710 Carbon fixation in photosynthetic organisms - Solanum lycopersicum (tomato); sly00051 Fructose and mannose metabolism - Solanum lycopersicum (tomato); sly00010 Glycolysis / Gluconeogenesis - Solanum lycopersicum (tomato); sly01230 Biosynthesis of ami…	IPR013785;	Aldolase-type TIM barrel;
O82702	V-type proton ATPase subunit G 1	Solyc04g049330.2.1	5	5	Cluster 11	Clustered	3	0.651282	1166	0.527273	chloroplast	transport; single-organism localization; cation transport; ion transport; single-organism process; localization; monovalent inorganic cation transport; hydrogen transport; proton transport; single-organism transport; establishment of localization;	membrane; intracellular organelle; bounding membrane of organelle; organelle membrane; cytoplasm; intracellular organelle part; macromolecular complex; intracellular part; proton-transporting V-type ATPase complex; cell; organelle part; vacuolar proton-transporting V-type ATPase complex; intracellular membrane-bounded organelle; organelle; intracellular; membrane part; cell part; vacuolar part; p…	"hydrolase activity, acting on acid anhydrides; hydrolase activity, acting on acid anhydrides, catalyzing transmembrane movement of substances; hydrolase activity; catalytic activity; transporter activity; transmembrane transporter activity; "	ATPeV1G; V-type H+-transporting ATPase subunit G	K02152	sly00190 Oxidative phosphorylation - Solanum lycopersicum (tomato); sly04145 Phagosome - Solanum lycopersicum (tomato); sly01100 Metabolic pathways - Solanum lycopersicum (tomato);
P06249	Cytochrome b6-f complex subunit 4	petD	1	3	Cluster 10	Clustered	3	0.683861	0	0.666667	plasma membrane	"metabolic process; generation of precursor metabolites and energy; single-organism metabolic process; oxidation-reduction process; single-organism cellular process; electron transport chain; single-organism process; photosynthesis, light reaction; photosynthetic electron transport chain; cellular process; cellular metabolic process; photosynthesis; "	membrane; cell part; intracellular; thylakoid; thylakoid membrane; intracellular part; cell; thylakoid part; photosynthetic membrane;	"electron carrier activity; electron transporter, transferring electrons within the cyclic electron transport pathway of photosynthesis activity; catalytic activity; oxidoreductase activity; "	petD; cytochrome b6-f complex subunit 4	K02637	sly00195 Photosynthesis - Solanum lycopersicum (tomato); sly01100 Metabolic pathways - Solanum lycopersicum (tomato);	IPR005798;	"Cytochrome b/b6, C-terminal; "
O82703	V-type proton ATPase subunit G 2	Solyc05g056020.2.1	1	5	Cluster 11	Seed	3	0.651282	1166	0.527273	nuclear	transport; single-organism localization; cation transport; ion transport; single-organism process; localization; monovalent inorganic cation transport; hydrogen transport; proton transport; single-organism transport; establishment of localization;	membrane; intracellular organelle; bounding membrane of organelle; organelle membrane; cytoplasm; intracellular organelle part; macromolecular complex; intracellular part; proton-transporting V-type ATPase complex; cell; organelle part; vacuolar proton-transporting V-type ATPase complex; intracellular membrane-bounded organelle; organelle; intracellular; membrane part; cell part; vacuolar part; p…	"hydrolase activity, acting on acid anhydrides; hydrolase activity, acting on acid anhydrides, catalyzing transmembrane movement of substances; hydrolase activity; catalytic activity; transporter activity; transmembrane transporter activity; "	ATPeV1G; V-type H+-transporting ATPase subunit G	K02152	sly00190 Oxidative phosphorylation - Solanum lycopersicum (tomato); sly04145 Phagosome - Solanum lycopersicum (tomato); sly01100 Metabolic pathways - Solanum lycopersicum (tomato);
Q3LAG6	Cysteine synthase (Fragment)	Solyc08g014340.2.1	5	4	Cluster 9	Clustered	1.4	0.561388	48066	0.625	nuclear	sulfur amino acid biosynthetic process; organic acid biosynthetic process; single-organism process; biosynthetic process; organonitrogen compound biosynthetic process; cellular metabolic process; sulfur compound biosynthetic process; sulfur amino acid metabolic process; organic substance metabolic process; metabolic process; cellular amino acid metabolic process; alpha-amino acid biosynthetic pro…		lyase activity; cysteine synthase activity; catalytic activity; carbon-oxygen lyase activity;				IPR001926;	Tryptophan synthase beta subunit-like PLP-dependent enzyme;
Q3LAG5	Cysteine synthase	Solyc09g082060.2.1	4	4	Cluster 9	Clustered	1.4	0.561388	48066	0.625	cytosol	sulfur amino acid biosynthetic process; organic acid biosynthetic process; single-organism process; biosynthetic process; organonitrogen compound biosynthetic process; cellular metabolic process; sulfur compound biosynthetic process; sulfur amino acid metabolic process; organic substance metabolic process; metabolic process; cellular amino acid metabolic process; alpha-amino acid biosynthetic pro…		lyase activity; cysteine synthase activity; catalytic activity; carbon-oxygen lyase activity;	cysK; cysteine synthase A [EC:2.5.1.47]	K01738	sly00920 Sulfur metabolism - Solanum lycopersicum (tomato); sly01110 Biosynthesis of secondary metabolites - Solanum lycopersicum (tomato); sly00270 Cysteine and methionine metabolism - Solanum lycopersicum (tomato); sly01200 Carbon metabolism - Solanum lycopersicum (tomato); sly01230 Biosynthesis of amino acids - Solanum lycopersicum (tomato); sly01100 Metabolic pathways - Solanum lycopersicum (…	IPR001926;	Tryptophan synthase beta subunit-like PLP-dependent enzyme;
Q9FSF5	Cysteine synthase	Solyc01g097920.2.1	1	4	Cluster 9	Clustered	1.4	0.561388	48066	0.625	cytoskeleton	sulfur amino acid biosynthetic process; organic acid biosynthetic process; single-organism process; biosynthetic process; organonitrogen compound biosynthetic process; cellular metabolic process; sulfur compound biosynthetic process; sulfur amino acid metabolic process; organic substance metabolic process; metabolic process; cellular amino acid metabolic process; alpha-amino acid biosynthetic pro…		lyase activity; cysteine synthase activity; catalytic activity; carbon-oxygen lyase activity;	cysK; cysteine synthase A [EC:2.5.1.47]	K01738	sly00920 Sulfur metabolism - Solanum lycopersicum (tomato); sly01110 Biosynthesis of secondary metabolites - Solanum lycopersicum (tomato); sly00270 Cysteine and methionine metabolism - Solanum lycopersicum (tomato); sly01200 Carbon metabolism - Solanum lycopersicum (tomato); sly01230 Biosynthesis of amino acids - Solanum lycopersicum (tomato); sly01100 Metabolic pathways - Solanum lycopersicum (…	IPR001926;	Tryptophan synthase beta subunit-like PLP-dependent enzyme;
Q6RJS4	Beta-cyanoalanine synthase (Fragment)	Solyc10g012370.2.1	1	4	Cluster 9	Seed	1.4	0.561388	48066	0.625	mitochondria	sulfur amino acid biosynthetic process; organic acid biosynthetic process; single-organism process; biosynthetic process; organonitrogen compound biosynthetic process; cellular metabolic process; sulfur compound biosynthetic process; sulfur amino acid metabolic process; organic substance metabolic process; metabolic process; cellular amino acid metabolic process; alpha-amino acid biosynthetic pro…						IPR001926;	Tryptophan synthase beta subunit-like PLP-dependent enzyme;
A0A076KWG2	Malate dehydrogenase	mdh	4	10	Cluster 5	Clustered	3.45455	0.709502	386	0.494444	chloroplast	dicarboxylic acid metabolic process; oxidation-reduction process; small molecule metabolic process; single-organism cellular process; single-organism process; carbohydrate metabolic process; primary metabolic process; cellular metabolic process; organic substance metabolic process; metabolic process; single-organism metabolic process; malate metabolic process; carboxylic acid metabolic process; o…		"oxidoreductase activity, acting on CH-OH group of donors; malate dehydrogenase (NADP+) activity; oxidoreductase activity, acting on the CH-OH group of donors, NAD or NADP as acceptor; malate dehydrogenase activity; catalytic activity; oxidoreductase activity; "	E1.1.1.82; malate dehydrogenase (NADP+) [EC:1.1.1.82]	K00051	sly00620 Pyruvate metabolism - Solanum lycopersicum (tomato); sly01200 Carbon metabolism - Solanum lycopersicum (tomato); sly00710 Carbon fixation in photosynthetic organisms - Solanum lycopersicum (tomato); sly01100 Metabolic pathways - Solanum lycopersicum (tomato);	IPR022383; IPR016040; IPR001236; IPR015955;	"Lactate/malate dehydrogenase, C-terminal; NAD(P)-binding domain; Lactate/malate dehydrogenase, N-terminal; Lactate dehydrogenase/glycoside hydrolase, family 4, C-terminal; "
Q9ZPL5	Cystathionine gamma-synthase	LOC543920	1	7		Unclustered	2.71429	0.562293	48078	0.485714	chloroplast			organic cyclic compound binding; heterocyclic compound binding; catalytic activity; binding; ion binding; anion binding; cofactor binding; pyridoxal phosphate binding;				IPR015424; IPR015421; IPR015422;	"Pyridoxal phosphate-dependent transferase; Pyridoxal phosphate-dependent transferase, major region, subdomain 1; Pyridoxal phosphate-dependent transferase, major region, subdomain 2; "
H2A0J7	2-carboxy-D-arabinitol 1-phosphate (CA1P) phosphatase	Solyc06g074510.2.1	1	3		Unclustered	1.66667	0.691101	2	0.733333	chloroplast	metabolic process;		catalytic activity;	gpmB; probable phosphoglycerate mutase [EC:5.4.2.12]	K15634	"sly00260 Glycine, serine and threonine metabolism - Solanum lycopersicum (tomato); sly01110 Biosynthesis of secondary metabolites - Solanum lycopersicum (tomato); sly01200 Carbon metabolism - Solanum lycopersicum (tomato); sly00010 Glycolysis / Gluconeogenesis - Solanum lycopersicum (tomato); sly01230 Biosynthesis of amino acids - Solanum lycopersicum (tomato); sly01100 Metabolic pathways - Sola…
O65852	"Isocitrate dehydrogenase [NAD] subunit, mitochondrial "	Solyc08g077930.2.1	2	4	Cluster 13	Clustered	1.66667	0.727903	12758	0.428571	mitochondria	tricarboxylic acid metabolic process; oxidation-reduction process; small molecule metabolic process; single-organism cellular process; tricarboxylic acid cycle; single-organism process; primary metabolic process; cellular respiration; cellular metabolic process; organic substance metabolic process; citrate metabolic process; metabolic process; generation of precursor metabolites and energy; aerob…		"magnesium ion binding; nucleoside phosphate binding; ion binding; isocitrate dehydrogenase activity; nucleotide binding; cofactor binding; oxidoreductase activity; oxidoreductase activity, acting on CH-OH group of donors; heterocyclic compound binding; organic cyclic compound binding; oxidoreductase activity, acting on the CH-OH group of donors, NAD or NADP as acceptor; catalytic activity; NAD b…	IDH3; isocitrate dehydrogenase (NAD+) [EC:1.1.1.41]	K00030	sly01110 Biosynthesis of secondary metabolites - Solanum lycopersicum (tomato); sly01210 2-Oxocarboxylic acid metabolism - Solanum lycopersicum (tomato); sly01200 Carbon metabolism - Solanum lycopersicum (tomato); sly01230 Biosynthesis of amino acids - Solanum lycopersicum (tomato); sly01100 Metabolic pathways - Solanum lycopersicum (tomato); sly00020 Citrate cycle (TCA cycle) - Solanum lycopersi…	IPR024084;	Isopropylmalate dehydrogenase-like domain;
Q84RD7	ZIP	at103	2	4		Unclustered	0.4	0.828947	632	0.25	cytosol	cofactor biosynthetic process; pigment biosynthetic process; cellular aromatic compound metabolic process; chlorophyll metabolic process; single-organism process; biosynthetic process; organonitrogen compound biosynthetic process; cellular metabolic process; organic substance metabolic process; metabolic process; porphyrin-containing compound metabolic process; heterocycle metabolic process; arom…		"oxidoreductase activity, acting on paired donors, with incorporation or reduction of molecular oxygen, NAD(P)H as one donor, and incorporation of one atom of oxygen; catalytic activity; binding; ion binding; cation binding; metal ion binding; oxidoreductase activity, acting on paired donors, with incorporation or reduction of molecular oxygen; monooxygenase activity; magnesium-protoporphyrin IX …	E1.14.13.81; magnesium-protoporphyrin IX monomethyl ester (oxidative) cyclase [EC:1.14.13.81]	K04035	sly00860 Porphyrin and chlorophyll metabolism - Solanum lycopersicum (tomato); sly01110 Biosynthesis of secondary metabolites - Solanum lycopersicum (tomato); sly01100 Metabolic pathways - Solanum lycopersicum (tomato);	IPR009078; IPR003251;	Ferritin-like superfamily; Rubrerythrin;
O24157	Nascent polypeptide associated complex alpha chain (Fragment)	Solyc10g078150.1.1	1	2		Unclustered	0.666667	0.761086	4326	0.511905	cytosol			protein binding; binding;		K03626		IPR009060;	UBA-like;
A0A076L2E1	Nascent polypeptide-associated complex subunit beta	BTF3	5	2		Unclustered	0.666667	0.719759	2	0.520833	nuclear					K01527		IPR002715;	Nascent polypeptide-associated complex NAC domain;
Q9SBI4	Protoporphyrinogen oxidase PX-1	Solyc01g079090.2.1	3	3	Cluster 12	Seed	2	0.618421	256	0.583333	chloroplast	cofactor biosynthetic process; heterocycle biosynthetic process; cellular aromatic compound metabolic process; oxidation-reduction process; porphyrin-containing compound biosynthetic process; organic cyclic compound metabolic process; single-organism process; nitrogen compound metabolic process; biosynthetic process; organonitrogen compound biosynthetic process; cellular metabolic process; organi…		"oxidoreductase activity, acting on the CH-CH group of donors; oxidoreductase activity, acting on the CH-CH group of donors, oxygen as acceptor; catalytic activity; protoporphyrinogen oxidase activity; oxygen-dependent protoporphyrinogen oxidase activity; oxidoreductase activity; "	PPOX; oxygen-dependent protoporphyrinogen oxidase [EC:1.3.3.4]	K00231	sly00860 Porphyrin and chlorophyll metabolism - Solanum lycopersicum (tomato); sly01110 Biosynthesis of secondary metabolites - Solanum lycopersicum (tomato); sly01100 Metabolic pathways - Solanum lycopersicum (tomato);	IPR002937; IPR027418; IPR023753;	"Amine oxidase; Protoporphyrinogen oxidase, C-terminal domain; FAD/NAD(P)-binding domain; "
P93769	Elongation factor 1-alpha	Solyc11g069700.1.1	7	1		Unclustered	0	0.703469	0	0	cytosol	translational elongation; cellular protein metabolic process; biosynthetic process; primary metabolic process; cellular metabolic process; organic substance biosynthetic process; cellular biosynthetic process; organic substance metabolic process; metabolic process; cellular macromolecule biosynthetic process; cellular macromolecule metabolic process; gene expression; macromolecule metabolic proce…	intracellular part; cell; cell part; intracellular; cytoplasm;	"RNA binding; nucleoside phosphate binding; translation elongation factor activity; nucleoside binding; ion binding; hydrolase activity, acting on acid anhydrides; hydrolase activity; nucleotide binding; nucleoside-triphosphatase activity; heterocyclic compound binding; organic cyclic compound binding; translation factor activity, nucleic acid binding; ribonucleoside binding; carbohydrate derivat…	EEF1A; elongation factor 1-alpha	K03231	sly03013 RNA transport - Solanum lycopersicum (tomato);	IPR004160; IPR004161; IPR009001; IPR027417; IPR000795; IPR009000;	"Translation elongation factor EFTu/EF1A, C-terminal; Translation elongation factor EFTu-like, domain 2; Translation elongation factor EF1A/initiation factor IF2gamma, C-terminal; P-loop containing nucleoside triphosphate hydrolase; Transcription factor, GTP-binding domain; Translation protein, beta-barrel domain; "
A0A077DCL8	Phosphoenolpyruvate carboxykinase	LOC543812	2	11	Cluster 5	Clustered	3	0.753544	147330	0.3	cytosol	carbohydrate biosynthetic process; hexose biosynthetic process; single-organism biosynthetic process; single-organism process; biosynthetic process; monosaccharide biosynthetic process; primary metabolic process; carbohydrate metabolic process; organic substance biosynthetic process; organic substance metabolic process; glucose metabolic process; single-organism carbohydrate metabolic process; me…		ATP binding; nucleoside phosphate binding; phosphoenolpyruvate carboxykinase activity; nucleoside binding; ion binding; lyase activity; nucleotide binding; phosphoenolpyruvate carboxykinase (ATP) activity; organic cyclic compound binding; heterocyclic compound binding; ribonucleoside binding; carbohydrate derivative binding; catalytic activity; ribonucleotide binding; carbon-carbon lyase activity…	E4.1.1.49; phosphoenolpyruvate carboxykinase (ATP) [EC:4.1.1.49]	K01610	sly00620 Pyruvate metabolism - Solanum lycopersicum (tomato); sly01110 Biosynthesis of secondary metabolites - Solanum lycopersicum (tomato); sly01200 Carbon metabolism - Solanum lycopersicum (tomato); sly00710 Carbon fixation in photosynthetic organisms - Solanum lycopersicum (tomato); sly00010 Glycolysis / Gluconeogenesis - Solanum lycopersicum (tomato); sly01100 Metabolic pathways - Solanum ly…	IPR008210; IPR013035;	"Phosphoenolpyruvate carboxykinase, N-terminal; Phosphoenolpyruvate carboxykinase, C-terminal; "
Q9SC80	Deoxyhypusine synthase	DHS	1	2		Unclustered	0.666667	0.695324	2	1	cytoskeleton	single-organism biosynthetic process; peptidyl-lysine modification to peptidyl-hypusine; single-organism cellular process; cellular protein metabolic process; single-organism process; biosynthetic process; primary metabolic process; cellular metabolic process; organic substance metabolic process; peptidyl-amino acid modification; peptidyl-lysine modification; metabolic process; single-organism me…				K00809		IPR029035;	DHS-like NAD/FAD-binding domain;
A0A075EYQ6	Eukaryotic translation initiation factor 5A	eIF-5A3	3	2		Unclustered	0.666667	0.761086	7368	0.511905	cytosol	regulation of cellular process; positive regulation of cellular protein metabolic process; regulation of macromolecule metabolic process; posttranscriptional regulation of gene expression; positive regulation of protein complex disassembly; regulation of translational termination; positive regulation of biosynthetic process; cellular protein metabolic process; biosynthetic process; translational …		"organic cyclic compound binding; heterocyclic compound binding; ribosome binding; translation factor activity, nucleic acid binding; RNA binding; translation elongation factor activity; binding; nucleic acid binding; macromolecular complex binding; ribonucleoprotein complex binding; "		K03263		IPR008991; IPR012340; IPR014722; IPR020189;	"Translation protein SH3-like domain; Nucleic acid-binding, OB-fold; Ribosomal protein L2 domain 2; Translation elongation factor, IF5A C-terminal; "
A0A077D849	Eukaryotic translation initiation factor 5A	eIF-5A2	5	2		Unclustered	0.666667	0.761086	7368	0.511905	cytosol	regulation of cellular process; positive regulation of cellular protein metabolic process; regulation of macromolecule metabolic process; posttranscriptional regulation of gene expression; positive regulation of protein complex disassembly; regulation of translational termination; positive regulation of biosynthetic process; cellular protein metabolic process; biosynthetic process; translational …		"organic cyclic compound binding; heterocyclic compound binding; ribosome binding; translation factor activity, nucleic acid binding; RNA binding; translation elongation factor activity; binding; nucleic acid binding; macromolecular complex binding; ribonucleoprotein complex binding; "		K03263		IPR008991; IPR012340; IPR014722; IPR020189;	"Translation protein SH3-like domain; Nucleic acid-binding, OB-fold; Ribosomal protein L2 domain 2; Translation elongation factor, IF5A C-terminal; "
A0A077D830	Superoxide dismutase copper chaperone isoform 1	CCS	1	1		Unclustered	0	0.666667	0	0	chloroplast	superoxide metabolic process; oxidation-reduction process; metal ion transport; single-organism process; cellular metabolic process; establishment of localization; transport; metabolic process; single-organism localization; reactive oxygen species metabolic process; cation transport; ion transport; single-organism metabolic process; localization; cellular process; single-organism transport;		metal ion binding; cation binding; binding; ion binding;		K04569		IPR006121; IPR001424;	"Heavy metal-associated domain, HMA; Superoxide dismutase, copper/zinc binding domain; "
A8UDS9	Copper/zinc superoxide dismutase (Fragment)	SODCC.1	2	3		Unclustered	0.5	1	6	0	cytosol	superoxide metabolic process; metabolic process; reactive oxygen species metabolic process; oxidation-reduction process; single-organism metabolic process; single-organism process; cellular process; cellular metabolic process;		metal ion binding; cation binding; binding; ion binding;	"SOD1; superoxide dismutase, Cu-Zn family [EC:1.15.1.1]"	K04565	sly04146 Peroxisome - Solanum lycopersicum (tomato);	IPR001424;	"Superoxide dismutase, copper/zinc binding domain; "
P27154	Phosphoenolpyruvate carboxylase	Solyc10g007290.2.1	6	10	Cluster 5	Clustered	3	0.742685	10364	0.482353	cytosol	tricarboxylic acid metabolic process; oxidation-reduction process; small molecule metabolic process; single-organism cellular process; tricarboxylic acid cycle; single-organism process; primary metabolic process; cellular respiration; cellular metabolic process; organic substance metabolic process; citrate metabolic process; metabolic process; generation of precursor metabolites and energy; aerob…		carboxy-lyase activity; lyase activity; phosphoenolpyruvate carboxylase activity; catalytic activity; carbon-carbon lyase activity; phosphoenolpyruvate carboxykinase activity;	ppc; phosphoenolpyruvate carboxylase [EC:4.1.1.31]	K01595	sly00620 Pyruvate metabolism - Solanum lycopersicum (tomato); sly01200 Carbon metabolism - Solanum lycopersicum (tomato); sly00710 Carbon fixation in photosynthetic organisms - Solanum lycopersicum (tomato); sly01100 Metabolic pathways - Solanum lycopersicum (tomato);	IPR015813;	Pyruvate/Phosphoenolpyruvate kinase-like domain;
Q9FES7	Mg-protoporphyrin IX chelatase	Solyc10g008740.2.1	7	3	Cluster 12	Clustered	1.66667	0.703947	186	0.6	chloroplast	cofactor biosynthetic process; pigment biosynthetic process; cellular aromatic compound metabolic process; chlorophyll metabolic process; single-organism process; biosynthetic process; organonitrogen compound biosynthetic process; cellular metabolic process; organic substance metabolic process; metabolic process; porphyrin-containing compound metabolic process; heterocycle metabolic process; arom…		"ATP binding; nucleoside phosphate binding; nucleoside binding; ion binding; ligase activity; ligase activity, forming nitrogen-metal bonds, forming coordination complexes; ligase activity, forming nitrogen-metal bonds; magnesium chelatase activity; nucleotide binding; organic cyclic compound binding; heterocyclic compound binding; ribonucleoside binding; carbohydrate derivative binding; catalyti…	chlI; magnesium chelatase subunit I [EC:6.6.1.1]	K03405	sly00860 Porphyrin and chlorophyll metabolism - Solanum lycopersicum (tomato); sly01110 Biosynthesis of secondary metabolites - Solanum lycopersicum (tomato); sly01100 Metabolic pathways - Solanum lycopersicum (tomato);	IPR003593; IPR000523; IPR027417;	AAA+ ATPase domain; Magnesium chelatase ChlI domain; P-loop containing nucleoside triphosphate hydrolase;
A7XAQ5	Glucose-1-phosphate adenylyltransferase	LOC543968	8	1		Unclustered	0	0.556561	0	0	cytosol	carbohydrate biosynthetic process; polysaccharide biosynthetic process; glucan metabolic process; single-organism process; biosynthetic process; energy reserve metabolic process; cellular metabolic process; cellular polysaccharide metabolic process; organic substance metabolic process; metabolic process; generation of precursor metabolites and energy; cellular carbohydrate metabolic process; poly…		"glucose-1-phosphate adenylyltransferase activity; nucleotidyltransferase activity; catalytic activity; transferase activity; transferase activity, transferring phosphorus-containing groups; adenylyltransferase activity; "	glgC; glucose-1-phosphate adenylyltransferase [EC:2.7.7.27]	K00975	sly01110 Biosynthesis of secondary metabolites - Solanum lycopersicum (tomato); sly00500 Starch and sucrose metabolism - Solanum lycopersicum (tomato); sly01100 Metabolic pathways - Solanum lycopersicum (tomato); sly00520 Amino sugar and nucleotide sugar metabolism - Solanum lycopersicum (tomato);	IPR011004; IPR005835; IPR029044;	Trimeric LpxA-like; Nucleotidyl transferase domain; Nucleotide-diphospho-sugar transferases;
Q8W3Z6	Cytosolic phosphoglucomutase (Fragment)	Solyc04g045340.2.1	1	5		Unclustered	0.333333	0.622926	105860	0.2	cytosol	metabolic process; carbohydrate metabolic process; primary metabolic process; organic substance metabolic process;		"isomerase activity; catalytic activity; intramolecular transferase activity; intramolecular transferase activity, phosphotransferases; "				IPR016055; IPR005844;	"Alpha-D-phosphohexomutase, alpha/beta/alpha I/II/III; Alpha-D-phosphohexomutase, alpha/beta/alpha domain I; "
W0KS23	Glucose-1-phosphate adenylyltransferase	agpL3	6	1		Unclustered	0	0.556561	0	0	chloroplast	carbohydrate biosynthetic process; polysaccharide biosynthetic process; glucan metabolic process; single-organism process; biosynthetic process; energy reserve metabolic process; cellular metabolic process; cellular polysaccharide metabolic process; organic substance metabolic process; metabolic process; generation of precursor metabolites and energy; cellular carbohydrate metabolic process; poly…		"glucose-1-phosphate adenylyltransferase activity; nucleotidyltransferase activity; catalytic activity; transferase activity; transferase activity, transferring phosphorus-containing groups; adenylyltransferase activity; "	glgC; glucose-1-phosphate adenylyltransferase [EC:2.7.7.27]	K00975	sly01110 Biosynthesis of secondary metabolites - Solanum lycopersicum (tomato); sly00500 Starch and sucrose metabolism - Solanum lycopersicum (tomato); sly01100 Metabolic pathways - Solanum lycopersicum (tomato); sly00520 Amino sugar and nucleotide sugar metabolism - Solanum lycopersicum (tomato);	IPR011004; IPR029044; IPR005835;	Trimeric LpxA-like; Nucleotide-diphospho-sugar transferases; Nucleotidyl transferase domain;
P06407	Photosystem I P700 chlorophyll a apoprotein A2	Solyc12g033060.1.1	4	3	Cluster 10	Clustered	3	0.554751	0	0.833333	mitochondria	metabolic process; cellular metabolic process; cellular process; photosynthesis;	membrane; macromolecular complex; intrinsic component of membrane; intracellular part; cell; integral component of membrane; photosynthetic membrane; photosystem; membrane part; intracellular; cell part; thylakoid; protein complex; thylakoid part; photosystem I;		psaB; photosystem I P700 chlorophyll a apoprotein A2	K02690	sly00195 Photosynthesis - Solanum lycopersicum (tomato); sly01100 Metabolic pathways - Solanum lycopersicum (tomato);
P62094	Photosystem I iron-sulfur center	Solyc02g011760.1.1	4	3	Cluster 10	Clustered	3	0.554751	0	0.833333	chloroplast	"photosynthetic electron transport in photosystem I; metabolic process; generation of precursor metabolites and energy; single-organism metabolic process; oxidation-reduction process; single-organism cellular process; single-organism process; electron transport chain; photosynthesis, light reaction; photosynthetic electron transport chain; cellular process; cellular metabolic process; photosynthe…	photosystem; membrane; membrane part; cell part; intracellular; thylakoid; thylakoid membrane; macromolecular complex; intracellular part; protein complex; cell; thylakoid part; photosystem I; photosynthetic membrane;	"electron carrier activity; 4 iron, 4 sulfur cluster binding; binding; iron-sulfur cluster binding; metal cluster binding; "	psaC; photosystem I subunit VII	K02691	sly00195 Photosynthesis - Solanum lycopersicum (tomato); sly01100 Metabolic pathways - Solanum lycopersicum (tomato);	IPR017896;	"4Fe-4S ferredoxin-type, iron-sulphur binding domain; "
Q84QE7	Putative photosystem I subunit III	Solyc02g069450.2.1	7	3	Cluster 10	Clustered	3	0.554751	0	0.833333	chloroplast	metabolic process; cellular metabolic process; cellular process; photosynthesis;	membrane; photosystem; photosystem I reaction center; membrane part; cell part; intracellular; thylakoid; macromolecular complex; intracellular part; cell; protein complex; thylakoid part; photosystem I; photosynthetic membrane;		psaF; photosystem I subunit III	K02694	sly00195 Photosynthesis - Solanum lycopersicum (tomato); sly01100 Metabolic pathways - Solanum lycopersicum (tomato);
P06405	Photosystem I P700 chlorophyll a apoprotein A1	Solyc02g020960.1.1	6	4	Cluster 10	Seed	3	0.620513	10626	0.5	plasma membrane	metabolic process; cellular metabolic process; cellular process; photosynthesis;	membrane; macromolecular complex; intrinsic component of membrane; intracellular part; cell; integral component of membrane; photosynthetic membrane; photosystem; membrane part; intracellular; cell part; thylakoid; protein complex; thylakoid part; photosystem I;	metal ion binding; cation binding; binding; ion binding;	psaA; photosystem I P700 chlorophyll a apoprotein A1	K02689	sly00195 Photosynthesis - Solanum lycopersicum (tomato); sly01100 Metabolic pathways - Solanum lycopersicum (tomato);
A0A076KXA0	Putative DNA repair protein RAD23-3-like protein	rad23	3	4		Unclustered	0.4	0.808446	63994	0.273649	cytosol	cellular response to stress; proteolysis involved in cellular protein catabolic process; cellular protein catabolic process; cellular aromatic compound metabolic process; DNA metabolic process; nucleotide-excision repair; cellular protein metabolic process; single-organism process; response to stimulus; cellular metabolic process; proteasomal protein catabolic process; organic substance metabolic…	organelle; intracellular membrane-bounded organelle; intracellular organelle; nucleus; cell part; intracellular; intracellular part; membrane-bounded organelle; cell;	organic cyclic compound binding; heterocyclic compound binding; DNA binding; binding; nucleic acid binding; damaged DNA binding; protein binding;	RAD23; UV excision repair protein RAD23	K10839	sly03420 Nucleotide excision repair - Solanum lycopersicum (tomato); sly04141 Protein processing in endoplasmic reticulum - Solanum lycopersicum (tomato);	IPR006636; IPR015940; IPR029071; IPR000626; IPR015360; IPR009060;	Heat shock chaperonin-binding; Ubiquitin-associated domain; Ubiquitin-related domain; Ubiquitin domain; XPC-binding domain; UBA-like;
P12116	DNA-directed RNA polymerase subunit beta'	Solyc08g028950.1.1	1	4		Unclustered	0.4	0.803318	417510	0.33	mitochondria	"heterocycle biosynthetic process; cellular aromatic compound metabolic process; nucleic acid-templated transcription; nucleobase-containing compound biosynthetic process; organic cyclic compound metabolic process; nitrogen compound metabolic process; RNA biosynthetic process; biosynthetic process; primary metabolic process; organic substance biosynthetic process; cellular metabolic process; cell…		"organic cyclic compound binding; heterocyclic compound binding; DNA binding; nucleotidyltransferase activity; RNA polymerase activity; catalytic activity; binding; nucleic acid binding; DNA-directed RNA polymerase activity; transferase activity; transferase activity, transferring phosphorus-containing groups; "	rpoC; DNA-directed RNA polymerase subunit beta' [EC:2.7.7.6]	K03046	sly03020 RNA polymerase - Solanum lycopersicum (tomato); sly00230 Purine metabolism - Solanum lycopersicum (tomato); sly01100 Metabolic pathways - Solanum lycopersicum (tomato); sly00240 Pyrimidine metabolism - Solanum lycopersicum (tomato);	IPR006592; IPR000722; IPR007080; IPR007066;	"RNA polymerase, N-terminal; RNA polymerase, alpha subunit; RNA polymerase Rpb1, domain 1; RNA polymerase Rpb1, domain 3; "
O49905	Polyubiquitin	Solyc10g006480.1.1	1	9		Unclustered	3	0.816591	235578	0.179293	cytosol			protein binding; binding;				IPR029071; IPR000626;	Ubiquitin-related domain; Ubiquitin domain;
A0A068JD95	"Fructose-1,6-bisphosphatase "	Solyc12g056530.1.1	3	7	Cluster 6	Clustered	5	0.654902	191082	0.478571	chloroplast	monosaccharide catabolic process; single-organism carbohydrate catabolic process; single-organism catabolic process; single-organism process; primary metabolic process; carbohydrate metabolic process; carbohydrate catabolic process; organic substance metabolic process; organic substance catabolic process; single-organism carbohydrate metabolic process; metabolic process; fructose metabolic proces…		"carbohydrate phosphatase activity; catalytic activity; phosphoric ester hydrolase activity; phosphatase activity; hydrolase activity, acting on ester bonds; hydrolase activity; sugar-phosphatase activity; fructose 1,6-bisphosphate 1-phosphatase activity; "	"FBP; fructose-1,6-bisphosphatase I [EC:3.1.3.11]"	K03841	sly01110 Biosynthesis of secondary metabolites - Solanum lycopersicum (tomato); sly01200 Carbon metabolism - Solanum lycopersicum (tomato); sly00710 Carbon fixation in photosynthetic organisms - Solanum lycopersicum (tomato); sly00051 Fructose and mannose metabolism - Solanum lycopersicum (tomato); sly00010 Glycolysis / Gluconeogenesis - Solanum lycopersicum (tomato); sly01100 Metabolic pathways …	IPR033391;	"Fructose-1-6-bisphosphatase class I, N-terminal; "
B6A8D0	Ubiquitin (Fragment)	Solyc07g064130.1.1	2	9		Unclustered	3	0.816591	235578	0.179293	cytosol			protein binding; binding;				IPR029071; IPR000626;	Ubiquitin-related domain; Ubiquitin domain;
A0A076KWG9	"Chloroplast sedoheptulose-1,7-bisphosphatase "	SBPase	11	4		Unclustered	4	0.620211	0	0.828125	chloroplast	metabolic process; carbohydrate metabolic process; primary metabolic process; organic substance metabolic process;		"hydrolase activity; phosphoric ester hydrolase activity; catalytic activity; phosphatase activity; hydrolase activity, acting on ester bonds; "	E3.1.3.37; sedoheptulose-bisphosphatase [EC:3.1.3.37]	K01100	sly01200 Carbon metabolism - Solanum lycopersicum (tomato); sly00710 Carbon fixation in photosynthetic organisms - Solanum lycopersicum (tomato); sly01100 Metabolic pathways - Solanum lycopersicum (tomato);	IPR033391;	"Fructose-1-6-bisphosphatase class I, N-terminal; "
A0A068JCD2	"Chloroplast fructose-1,6-bisphosphatase "	Solyc09g011810.2.1	4	7	Cluster 6	Clustered	5	0.654902	191082	0.478571	nuclear	monosaccharide catabolic process; single-organism carbohydrate catabolic process; single-organism catabolic process; single-organism process; primary metabolic process; carbohydrate metabolic process; carbohydrate catabolic process; organic substance metabolic process; organic substance catabolic process; single-organism carbohydrate metabolic process; metabolic process; fructose metabolic proces…		"carbohydrate phosphatase activity; phosphoric ester hydrolase activity; catalytic activity; phosphatase activity; hydrolase activity, acting on ester bonds; hydrolase activity; sugar-phosphatase activity; fructose 1,6-bisphosphate 1-phosphatase activity; "	"FBP; fructose-1,6-bisphosphatase I [EC:3.1.3.11]"	K03841	sly01110 Biosynthesis of secondary metabolites - Solanum lycopersicum (tomato); sly01200 Carbon metabolism - Solanum lycopersicum (tomato); sly00710 Carbon fixation in photosynthetic organisms - Solanum lycopersicum (tomato); sly00051 Fructose and mannose metabolism - Solanum lycopersicum (tomato); sly00010 Glycolysis / Gluconeogenesis - Solanum lycopersicum (tomato); sly01100 Metabolic pathways …	IPR033391;	"Fructose-1-6-bisphosphatase class I, N-terminal; "
A0A068JFR3	Fructokinase	FRK4	1	4	Cluster 18	Clustered	0.4	0.591554	143318	0.53125	chloroplast	single-organism carbohydrate metabolic process; metabolic process; single-organism metabolic process; monosaccharide metabolic process; single-organism process; primary metabolic process; carbohydrate metabolic process; pentose metabolic process; D-ribose metabolic process; organic substance metabolic process;		"carbohydrate kinase activity; kinase activity; ribokinase activity; phosphotransferase activity, alcohol group as acceptor; catalytic activity; transferase activity; transferase activity, transferring phosphorus-containing groups; "	E2.7.1.4; fructokinase [EC:2.7.1.4]	K00847	sly00500 Starch and sucrose metabolism - Solanum lycopersicum (tomato); sly00051 Fructose and mannose metabolism - Solanum lycopersicum (tomato); sly01100 Metabolic pathways - Solanum lycopersicum (tomato); sly00520 Amino sugar and nucleotide sugar metabolism - Solanum lycopersicum (tomato);	IPR011611; IPR029056;	Carbohydrate kinase PfkB; Ribokinase-like;
Q8GUA3	Vacuolar invertase	AI	8	3	Cluster 18	Clustered	0.5	0.530015	38	0.666667	cytosol	metabolic process; carbohydrate metabolic process; primary metabolic process; organic substance metabolic process;		"sucrose alpha-glucosidase activity; alpha-glucosidase activity; catalytic activity; hydrolase activity, acting on glycosyl bonds; glucosidase activity; hydrolase activity, hydrolyzing O-glycosyl compounds; hydrolase activity; beta-fructofuranosidase activity; "	E3.2.1.26; beta-fructofuranosidase [EC:3.2.1.26]	K01193	sly00500 Starch and sucrose metabolism - Solanum lycopersicum (tomato); sly00052 Galactose metabolism - Solanum lycopersicum (tomato); sly01100 Metabolic pathways - Solanum lycopersicum (tomato);	IPR021792; IPR013148; IPR023296; IPR013189; IPR013320;	"Beta-fructofuranosidase; Glycosyl hydrolase family 32, N-terminal; Glycosyl hydrolase, five-bladed beta-propellor domain; Glycosyl hydrolase family 32, C-terminal; Concanavalin A-like lectin/glucanase domain; "
Q8W3Z9	Invertase (Fragment)	Wiv-1	4	4	Cluster 18	Clustered	0.4	0.530618	100308	0.5	nuclear	metabolic process; carbohydrate metabolic process; primary metabolic process; organic substance metabolic process;		"hydrolase activity, hydrolyzing O-glycosyl compounds; hydrolase activity; catalytic activity; hydrolase activity, acting on glycosyl bonds; "				IPR023296; IPR013148; IPR013189; IPR013320;	"Glycosyl hydrolase, five-bladed beta-propellor domain; Glycosyl hydrolase family 32, N-terminal; Glycosyl hydrolase family 32, C-terminal; Concanavalin A-like lectin/glucanase domain; "
A0A068JCD7	Fructokinase	FRK2	3	4	Cluster 18	Clustered	0.4	0.591554	143318	0.53125	extracellular	single-organism carbohydrate metabolic process; metabolic process; single-organism metabolic process; monosaccharide metabolic process; single-organism process; primary metabolic process; carbohydrate metabolic process; pentose metabolic process; D-ribose metabolic process; organic substance metabolic process;		"carbohydrate kinase activity; kinase activity; ribokinase activity; phosphotransferase activity, alcohol group as acceptor; catalytic activity; transferase activity; transferase activity, transferring phosphorus-containing groups; "	E2.7.1.4; fructokinase [EC:2.7.1.4]	K00847	sly00500 Starch and sucrose metabolism - Solanum lycopersicum (tomato); sly00051 Fructose and mannose metabolism - Solanum lycopersicum (tomato); sly01100 Metabolic pathways - Solanum lycopersicum (tomato); sly00520 Amino sugar and nucleotide sugar metabolism - Solanum lycopersicum (tomato);	IPR011611; IPR029056;	Carbohydrate kinase PfkB; Ribokinase-like;
Q006P9	Malic enzyme	ME1	3	10	Cluster 8	Clustered	2.4	0.737255	9038	0.442105	chloroplast	dicarboxylic acid metabolic process; metabolic process; oxidation-reduction process; single-organism metabolic process; malate metabolic process; small molecule metabolic process; carboxylic acid metabolic process; single-organism cellular process; single-organism process; organic acid metabolic process; cellular process; cellular metabolic process; oxoacid metabolic process; organic substance me…		"malate dehydrogenase (decarboxylating) (NAD+) activity; nucleoside phosphate binding; nucleotide binding; cofactor binding; oxidoreductase activity; oxidoreductase activity, acting on CH-OH group of donors; heterocyclic compound binding; organic cyclic compound binding; oxidoreductase activity, acting on the CH-OH group of donors, NAD or NADP as acceptor; catalytic activity; NAD binding; binding…	E1.1.1.40; malate dehydrogenase (oxaloacetate-decarboxylating)(NADP+) [EC:1.1.1.40]	K00029	sly00620 Pyruvate metabolism - Solanum lycopersicum (tomato); sly01200 Carbon metabolism - Solanum lycopersicum (tomato); sly00710 Carbon fixation in photosynthetic organisms - Solanum lycopersicum (tomato); sly01100 Metabolic pathways - Solanum lycopersicum (tomato);	IPR012302; IPR012301; IPR016040;	"Malic enzyme, NAD-binding; Malic enzyme, N-terminal domain; NAD(P)-binding domain; "
Q006Q0	Malic enzyme	ME2	6	10	Cluster 8	Clustered	2.4	0.737255	9038	0.442105	chloroplast	dicarboxylic acid metabolic process; metabolic process; oxidation-reduction process; single-organism metabolic process; malate metabolic process; small molecule metabolic process; carboxylic acid metabolic process; single-organism cellular process; single-organism process; organic acid metabolic process; cellular process; cellular metabolic process; oxoacid metabolic process; organic substance me…		"malate dehydrogenase (decarboxylating) (NAD+) activity; nucleoside phosphate binding; nucleotide binding; cofactor binding; oxidoreductase activity; oxidoreductase activity, acting on CH-OH group of donors; heterocyclic compound binding; organic cyclic compound binding; oxidoreductase activity, acting on the CH-OH group of donors, NAD or NADP as acceptor; catalytic activity; NAD binding; binding…	E1.1.1.40; malate dehydrogenase (oxaloacetate-decarboxylating)(NADP+) [EC:1.1.1.40]	K00029	sly00620 Pyruvate metabolism - Solanum lycopersicum (tomato); sly01200 Carbon metabolism - Solanum lycopersicum (tomato); sly00710 Carbon fixation in photosynthetic organisms - Solanum lycopersicum (tomato); sly01100 Metabolic pathways - Solanum lycopersicum (tomato);	IPR012302; IPR012301; IPR016040;	"Malic enzyme, NAD-binding; Malic enzyme, N-terminal domain; NAD(P)-binding domain; "
M9Z760	Chloroplast 1-hydroxy-2-methyl-butenyl 4-diphosphate reductase	Solyc01g109300.2.1	6	7	Cluster 3	Clustered	5.78571	0.736842	2	0.9	cytosol	"phospholipid biosynthetic process; single-organism process; biosynthetic process; cellular lipid metabolic process; cellular metabolic process; dimethylallyl diphosphate metabolic process; phosphate-containing compound metabolic process; lipid biosynthetic process; organic substance metabolic process; isoprenoid biosynthetic process; metabolic process; pyruvate metabolic process; glyceraldehyde-…		"oxidoreductase activity, acting on CH or CH2 groups; oxidoreductase activity, acting on CH or CH2 groups, NAD or NADP as acceptor; catalytic activity; binding; ion binding; cation binding; metal ion binding; 4-hydroxy-3-methylbut-2-en-1-yl diphosphate reductase activity; oxidoreductase activity; "	ispH; 4-hydroxy-3-methylbut-2-en-1-yl diphosphate reductase [EC:1.17.7.4]	K03527	sly01110 Biosynthesis of secondary metabolites - Solanum lycopersicum (tomato); sly00900 Terpenoid backbone biosynthesis - Solanum lycopersicum (tomato); sly01100 Metabolic pathways - Solanum lycopersicum (tomato);
P30956	"50S ribosomal protein L28, chloroplastic "	Solyc09g090410.2.1	1	3		Unclustered	1.66667	0.761086	2	0.736434	chloroplast	cellular protein metabolic process; biosynthetic process; primary metabolic process; cellular metabolic process; organic substance biosynthetic process; cellular biosynthetic process; organic substance metabolic process; metabolic process; cellular macromolecule biosynthetic process; cellular macromolecule metabolic process; gene expression; macromolecule metabolic process; protein metabolic proc…	ribosome; organelle; intracellular organelle; intracellular non-membrane-bounded organelle; cell part; intracellular; cytoplasm; macromolecular complex; intracellular part; cell; ribonucleoprotein complex; cytoplasmic part; non-membrane-bounded organelle;	structural constituent of ribosome; structural molecule activity;	RP-L28; large subunit ribosomal protein L28	K02902	sly03010 Ribosome - Solanum lycopersicum (tomato);
Q8L6J9	Putative carbamoyl phosphate synthase large subunit	Solyc06g075340.2.1	1	4		Unclustered	1.66667	0.73997	45120	0.409091	chloroplast	nitrogen compound metabolic process; metabolic process;		ATP binding; nucleoside phosphate binding; nucleoside binding; ion binding; nucleotide binding; organic cyclic compound binding; heterocyclic compound binding; ribonucleoside binding; carbohydrate derivative binding; catalytic activity; ribonucleotide binding; binding; purine ribonucleoside binding; metal ion binding; cation binding; anion binding; purine ribonucleotide binding; adenyl ribonucleo…	carB; carbamoyl-phosphate synthase large subunit [EC:6.3.5.5]	K01955	"sly00250 Alanine, aspartate and glutamate metabolism - Solanum lycopersicum (tomato); sly01100 Metabolic pathways - Solanum lycopersicum (tomato); sly00240 Pyrimidine metabolism - Solanum lycopersicum (tomato); "	IPR005479; IPR013815; IPR011607; IPR016185; IPR005480; IPR011761; IPR005483; IPR013816;	"Carbamoyl-phosphate synthetase large subunit-like, ATP-binding domain; ATP-grasp fold, subdomain 1; Methylglyoxal synthase-like domain; Pre-ATP-grasp domain; Carbamoyl-phosphate synthetase, large subunit oligomerisation domain; ATP-grasp fold; Carbamoyl-phosphate synthase large subunit, CPSase domain; ATP-grasp fold, subdomain 2; "
Q6RUN3	"Chlorophyll a-b binding protein, chloroplastic (Fragment) "	Solyc12g011280.1.1	2	1		Unclustered	0	0.625	0	0	cytosol				LHCA3; light-harvesting complex I chlorophyll a/b binding protein 3	K08909	sly00196 Photosynthesis - antenna proteins - Solanum lycopersicum (tomato);	IPR023329;	Chlorophyll a/b binding protein domain;
A1KYB1	Adenosylhomocysteinase (Fragment)	Solyc12g098500.1.1	2	5	Cluster 9	Clustered	1.2	0.497134	12	0.657143	cytosol	metabolic process; one-carbon metabolic process; single-organism metabolic process; small molecule metabolic process; single-organism cellular process; single-organism process; cellular process; cellular metabolic process;		"adenosylhomocysteinase activity; hydrolase activity; hydrolase activity, acting on ether bonds; catalytic activity; trialkylsulfonium hydrolase activity; "	E3.3.1.1; adenosylhomocysteinase [EC:3.3.1.1]	K01251	sly00270 Cysteine and methionine metabolism - Solanum lycopersicum (tomato); sly01100 Metabolic pathways - Solanum lycopersicum (tomato);	IPR016040; IPR015878;	"NAD(P)-binding domain; S-adenosyl-L-homocysteine hydrolase, NAD binding domain; "
P68173	Adenosylhomocysteinase	Solyc09g092390.2.1	8	5	Cluster 9	Clustered	1.2	0.497134	12	0.657143	cytosol	metabolic process; one-carbon metabolic process; single-organism metabolic process; small molecule metabolic process; single-organism cellular process; single-organism process; cellular process; cellular metabolic process;		"adenosylhomocysteinase activity; hydrolase activity; hydrolase activity, acting on ether bonds; catalytic activity; trialkylsulfonium hydrolase activity; "	E3.3.1.1; adenosylhomocysteinase [EC:3.3.1.1]	K01251	sly00270 Cysteine and methionine metabolism - Solanum lycopersicum (tomato); sly01100 Metabolic pathways - Solanum lycopersicum (tomato);	IPR016040; IPR015878;	"NAD(P)-binding domain; S-adenosyl-L-homocysteine hydrolase, NAD binding domain; "
Q852R8	Pyruvate dehydrogenase E1 alpha subunit (Fragment)	Solyc04g005080.2.1	4	7		Unclustered	3.92857	0.741176	612	0.466165	cytosol	metabolic process;		"catalytic activity; oxidoreductase activity, acting on the aldehyde or oxo group of donors, disulfide as acceptor; oxidoreductase activity; oxidoreductase activity, acting on the aldehyde or oxo group of donors; "	PDHA; pyruvate dehydrogenase E1 component alpha subunit [EC:1.2.4.1]	K00161	sly00620 Pyruvate metabolism - Solanum lycopersicum (tomato); sly01110 Biosynthesis of secondary metabolites - Solanum lycopersicum (tomato); sly01200 Carbon metabolism - Solanum lycopersicum (tomato); sly00010 Glycolysis / Gluconeogenesis - Solanum lycopersicum (tomato); sly01100 Metabolic pathways - Solanum lycopersicum (tomato); sly00020 Citrate cycle (TCA cycle) - Solanum lycopersicum (tomato…	IPR001017; IPR029061;	"Dehydrogenase, E1 component; Thiamin diphosphate-binding fold; "
Q8W3Z7	UDP-glucose pyrophosphorylase (Fragment)	Solyc11g011960.1.1	7	3	Cluster 16	Clustered	2	0.557768	30592	0.444444	cytosol	cellular aromatic compound metabolic process; nucleotide metabolic process; small molecule metabolic process; single-organism cellular process; nitrogen compound metabolic process; single-organism process; organic cyclic compound metabolic process; primary metabolic process; cellular metabolic process; phosphate-containing compound metabolic process; organic substance metabolic process; metabolic…		"nucleotidyltransferase activity; UTP:glucose-1-phosphate uridylyltransferase activity; catalytic activity; UTP-monosaccharide-1-phosphate uridylyltransferase activity; transferase activity; uridylyltransferase activity; transferase activity, transferring phosphorus-containing groups; "	UGP2; UTP--glucose-1-phosphate uridylyltransferase [EC:2.7.7.9]	K00963	sly00500 Starch and sucrose metabolism - Solanum lycopersicum (tomato); sly00040 Pentose and glucuronate interconversions - Solanum lycopersicum (tomato); sly00052 Galactose metabolism - Solanum lycopersicum (tomato); sly01100 Metabolic pathways - Solanum lycopersicum (tomato); sly00520 Amino sugar and nucleotide sugar metabolism - Solanum lycopersicum (tomato);	IPR029044;	Nucleotide-diphospho-sugar transferases;
Q6IVK6	UDP-glucose 6-dehydrogenase	Solyc02g067080.2.1	4	2	Cluster 16	Clustered	2	0.491704	0	0.833333	endoplasmic reticulum	single-organism process; metabolic process; oxidation-reduction process; single-organism metabolic process;		"organic cyclic compound binding; heterocyclic compound binding; oxidoreductase activity, acting on CH-OH group of donors; oxidoreductase activity, acting on the CH-OH group of donors, NAD or NADP as acceptor; nucleoside phosphate binding; UDP-glucose 6-dehydrogenase activity; NAD binding; catalytic activity; binding; nucleotide binding; cofactor binding; small molecule binding; coenzyme binding;…	UGDH; UDPglucose 6-dehydrogenase [EC:1.1.1.22]	K00012	sly00500 Starch and sucrose metabolism - Solanum lycopersicum (tomato); sly00040 Pentose and glucuronate interconversions - Solanum lycopersicum (tomato); sly00053 Ascorbate and aldarate metabolism - Solanum lycopersicum (tomato); sly01100 Metabolic pathways - Solanum lycopersicum (tomato); sly00520 Amino sugar and nucleotide sugar metabolism - Solanum lycopersicum (tomato);	IPR001732; IPR008927; IPR014027; IPR016040; IPR014026;	"UDP-glucose/GDP-mannose dehydrogenase, N-terminal; 6-phosphogluconate dehydrogenase C-terminal domain-like; UDP-glucose/GDP-mannose dehydrogenase, C-terminal; NAD(P)-binding domain; UDP-glucose/GDP-mannose dehydrogenase, dimerisation; "
Q25C91	Tobacco fibrillarin homolog	Solyc03g025270.2.1	1	6		Unclustered	3.42857	0.763499	6	0.583333	cytosol	rRNA metabolic process; ncRNA processing; cellular component biogenesis; ribonucleoprotein complex biogenesis; cellular aromatic compound metabolic process; ribosome biogenesis; organic cyclic compound metabolic process; nitrogen compound metabolic process; primary metabolic process; cellular metabolic process; organic substance metabolic process; RNA metabolic process; metabolic process; tRNA me…		"organic cyclic compound binding; heterocyclic compound binding; RNA binding; methyltransferase activity; catalytic activity; binding; nucleic acid binding; transferase activity, transferring one-carbon groups; transferase activity; "	NOP1; rRNA 2'-O-methyltransferase fibrillarin [EC:2.1.1.-]	K14563	sly03008 Ribosome biogenesis in eukaryotes - Solanum lycopersicum (tomato);	IPR029063;	S-adenosyl-L-methionine-dependent methyltransferase;
Q75U98	Aspartate aminotransferase (Fragment)	Solyc08g041870.2.1	1	11	Cluster 7	Clustered	1.2	0.719155	266374	0.234848	extracellular	small molecule metabolic process; single-organism cellular process; nitrogen compound metabolic process; single-organism process; biosynthetic process; primary metabolic process; cellular metabolic process; organic substance metabolic process; metabolic process; cellular amino acid metabolic process; single-organism metabolic process; carboxylic acid metabolic process; organic acid metabolic proc…		"organic cyclic compound binding; heterocyclic compound binding; transferase activity, transferring nitrogenous groups; catalytic activity; binding; ion binding; anion binding; transaminase activity; transferase activity; cofactor binding; pyridoxal phosphate binding; "	"ASP5; aspartate aminotransferase, chloroplastic [EC:2.6.1.1]"	K00811	"sly01110 Biosynthesis of secondary metabolites - Solanum lycopersicum (tomato); sly00350 Tyrosine metabolism - Solanum lycopersicum (tomato); sly01210 2-Oxocarboxylic acid metabolism - Solanum lycopersicum (tomato); sly00330 Arginine and proline metabolism - Solanum lycopersicum (tomato); sly00270 Cysteine and methionine metabolism - Solanum lycopersicum (tomato); sly00950 Isoquinoline alkaloid …	IPR004839; IPR015424; IPR015422;	"Aminotransferase, class I/classII; Pyridoxal phosphate-dependent transferase; Pyridoxal phosphate-dependent transferase, major region, subdomain 2; "
W8SI43	Farnesyl pyrophosphate synthase 1	FPS1	3	9	Cluster 3	Clustered	6.61111	0.75	12	0.822222	cytosol	isoprenoid metabolic process; single-organism biosynthetic process; single-organism cellular process; single-organism process; biosynthetic process; cellular lipid metabolic process; primary metabolic process; organic substance biosynthetic process; cellular metabolic process; cellular biosynthetic process; organic substance metabolic process; lipid biosynthetic process; isoprenoid biosynthetic p…			FDPS; farnesyl diphosphate synthase [EC:2.5.1.1 2.5.1.10]	K00787	sly01110 Biosynthesis of secondary metabolites - Solanum lycopersicum (tomato); sly00900 Terpenoid backbone biosynthesis - Solanum lycopersicum (tomato); sly01100 Metabolic pathways - Solanum lycopersicum (tomato);	IPR008949;	Isoprenoid synthase domain;
D3W9H9	Geranylgeranyl diphosphate synthase	GGPS1	5	10	Cluster 3	Clustered	6.61111	0.815789	142	0.718182	chloroplast	isoprenoid metabolic process; single-organism biosynthetic process; single-organism cellular process; single-organism process; biosynthetic process; cellular lipid metabolic process; primary metabolic process; organic substance biosynthetic process; cellular metabolic process; cellular biosynthetic process; organic substance metabolic process; lipid biosynthetic process; isoprenoid biosynthetic p…			"GGPS; geranylgeranyl diphosphate synthase, type II [EC:2.5.1.1 2.5.1.10 2.5.1.29]"	K13789	sly01110 Biosynthesis of secondary metabolites - Solanum lycopersicum (tomato); sly00900 Terpenoid backbone biosynthesis - Solanum lycopersicum (tomato); sly01100 Metabolic pathways - Solanum lycopersicum (tomato);	IPR008949;	Isoprenoid synthase domain;
D3W9H8	Geranylgeranyl diphosphate synthase	GGPS2	4	10	Cluster 3	Clustered	6.61111	0.815789	142	0.718182	chloroplast	isoprenoid metabolic process; single-organism biosynthetic process; single-organism cellular process; single-organism process; biosynthetic process; cellular lipid metabolic process; primary metabolic process; organic substance biosynthetic process; cellular metabolic process; cellular biosynthetic process; organic substance metabolic process; lipid biosynthetic process; isoprenoid biosynthetic p…			"GGPS; geranylgeranyl diphosphate synthase, type II [EC:2.5.1.1 2.5.1.10 2.5.1.29]"	K13789	sly01110 Biosynthesis of secondary metabolites - Solanum lycopersicum (tomato); sly00900 Terpenoid backbone biosynthesis - Solanum lycopersicum (tomato); sly01100 Metabolic pathways - Solanum lycopersicum (tomato);	IPR008949;	Isoprenoid synthase domain;
J9PVL4	Chloroplast geranylgeranyl diphosphate synthase 3	Solyc02g085700.1.1	1	10	Cluster 3	Clustered	6.61111	0.815789	142	0.718182	chloroplast	isoprenoid metabolic process; single-organism biosynthetic process; single-organism cellular process; single-organism process; biosynthetic process; cellular lipid metabolic process; primary metabolic process; organic substance biosynthetic process; cellular metabolic process; cellular biosynthetic process; organic substance metabolic process; lipid biosynthetic process; isoprenoid biosynthetic p…			"GGPS; geranylgeranyl diphosphate synthase, type II [EC:2.5.1.1 2.5.1.10 2.5.1.29]"	K13789	sly01110 Biosynthesis of secondary metabolites - Solanum lycopersicum (tomato); sly00900 Terpenoid backbone biosynthesis - Solanum lycopersicum (tomato); sly01100 Metabolic pathways - Solanum lycopersicum (tomato);	IPR008949;	Isoprenoid synthase domain;
A0A0H3U3I7	Geranylgeranyl pyrophosphate synthase 5	Solyc09g008920.2.1	2	10	Cluster 3	Seed	6.61111	0.815789	142	0.718182	chloroplast	isoprenoid metabolic process; single-organism biosynthetic process; single-organism cellular process; single-organism process; biosynthetic process; cellular lipid metabolic process; primary metabolic process; organic substance biosynthetic process; cellular metabolic process; cellular biosynthetic process; organic substance metabolic process; lipid biosynthetic process; isoprenoid biosynthetic p…			"GGPS; geranylgeranyl diphosphate synthase, type II [EC:2.5.1.1 2.5.1.10 2.5.1.29]"	K13789	sly01110 Biosynthesis of secondary metabolites - Solanum lycopersicum (tomato); sly00900 Terpenoid backbone biosynthesis - Solanum lycopersicum (tomato); sly01100 Metabolic pathways - Solanum lycopersicum (tomato);	IPR008949;	Isoprenoid synthase domain;
A0A076KWH0	Succinic semialdehyde dehydrogenase	SSADH	1	2	Cluster 15	Clustered	2	0.618401	0	0.833333	chloroplast	oxidation-reduction process; single-organism catabolic process; small molecule metabolic process; single-organism cellular process; monocarboxylic acid catabolic process; nitrogen compound metabolic process; single-organism process; small molecule catabolic process; primary metabolic process; cellular metabolic process; organic substance metabolic process; carboxylic acid catabolic process; organ…		"oxidoreductase activity, acting on the aldehyde or oxo group of donors, NAD or NADP as acceptor; succinate-semialdehyde dehydrogenase [NAD(P)+] activity; catalytic activity; oxidoreductase activity; oxidoreductase activity, acting on the aldehyde or oxo group of donors; "	"SSADH; succinate-semialdehyde dehydrogenase, mitochondrial [EC:1.2.1.24]"	K17761	"sly00650 Butanoate metabolism - Solanum lycopersicum (tomato); sly00250 Alanine, aspartate and glutamate metabolism - Solanum lycopersicum (tomato); sly01100 Metabolic pathways - Solanum lycopersicum (tomato); "	IPR016161; IPR015590; IPR016162; IPR016163;	"Aldehyde/histidinol dehydrogenase; Aldehyde dehydrogenase domain; Aldehyde dehydrogenase N-terminal domain; Aldehyde dehydrogenase, C-terminal; "
A0A075F2H0	Succinic semialdehyde reductase isoform 1	SSR1	2	2	Cluster 15	Clustered	2	0.618401	0	0.833333	cytosol	single-organism process; metabolic process; oxidation-reduction process; single-organism metabolic process;		"organic cyclic compound binding; heterocyclic compound binding; oxidoreductase activity, acting on CH-OH group of donors; oxidoreductase activity, acting on the CH-OH group of donors, NAD or NADP as acceptor; phosphogluconate dehydrogenase (decarboxylating) activity; nucleoside phosphate binding; NAD binding; catalytic activity; binding; nucleotide binding; cofactor binding; small molecule bindi…	GLYR; glyoxylate/succinic semialdehyde reductase [EC:1.1.1.79 1.1.1.-]	K18121	sly00650 Butanoate metabolism - Solanum lycopersicum (tomato); sly00630 Glyoxylate and dicarboxylate metabolism - Solanum lycopersicum (tomato); sly01200 Carbon metabolism - Solanum lycopersicum (tomato); sly01100 Metabolic pathways - Solanum lycopersicum (tomato);	IPR006115; IPR013328; IPR008927; IPR016040; IPR029154;	"6-phosphogluconate dehydrogenase, NADP-binding; 6-phosphogluconate dehydrogenase, domain 2; 6-phosphogluconate dehydrogenase C-terminal domain-like; NAD(P)-binding domain; 3-hydroxyisobutyrate dehydrogenase, NAD-binding domain; "
Q9ZS34	"Geranylgeranyl diphosphate reductase, chloroplastic "	GGR	5	6		Unclustered	5	0.842105	624	0.628205	chloroplast	cofactor biosynthetic process; pigment biosynthetic process; cellular aromatic compound metabolic process; chlorophyll metabolic process; single-organism process; biosynthetic process; organonitrogen compound biosynthetic process; cellular metabolic process; organic substance metabolic process; porphyrin-containing compound metabolic process; metabolic process; heterocycle metabolic process; arom…		"nucleoside phosphate binding; flavin adenine dinucleotide binding; oxidoreductase activity, acting on the CH-CH group of donors, NAD or NADP as acceptor; ion binding; nucleotide binding; cofactor binding; FAD binding; oxidoreductase activity; geranylgeranyl reductase activity; oxidoreductase activity, acting on the CH-CH group of donors; heterocyclic compound binding; organic cyclic compound bin…	chlP; geranylgeranyl reductase [EC:1.3.1.83]	K10960	sly00860 Porphyrin and chlorophyll metabolism - Solanum lycopersicum (tomato); sly01110 Biosynthesis of secondary metabolites - Solanum lycopersicum (tomato); sly00900 Terpenoid backbone biosynthesis - Solanum lycopersicum (tomato); sly01100 Metabolic pathways - Solanum lycopersicum (tomato);	IPR002938; IPR016040; IPR023753;	FAD-binding domain; NAD(P)-binding domain; FAD/NAD(P)-binding domain;
G8FQI4	S-adenosyl-L-methionine synthase (Fragment)	Solyc10g083970.1.1	1	1		Unclustered	0	0.702866	0	0	cytosol	cofactor biosynthetic process; nucleoside metabolic process; purine nucleoside metabolic process; cellular aromatic compound metabolic process; single-organism process; cellular modified amino acid biosynthetic process; biosynthetic process; purine ribonucleoside biosynthetic process; nucleoside biosynthetic process; organonitrogen compound biosynthetic process; cellular metabolic process; sulfur…		"ATP binding; nucleoside phosphate binding; nucleoside binding; ion binding; nucleotide binding; methionine adenosyltransferase activity; organic cyclic compound binding; heterocyclic compound binding; ribonucleoside binding; carbohydrate derivative binding; catalytic activity; ribonucleotide binding; binding; purine ribonucleoside binding; transferase activity, transferring alkyl or aryl (other …				IPR022636; IPR022628; IPR022630; IPR022629;	"S-adenosylmethionine synthetase superfamily; S-adenosylmethionine synthetase, N-terminal; S-adenosylmethionine synthetase, C-terminal; S-adenosylmethionine synthetase, central domain; "
Q6PUF9	3-dehydroquinate dehydratase / shikimate dehydrogenase isoform 1	LOC543548	1	9		Unclustered	0.2	0.769231	227704	0.166667	cytosol	metabolic process; organic hydroxy compound metabolic process; oxidation-reduction process; single-organism metabolic process; shikimate metabolic process; small molecule metabolic process; carboxylic acid metabolic process; single-organism cellular process; monocarboxylic acid metabolic process; single-organism process; organic acid metabolic process; cellular process; cellular metabolic process…		"nucleoside phosphate binding; lyase activity; hydro-lyase activity; nucleotide binding; cofactor binding; carbon-oxygen lyase activity; oxidoreductase activity; heterocyclic compound binding; organic cyclic compound binding; 3-dehydroquinate dehydratase activity; oxidoreductase activity, acting on CH-OH group of donors; oxidoreductase activity, acting on the CH-OH group of donors, NAD or NADP as…	aroDE; 3-dehydroquinate dehydratase / shikimate dehydrogenase [EC:4.2.1.10 1.1.1.25]	K13832	"sly00400 Phenylalanine, tyrosine and tryptophan biosynthesis - Solanum lycopersicum (tomato); sly01110 Biosynthesis of secondary metabolites - Solanum lycopersicum (tomato); sly01230 Biosynthesis of amino acids - Solanum lycopersicum (tomato); sly01100 Metabolic pathways - Solanum lycopersicum (tomato); "	IPR006151; IPR013785; IPR016040; IPR013708;	"Quinate/shikimate 5-dehydrogenase/glutamyl-tRNA reductase; Aldolase-type TIM barrel; NAD(P)-binding domain; Shikimate dehydrogenase substrate binding, N-terminal; "
Q9M7K8	S-adenosylmethionine synthase 1	SAM3	4	1		Unclustered	0	0.702866	0	0	cytoskeleton	cofactor biosynthetic process; nucleoside metabolic process; purine nucleoside metabolic process; cellular aromatic compound metabolic process; single-organism process; cellular modified amino acid biosynthetic process; biosynthetic process; purine ribonucleoside biosynthetic process; nucleoside biosynthetic process; organonitrogen compound biosynthetic process; cellular metabolic process; sulfur…		"ATP binding; nucleoside phosphate binding; nucleoside binding; ion binding; nucleotide binding; methionine adenosyltransferase activity; organic cyclic compound binding; heterocyclic compound binding; ribonucleoside binding; carbohydrate derivative binding; catalytic activity; ribonucleotide binding; binding; purine ribonucleoside binding; transferase activity, transferring alkyl or aryl (other …	metK; S-adenosylmethionine synthetase [EC:2.5.1.6]	K00789	sly01110 Biosynthesis of secondary metabolites - Solanum lycopersicum (tomato); sly00270 Cysteine and methionine metabolism - Solanum lycopersicum (tomato); sly01230 Biosynthesis of amino acids - Solanum lycopersicum (tomato); sly01100 Metabolic pathways - Solanum lycopersicum (tomato);	IPR022636; IPR022628; IPR022630; IPR022629;	"S-adenosylmethionine synthetase superfamily; S-adenosylmethionine synthetase, N-terminal; S-adenosylmethionine synthetase, C-terminal; S-adenosylmethionine synthetase, central domain; "
Q06BK4	Water channel protein	LOC544086	3	1		Unclustered	0	0.752338	0	0	plasma membrane	transport; localization; establishment of localization;	membrane;	transporter activity;		K09872		IPR023271;	Aquaporin-like;
A0A0A8WK75	Aquaporin PIP2 6b	Solyc10g055630.1.1	2	1		Unclustered	0	0.752338	0	0	plasma membrane	transport; localization; establishment of localization;	membrane;	transporter activity;		K09872		IPR023271;	Aquaporin-like;
A0A0A8WK76	Aquaporin PIP2 9b	Solyc11g069430.1.1	1	1		Unclustered	0	0.752338	0	0	plasma membrane	transport; localization; establishment of localization;	membrane;	transporter activity;		K09872		IPR023271;	Aquaporin-like;
A0A0A8WK73	Aquaporin PIP1 4	Solyc03g096290.2.1	3	1		Unclustered	0	0.752338	0	0	plasma membrane	transport; localization; establishment of localization;	membrane;	transporter activity;		K09872		IPR023271;	Aquaporin-like;
Q8W506	Aquaporin	aquaporin	1	1		Unclustered	0	0.752338	0	0	plasma membrane	transport; localization; establishment of localization;	membrane;	transporter activity;		K09872		IPR023271;	Aquaporin-like;
A0A0A8WK04	Aquaporin PIP2 2	Solyc09g007760.2.1	1	1		Unclustered	0	0.752338	0	0	plasma membrane	transport; localization; establishment of localization;	membrane;	transporter activity;		K09872		IPR023271;	Aquaporin-like;
A0A0A8WK74	Aquaporin PIP2 3b	Solyc10g084120.1.1	1	1		Unclustered	0	0.752338	0	0	plasma membrane	transport; localization; establishment of localization;	membrane;	transporter activity;		K09872		IPR023271;	Aquaporin-like;
O65855	Glucose-6-phosphate 1-dehydrogenase	Solyc02g093830.2.1	2	2		Unclustered	0.666667	0.7273	89142	0.535714	cytosol	glucose metabolic process; single-organism carbohydrate metabolic process; metabolic process; oxidation-reduction process; single-organism metabolic process; monosaccharide metabolic process; single-organism process; primary metabolic process; carbohydrate metabolic process; organic substance metabolic process; hexose metabolic process;		"oxidoreductase activity, acting on CH-OH group of donors; organic cyclic compound binding; heterocyclic compound binding; oxidoreductase activity, acting on the CH-OH group of donors, NAD or NADP as acceptor; nucleoside phosphate binding; catalytic activity; binding; glucose-6-phosphate dehydrogenase activity; NADP binding; nucleotide binding; cofactor binding; oxidoreductase activity; coenzyme …	G6PD; glucose-6-phosphate 1-dehydrogenase [EC:1.1.1.49 1.1.1.363]	K00036	sly01110 Biosynthesis of secondary metabolites - Solanum lycopersicum (tomato); sly01200 Carbon metabolism - Solanum lycopersicum (tomato); sly01100 Metabolic pathways - Solanum lycopersicum (tomato); sly00030 Pentose phosphate pathway - Solanum lycopersicum (tomato); sly00480 Glutathione metabolism - Solanum lycopersicum (tomato);	IPR022675; IPR016040; IPR022674;	"Glucose-6-phosphate dehydrogenase, C-terminal; NAD(P)-binding domain; Glucose-6-phosphate dehydrogenase, NAD-binding; "
O65856	Glucose-6-phosphate 1-dehydrogenase	Solyc07g045540.2.1	1	2		Unclustered	0.666667	0.7273	89142	0.535714	chloroplast	glucose metabolic process; single-organism carbohydrate metabolic process; metabolic process; oxidation-reduction process; single-organism metabolic process; monosaccharide metabolic process; single-organism process; primary metabolic process; carbohydrate metabolic process; organic substance metabolic process; hexose metabolic process;		"oxidoreductase activity, acting on CH-OH group of donors; organic cyclic compound binding; heterocyclic compound binding; oxidoreductase activity, acting on the CH-OH group of donors, NAD or NADP as acceptor; nucleoside phosphate binding; catalytic activity; binding; glucose-6-phosphate dehydrogenase activity; NADP binding; nucleotide binding; cofactor binding; oxidoreductase activity; coenzyme …	G6PD; glucose-6-phosphate 1-dehydrogenase [EC:1.1.1.49 1.1.1.363]	K00036	sly01110 Biosynthesis of secondary metabolites - Solanum lycopersicum (tomato); sly01200 Carbon metabolism - Solanum lycopersicum (tomato); sly01100 Metabolic pathways - Solanum lycopersicum (tomato); sly00030 Pentose phosphate pathway - Solanum lycopersicum (tomato); sly00480 Glutathione metabolism - Solanum lycopersicum (tomato);	IPR022675; IPR016040; IPR022674;	"Glucose-6-phosphate dehydrogenase, C-terminal; NAD(P)-binding domain; Glucose-6-phosphate dehydrogenase, NAD-binding; "
A0A075QPA9	Eukaryotic initiation factor iso4E	eIF(iso)4E	1	3		Unclustered	0.5	0.596078	42574	0.333333	nuclear	cellular protein metabolic process; biosynthetic process; primary metabolic process; organic substance biosynthetic process; cellular metabolic process; cellular biosynthetic process; organic substance metabolic process; metabolic process; cellular macromolecule biosynthetic process; translational initiation; cellular macromolecule metabolic process; gene expression; macromolecule metabolic proce…	intracellular part; cell; cell part; intracellular; cytoplasm;	"organic cyclic compound binding; heterocyclic compound binding; RNA binding; translation factor activity, nucleic acid binding; binding; nucleic acid binding; translation initiation factor activity; "
P51845	Pyruvate decarboxylase 1 (Fragment)	Solyc09g005110.2.1	1	7	Cluster 8	Clustered	2.4	0.750528	18140	0.447619	chloroplast			magnesium ion binding; vitamin binding; ion binding; cofactor binding; sulfur compound binding; thiamine pyrophosphate binding; heterocyclic compound binding; organic cyclic compound binding; catalytic activity; binding; cation binding; metal ion binding; anion binding; small molecule binding; coenzyme binding;				IPR012000; IPR029035; IPR029061; IPR011766; IPR012001;	"Thiamine pyrophosphate enzyme, central domain; DHS-like NAD/FAD-binding domain; Thiamin diphosphate-binding fold; Thiamine pyrophosphate enzyme, C-terminal TPP-binding; Thiamine pyrophosphate enzyme, N-terminal TPP-binding domain; "
Q42953	Alcohol dehydrogenase (Fragment)	Solyc04g064710.2.1	1	2		Unclustered	2	0.697436	0	0.625	cytosol	single-organism process; metabolic process; oxidation-reduction process; single-organism metabolic process;		transition metal ion binding; catalytic activity; binding; ion binding; metal ion binding; cation binding; zinc ion binding; oxidoreductase activity;	ADH1; alcohol dehydrogenase class-P [EC:1.1.1.1]	K18857	sly01110 Biosynthesis of secondary metabolites - Solanum lycopersicum (tomato); sly00350 Tyrosine metabolism - Solanum lycopersicum (tomato); sly00592 alpha-Linolenic acid metabolism - Solanum lycopersicum (tomato); sly00010 Glycolysis / Gluconeogenesis - Solanum lycopersicum (tomato); sly01100 Metabolic pathways - Solanum lycopersicum (tomato); sly00071 Fatty acid degradation - Solanum lycopersi…	IPR011032; IPR016040; IPR013154; IPR013149;	"GroES-like; NAD(P)-binding domain; Alcohol dehydrogenase, N-terminal; Alcohol dehydrogenase, C-terminal; "
E1APE9	Delta 1-pyrroline-5-carboxylate synthetase	PRO2	1	3		Unclustered	0.5	0.751433	10	0.791667	chloroplast	organic acid biosynthetic process; single-organism process; biosynthetic process; organonitrogen compound biosynthetic process; cellular metabolic process; glutamine family amino acid biosynthetic process; organic substance metabolic process; metabolic process; cellular amino acid metabolic process; heterocycle metabolic process; alpha-amino acid biosynthetic process; proline metabolic process; c…	intracellular part; cell; cell part; intracellular; cytoplasm;	"phosphotransferase activity, carboxyl group as acceptor; oxidoreductase activity, acting on the aldehyde or oxo group of donors, NAD or NADP as acceptor; kinase activity; glutamate-5-semialdehyde dehydrogenase activity; catalytic activity; oxidoreductase activity, acting on the aldehyde or oxo group of donors; amino acid kinase activity; transferase activity; glutamate 5-kinase activity; transfe…	ALDH18A1; delta-1-pyrroline-5-carboxylate synthetase [EC:2.7.2.11 1.2.1.41]	K12657	sly01110 Biosynthesis of secondary metabolites - Solanum lycopersicum (tomato); sly00330 Arginine and proline metabolism - Solanum lycopersicum (tomato); sly01230 Biosynthesis of amino acids - Solanum lycopersicum (tomato); sly01100 Metabolic pathways - Solanum lycopersicum (tomato);	IPR016161; IPR000965; IPR015590; IPR001048; IPR016162; IPR016163;	"Aldehyde/histidinol dehydrogenase; GPR domain; Aldehyde dehydrogenase domain; Aspartate/glutamate/uridylate kinase; Aldehyde dehydrogenase N-terminal domain; Aldehyde dehydrogenase, C-terminal; "
Q8W402	Sucrose synthase (Fragment)	sus3	3	2	Cluster 16	Seed	2	0.491704	0	0.833333	cytosol	single-organism carbohydrate metabolic process; metabolic process; sucrose metabolic process; cellular carbohydrate metabolic process; single-organism metabolic process; single-organism cellular process; single-organism process; oligosaccharide metabolic process; disaccharide metabolic process; carbohydrate metabolic process; primary metabolic process; cellular metabolic process; cellular process…		"transferase activity, transferring hexosyl groups; catalytic activity; UDP-glucosyltransferase activity; UDP-glycosyltransferase activity; glucosyltransferase activity; transferase activity, transferring glycosyl groups; sucrose synthase activity; transferase activity; "				IPR000368; IPR001296;	"Sucrose synthase; Glycosyl transferase, family 1; "
P93344	Aldehyde dehydrogenase (NAD+)	Solyc05g005700.2.1	4	3		Unclustered	2	0.722775	9302	0.407407	mitochondria	single-organism process; metabolic process; oxidation-reduction process; single-organism metabolic process;		"oxidoreductase activity, acting on the aldehyde or oxo group of donors, NAD or NADP as acceptor; catalytic activity; oxidoreductase activity; oxidoreductase activity, acting on the aldehyde or oxo group of donors; "	E1.2.1.3; aldehyde dehydrogenase (NAD+) [EC:1.2.1.3]	K00128	"sly00410 beta-Alanine metabolism - Solanum lycopersicum (tomato); sly00620 Pyruvate metabolism - Solanum lycopersicum (tomato); sly01110 Biosynthesis of secondary metabolites - Solanum lycopersicum (tomato); sly00310 Lysine degradation - Solanum lycopersicum (tomato); sly00330 Arginine and proline metabolism - Solanum lycopersicum (tomato); sly00053 Ascorbate and aldarate metabolism - Solanum ly…	IPR016161; IPR015590; IPR016162; IPR016163;	"Aldehyde/histidinol dehydrogenase; Aldehyde dehydrogenase domain; Aldehyde dehydrogenase N-terminal domain; Aldehyde dehydrogenase, C-terminal; "
Q14TB1	Heat shock protein 90	Hsp90-1	19	2		Unclustered	0.666667	0.773152	48272	0.552632	cytosol	protein folding; metabolic process; response to stress; cellular protein metabolic process; cellular macromolecule metabolic process; macromolecule metabolic process; protein metabolic process; response to stimulus; primary metabolic process; cellular process; cellular metabolic process; organic substance metabolic process;		ATP binding; nucleoside phosphate binding; nucleoside binding; ion binding; protein binding; nucleotide binding; organic cyclic compound binding; heterocyclic compound binding; ribonucleoside binding; carbohydrate derivative binding; ribonucleotide binding; binding; purine ribonucleoside binding; anion binding; purine ribonucleotide binding; unfolded protein binding; adenyl ribonucleotide binding…	htpG; molecular chaperone HtpG	K04079	sly04626 Plant-pathogen interaction - Solanum lycopersicum (tomato); sly04141 Protein processing in endoplasmic reticulum - Solanum lycopersicum (tomato);	IPR020568; IPR020575; IPR003594;	"Ribosomal protein S5 domain 2-type fold; Heat shock protein Hsp90, N-terminal; Histidine kinase-like ATPase, C-terminal domain; "
G9MD87	Heat shock protein 90	Solyc04g081570.2.1	5	2		Unclustered	0.666667	0.773152	48272	0.552632	endoplasmic reticulum	protein folding; metabolic process; response to stress; cellular protein metabolic process; cellular macromolecule metabolic process; macromolecule metabolic process; protein metabolic process; response to stimulus; primary metabolic process; cellular process; cellular metabolic process; organic substance metabolic process;		ATP binding; nucleoside phosphate binding; nucleoside binding; ion binding; protein binding; nucleotide binding; organic cyclic compound binding; heterocyclic compound binding; ribonucleoside binding; carbohydrate derivative binding; ribonucleotide binding; binding; purine ribonucleoside binding; anion binding; purine ribonucleotide binding; unfolded protein binding; adenyl ribonucleotide binding…	HSP90B; heat shock protein 90kDa beta	K09487	sly04626 Plant-pathogen interaction - Solanum lycopersicum (tomato); sly04141 Protein processing in endoplasmic reticulum - Solanum lycopersicum (tomato);	IPR020568; IPR020575; IPR003594;	"Ribosomal protein S5 domain 2-type fold; Heat shock protein Hsp90, N-terminal; Histidine kinase-like ATPase, C-terminal domain; "
A0A076FNH2	Solanesyl diphosphate synthase 1-like protein	SppS	3	6		Unclustered	4.7619	0.789474	26	0.833333	chloroplast	isoprenoid metabolic process; single-organism biosynthetic process; single-organism cellular process; single-organism process; biosynthetic process; cellular lipid metabolic process; primary metabolic process; organic substance biosynthetic process; cellular metabolic process; cellular biosynthetic process; organic substance metabolic process; lipid biosynthetic process; isoprenoid biosynthetic p…		"transferase activity, transferring alkyl or aryl (other than methyl) groups; catalytic activity; transferase activity; "	SPS; all-trans-nonaprenyl-diphosphate synthase [EC:2.5.1.84 2.5.1.85]	K05356	sly01110 Biosynthesis of secondary metabolites - Solanum lycopersicum (tomato); sly00900 Terpenoid backbone biosynthesis - Solanum lycopersicum (tomato);	IPR008949;	Isoprenoid synthase domain;
P36182	Heat shock protein 82 (Fragment)	HSP90	3	2		Unclustered	0.666667	0.773152	48272	0.552632	cytosol	protein folding; metabolic process; response to stress; cellular protein metabolic process; cellular macromolecule metabolic process; macromolecule metabolic process; protein metabolic process; response to stimulus; primary metabolic process; cellular process; cellular metabolic process; organic substance metabolic process;		ATP binding; nucleoside phosphate binding; nucleoside binding; ion binding; protein binding; nucleotide binding; organic cyclic compound binding; heterocyclic compound binding; ribonucleoside binding; carbohydrate derivative binding; ribonucleotide binding; binding; purine ribonucleoside binding; anion binding; purine ribonucleotide binding; unfolded protein binding; adenyl ribonucleotide binding…				IPR020568;	Ribosomal protein S5 domain 2-type fold;
Q40581	EF-1-alpha-related GTP-binding protein	Solyc06g069020.2.1	6	1		Unclustered	0	0.703469	0	0	chloroplast			"nucleoside phosphate binding; nucleoside binding; ion binding; hydrolase activity, acting on acid anhydrides; hydrolase activity; nucleotide binding; nucleoside-triphosphatase activity; organic cyclic compound binding; heterocyclic compound binding; ribonucleoside binding; carbohydrate derivative binding; pyrophosphatase activity; catalytic activity; ribonucleotide binding; binding; GTPase activ…	ERF3; peptide chain release factor subunit 3	K03267	sly03015 mRNA surveillance pathway - Solanum lycopersicum (tomato);	IPR004160; IPR004161; IPR009001; IPR027417; IPR000795; IPR009000;	"Translation elongation factor EFTu/EF1A, C-terminal; Translation elongation factor EFTu-like, domain 2; Translation elongation factor EF1A/initiation factor IF2gamma, C-terminal; P-loop containing nucleoside triphosphate hydrolase; Transcription factor, GTP-binding domain; Translation protein, beta-barrel domain; "
Q40495	N-ethylmaleimide sensitive fusion protein	Solyc01g104920.2.1	1	2		Unclustered	0.666667	0.643741	90920	0.5	chloroplast			ATP binding; nucleoside phosphate binding; nucleoside binding; ion binding; nucleotide binding; organic cyclic compound binding; heterocyclic compound binding; ribonucleoside binding; carbohydrate derivative binding; ribonucleotide binding; binding; purine ribonucleoside binding; anion binding; purine ribonucleotide binding; adenyl ribonucleotide binding; adenyl nucleotide binding; purine nucleos…		K06027		IPR029067; IPR003593; IPR003959; IPR009010; IPR004201; IPR027417; IPR003338;	"CDC48 domain 2-like; AAA+ ATPase domain; ATPase, AAA-type, core; Aspartate decarboxylase-like domain; CDC48, domain 2; P-loop containing nucleoside triphosphate hydrolase; CDC48, N-terminal subdomain; "
A7XV37	Pyrophosphate-fructose 6-phosphate 1-phosphotrasferase beta subunit (Fragment)	Solyc02g081160.2.1	1	1		Unclustered	0	0.702866	0	0	cytosol	single-organism carbohydrate catabolic process; glycolytic process; single-organism catabolic process; small molecule metabolic process; single-organism cellular process; single-organism process; carbohydrate metabolic process; primary metabolic process; cellular metabolic process; organic substance metabolic process; carbohydrate catabolic process; single-organism carbohydrate metabolic process;…		"6-phosphofructokinase activity; carbohydrate kinase activity; kinase activity; phosphotransferase activity, alcohol group as acceptor; catalytic activity; phosphofructokinase activity; transferase activity; transferase activity, transferring phosphorus-containing groups; "	pfp; pyrophosphate--fructose-6-phosphate 1-phosphotransferase [EC:2.7.1.90]	K00895	sly01110 Biosynthesis of secondary metabolites - Solanum lycopersicum (tomato); sly00051 Fructose and mannose metabolism - Solanum lycopersicum (tomato); sly00010 Glycolysis / Gluconeogenesis - Solanum lycopersicum (tomato); sly01100 Metabolic pathways - Solanum lycopersicum (tomato); sly00030 Pentose phosphate pathway - Solanum lycopersicum (tomato);	IPR013981; IPR000023;	"Pyrophosphate-dependent phosphofructokinase, alpha-helical domain; Phosphofructokinase domain; "
P45733	Phenylalanine ammonia-lyase	Solyc10g086180.1.1	3	6	Cluster 7	Clustered	1.2	0.657315	47610	0.323529	chloroplast	erythrose 4-phosphate/phosphoenolpyruvate family amino acid catabolic process; alpha-amino acid catabolic process; cellular aromatic compound metabolic process; single-organism process; cellular metabolic process; organic substance metabolic process; L-phenylalanine catabolic process; metabolic process; cellular amino acid metabolic process; organic cyclic compound catabolic process; cellular cat…	intracellular part; cell; cell part; intracellular; cytoplasm;	lyase activity; carbon-nitrogen lyase activity; ammonia-lyase activity; catalytic activity;	E4.3.1.24; phenylalanine ammonia-lyase [EC:4.3.1.24]	K10775	sly01110 Biosynthesis of secondary metabolites - Solanum lycopersicum (tomato); sly00940 Phenylpropanoid biosynthesis - Solanum lycopersicum (tomato); sly01100 Metabolic pathways - Solanum lycopersicum (tomato); sly00360 Phenylalanine metabolism - Solanum lycopersicum (tomato);	IPR024083; IPR008948; IPR023144;	"Fumarase/histidase, N-terminal; L-Aspartase-like; Phenylalanine ammonia-lyase, shielding domain; "
Q42943	4-coumarate:coenzyme A ligase	Solyc06g068650.2.1	1	5		Unclustered	0.333333	0.593665	35762	0.333333	chloroplast	metabolic process;		catalytic activity;	4CL; 4-coumarate--CoA ligase [EC:6.2.1.12]	K01904	sly01110 Biosynthesis of secondary metabolites - Solanum lycopersicum (tomato); sly00940 Phenylpropanoid biosynthesis - Solanum lycopersicum (tomato); sly00130 Ubiquinone and other terpenoid-quinone biosynthesis - Solanum lycopersicum (tomato); sly01100 Metabolic pathways - Solanum lycopersicum (tomato); sly00360 Phenylalanine metabolism - Solanum lycopersicum (tomato);	IPR025110; IPR000873;	AMP-binding enzyme C-terminal domain; AMP-dependent synthetase/ligase;
P93358	Protein disulfide-isomerase	Solyc01g100320.2.1	10	1		Unclustered	0	0.752338	0	0	chloroplast	regulation of cellular process; homeostatic process; regulation of biological quality; regulation of biological process; cell redox homeostasis; single-organism cellular process; cellular homeostasis; single-organism process; cellular process; biological regulation;	organelle; intracellular membrane-bounded organelle; intracellular organelle; endoplasmic reticulum; cell part; intracellular; cytoplasm; endomembrane system; intracellular part; membrane-bounded organelle; cell; cytoplasmic part;	isomerase activity; catalytic activity;	PDIA6; protein disulfide-isomerase A6 [EC:5.3.4.1]	K09584	sly04141 Protein processing in endoplasmic reticulum - Solanum lycopersicum (tomato);	IPR005788; IPR011679; IPR012336; IPR013766;	"Disulphide isomerase; Endoplasmic reticulum, protein ERp29, C-terminal; Thioredoxin-like fold; Thioredoxin domain; "
P29449	Thioredoxin H-type 1	Solyc04g080850.2.1	2	1		Unclustered	0	0.752338	0	0	cytosol	regulation of cellular process; regulation of biological quality; cell redox homeostasis; small molecule metabolic process; single-organism cellular process; cellular homeostasis; ether metabolic process; single-organism process; organic substance metabolic process; homeostatic process; metabolic process; regulation of biological process; single-organism metabolic process; glycerol ether metaboli…		"protein disulfide oxidoreductase activity; oxidoreductase activity, acting on a sulfur group of donors; disulfide oxidoreductase activity; catalytic activity; oxidoreductase activity; "		K03671		IPR013766; IPR012336;	Thioredoxin domain; Thioredoxin-like fold;
E5L8B5	Plastid thioredoxin M	Solyc07g063190.2.1	3	1		Unclustered	0	0.752338	0	0	chloroplast	regulation of cellular process; regulation of biological quality; cell redox homeostasis; small molecule metabolic process; single-organism cellular process; cellular homeostasis; ether metabolic process; single-organism process; organic substance metabolic process; homeostatic process; metabolic process; regulation of biological process; single-organism metabolic process; glycerol ether metaboli…		"protein disulfide oxidoreductase activity; oxidoreductase activity, acting on a sulfur group of donors; disulfide oxidoreductase activity; catalytic activity; oxidoreductase activity; "		K03671		IPR012336; IPR013766;	Thioredoxin-like fold; Thioredoxin domain;
E5L8B6	Plastid thioredoxin F	Solyc05g056300.2.1	5	1		Unclustered	0	0.752338	0	0	chloroplast	regulation of cellular process; homeostatic process; regulation of biological quality; regulation of biological process; cell redox homeostasis; single-organism cellular process; cellular homeostasis; single-organism process; cellular process; biological regulation;				K03671		IPR012336; IPR013766;	Thioredoxin-like fold; Thioredoxin domain;
Q67BD0	Heat shock protein 70-3	hsp70-2	23	2		Unclustered	0.666667	0.7	2	1	cytosol				HSPA1_8; heat shock 70kDa protein 1/8	K03283	sly03040 Spliceosome - Solanum lycopersicum (tomato); sly04144 Endocytosis - Solanum lycopersicum (tomato); sly04141 Protein processing in endoplasmic reticulum - Solanum lycopersicum (tomato);	IPR029048; IPR029047;	"Heat shock protein 70kD, C-terminal domain; Heat shock protein 70kD, peptide-binding domain; "
Q9ZSP4	GrpE protein homolog	Solyc07g064930.2.1	6	4		Unclustered	0.4	0.9	12	1	mitochondria	protein folding; metabolic process; cellular protein metabolic process; cellular macromolecule metabolic process; macromolecule metabolic process; protein metabolic process; primary metabolic process; cellular process; cellular metabolic process; organic substance metabolic process;		nucleoside phosphate binding; chaperone binding; nucleoside-triphosphatase regulator activity; protein dimerization activity; protein binding; nucleotide binding; molecular function regulator; heterocyclic compound binding; organic cyclic compound binding; identical protein binding; enzyme regulator activity; protein homodimerization activity; binding; adenyl nucleotide binding; ATPase regulator …		K03687		IPR013805; IPR009012;	"GrpE nucleotide exchange factor, coiled-coil; GrpE nucleotide exchange factor, head; "
Q9ZSP3	GrpE protein homolog	Solyc12g014470.1.1	2	4		Unclustered	0.4	0.9	12	1	mitochondria	protein folding; metabolic process; cellular protein metabolic process; cellular macromolecule metabolic process; macromolecule metabolic process; protein metabolic process; primary metabolic process; cellular process; cellular metabolic process; organic substance metabolic process;		nucleoside phosphate binding; chaperone binding; nucleoside-triphosphatase regulator activity; protein dimerization activity; protein binding; nucleotide binding; molecular function regulator; heterocyclic compound binding; organic cyclic compound binding; identical protein binding; enzyme regulator activity; protein homodimerization activity; binding; adenyl nucleotide binding; ATPase regulator …		K03687		IPR013805; IPR009012;	"GrpE nucleotide exchange factor, coiled-coil; GrpE nucleotide exchange factor, head; "
Q03685	Luminal-binding protein 5	Solyc03g082920.2.1	21	2		Unclustered	0.666667	0.7	2	1	endoplasmic reticulum				HSPA5; heat shock 70kDa protein 5	K09490	sly03060 Protein export - Solanum lycopersicum (tomato); sly04141 Protein processing in endoplasmic reticulum - Solanum lycopersicum (tomato);	IPR029048; IPR029047;	"Heat shock protein 70kD, C-terminal domain; Heat shock protein 70kD, peptide-binding domain; "
I7GVS5	Heat shock protein 70	Solyc09g010630.2.1	11	2		Unclustered	0.666667	0.7	2	1	cytosol				HSPA1_8; heat shock 70kDa protein 1/8	K03283	sly03040 Spliceosome - Solanum lycopersicum (tomato); sly04144 Endocytosis - Solanum lycopersicum (tomato); sly04141 Protein processing in endoplasmic reticulum - Solanum lycopersicum (tomato);	IPR029048; IPR029047;	"Heat shock protein 70kD, C-terminal domain; Heat shock protein 70kD, peptide-binding domain; "
Q03684	Luminal-binding protein 4	BiP/grp78	6	2		Unclustered	0.666667	0.7	2	1	endoplasmic reticulum				HSPA5; heat shock 70kDa protein 5	K09490	sly03060 Protein export - Solanum lycopersicum (tomato); sly04141 Protein processing in endoplasmic reticulum - Solanum lycopersicum (tomato);	IPR029048; IPR029047;	"Heat shock protein 70kD, C-terminal domain; Heat shock protein 70kD, peptide-binding domain; "
U3RJ91	Mitochondrial gamma aminobutyrate transaminase 1	GABA-TP3	3	3	Cluster 15	Seed	2	0.684465	4320	0.5	chloroplast			"organic cyclic compound binding; heterocyclic compound binding; transferase activity, transferring nitrogenous groups; catalytic activity; binding; ion binding; anion binding; transaminase activity; transferase activity; cofactor binding; pyridoxal phosphate binding; "	POP2; 4-aminobutyrate---pyruvate transaminase [EC:2.6.1.96]	K16871	"sly00650 Butanoate metabolism - Solanum lycopersicum (tomato); sly00250 Alanine, aspartate and glutamate metabolism - Solanum lycopersicum (tomato); sly01100 Metabolic pathways - Solanum lycopersicum (tomato); "	IPR015424; IPR015421; IPR015422;	"Pyridoxal phosphate-dependent transferase; Pyridoxal phosphate-dependent transferase, major region, subdomain 1; Pyridoxal phosphate-dependent transferase, major region, subdomain 2; "
A1XEL3	CYP73A47v2	Solyc05g047530.2.1	1	1		Unclustered	0	0.5273	0	0	cytosol	single-organism process; metabolic process; oxidation-reduction process; single-organism metabolic process;		"organic cyclic compound binding; heterocyclic compound binding; heme binding; iron ion binding; transition metal ion binding; catalytic activity; binding; ion binding; cation binding; metal ion binding; oxidoreductase activity, acting on paired donors, with incorporation or reduction of molecular oxygen; tetrapyrrole binding; oxidoreductase activity; "
Q40525	Nt-rab6 protein	Solyc01g088560.2.1	1	2		Unclustered	0.666667	0.514027	18192	0.5	chloroplast	regulation of cellular process; single organism signaling; cellular response to stimulus; signal transduction; regulation of biological process; cell communication; intracellular signal transduction; single-organism cellular process; single-organism process; small GTPase mediated signal transduction; signaling; response to stimulus; cellular process; biological regulation;		nucleoside phosphate binding; nucleoside binding; ion binding; nucleotide binding; organic cyclic compound binding; heterocyclic compound binding; ribonucleoside binding; carbohydrate derivative binding; ribonucleotide binding; binding; purine ribonucleoside binding; anion binding; purine ribonucleotide binding; purine nucleoside binding; guanyl ribonucleotide binding; guanyl nucleotide binding; …		K07893		IPR005225; IPR027417;	Small GTP-binding protein domain; P-loop containing nucleoside triphosphate hydrolase;
Q9AT17	Glutamate decarboxylase	GAD2	4	3		Unclustered	0.5	0.749623	15198	0.333333	cytosol	glutamine family amino acid metabolic process; dicarboxylic acid metabolic process; small molecule metabolic process; single-organism cellular process; nitrogen compound metabolic process; single-organism process; primary metabolic process; alpha-amino acid metabolic process; cellular metabolic process; organic substance metabolic process; metabolic process; cellular amino acid metabolic process;…		organic cyclic compound binding; heterocyclic compound binding; glutamate decarboxylase activity; catalytic activity; binding; carbon-carbon lyase activity; ion binding; carboxy-lyase activity; lyase activity; anion binding; cofactor binding; pyridoxal phosphate binding;	E4.1.1.15; glutamate decarboxylase [EC:4.1.1.15]	K01580	"sly00650 Butanoate metabolism - Solanum lycopersicum (tomato); sly00410 beta-Alanine metabolism - Solanum lycopersicum (tomato); sly00430 Taurine and hypotaurine metabolism - Solanum lycopersicum (tomato); sly01110 Biosynthesis of secondary metabolites - Solanum lycopersicum (tomato); sly00250 Alanine, aspartate and glutamate metabolism - Solanum lycopersicum (tomato); sly01100 Metabolic pathway…	IPR015424; IPR015421;	"Pyridoxal phosphate-dependent transferase; Pyridoxal phosphate-dependent transferase, major region, subdomain 1; "
Q8W1L3	Superoxide dismutase (Fragment)	Solyc06g049080.2.1	1	1		Unclustered	0	0.666667	0	0	nuclear	superoxide metabolic process; metabolic process; reactive oxygen species metabolic process; oxidation-reduction process; single-organism metabolic process; single-organism process; cellular process; cellular metabolic process;		"superoxide dismutase activity; catalytic activity; oxidoreductase activity, acting on superoxide radicals as acceptor; binding; ion binding; antioxidant activity; cation binding; metal ion binding; oxidoreductase activity; "				IPR019831;	"Manganese/iron superoxide dismutase, N-terminal; "
W0KRH1	Superoxide dismutase	FESOD	5	1		Unclustered	0	0.666667	0	0	chloroplast	superoxide metabolic process; metabolic process; reactive oxygen species metabolic process; oxidation-reduction process; single-organism metabolic process; single-organism process; cellular process; cellular metabolic process;		"superoxide dismutase activity; catalytic activity; oxidoreductase activity, acting on superoxide radicals as acceptor; binding; ion binding; antioxidant activity; cation binding; metal ion binding; oxidoreductase activity; "	"SOD2; superoxide dismutase, Fe-Mn family [EC:1.15.1.1]"	K04564	sly04146 Peroxisome - Solanum lycopersicum (tomato);	IPR019831; IPR019832;	"Manganese/iron superoxide dismutase, N-terminal; Manganese/iron superoxide dismutase, C-terminal; "
Q8W400	Phosphotransferase (Fragment)	hxk1	1	3	Cluster 18	Seed	0.5	0.559578	14218	0.428571	chloroplast	phosphorylation; regulation of biological quality; glycolytic process; glucose homeostasis; single-organism process; cellular metabolic process; cellular chemical homeostasis; phosphate-containing compound metabolic process; organic substance metabolic process; homeostatic process; pyruvate metabolic process; metabolic process; generation of precursor metabolites and energy; cellular carbohydrate…		"ATP binding; nucleoside phosphate binding; phosphotransferase activity, alcohol group as acceptor; glucose binding; nucleoside binding; ion binding; monosaccharide binding; nucleotide binding; organic cyclic compound binding; heterocyclic compound binding; ribonucleoside binding; carbohydrate kinase activity; carbohydrate derivative binding; kinase activity; catalytic activity; ribonucleotide bi…				IPR022672; IPR022673;	"Hexokinase, N-terminal; Hexokinase, C-terminal; "
Q40471	Eukaryotic initiation factor 4A-9	Solyc12g095990.1.1	2	1		Unclustered	0	0.529713	0	0	cytosol			ATP binding; nucleoside phosphate binding; nucleoside binding; ion binding; nucleotide binding; organic cyclic compound binding; heterocyclic compound binding; ribonucleoside binding; carbohydrate derivative binding; ribonucleotide binding; binding; nucleic acid binding; purine ribonucleoside binding; anion binding; purine ribonucleotide binding; adenyl ribonucleotide binding; adenyl nucleotide b…	EIF4A; translation initiation factor 4A	K03257	sly03013 RNA transport - Solanum lycopersicum (tomato);	IPR014014; IPR011545; IPR027417; IPR014001; IPR001650;	"RNA helicase, DEAD-box type, Q motif; DEAD/DEAH box helicase domain; P-loop containing nucleoside triphosphate hydrolase; Helicase superfamily 1/2, ATP-binding domain; Helicase, C-terminal; "
Q9FQ84	Putative chloroplast RNA helicase VDL' isoform 4 (Fragment)	Solyc01g079800.2.1	1	1		Unclustered	0	0.529713	0	0	chloroplast			ATP binding; nucleoside phosphate binding; nucleoside binding; ion binding; nucleotide binding; organic cyclic compound binding; heterocyclic compound binding; ribonucleoside binding; carbohydrate derivative binding; ribonucleotide binding; binding; nucleic acid binding; purine ribonucleoside binding; anion binding; purine ribonucleotide binding; adenyl ribonucleotide binding; adenyl nucleotide b…				IPR014014; IPR011545; IPR014001; IPR027417;	"RNA helicase, DEAD-box type, Q motif; DEAD/DEAH box helicase domain; Helicase superfamily 1/2, ATP-binding domain; P-loop containing nucleoside triphosphate hydrolase; "
Q0PWS6	"Chlorophyll a-b binding protein, chloroplastic "	CAP10A	5	1		Unclustered	0	0.625	0	0	chloroplast				LHCB6; light-harvesting complex II chlorophyll a/b binding protein 6	K08917	sly00196 Photosynthesis - antenna proteins - Solanum lycopersicum (tomato); sly01100 Metabolic pathways - Solanum lycopersicum (tomato);	IPR023329;	Chlorophyll a/b binding protein domain;
Q84TM7	"Chlorophyll a-b binding protein, chloroplastic "	CAB4	3	1		Unclustered	0	0.625	0	0	chloroplast				LHCB2; light-harvesting complex II chlorophyll a/b binding protein 2	K08913	sly00196 Photosynthesis - antenna proteins - Solanum lycopersicum (tomato); sly01100 Metabolic pathways - Solanum lycopersicum (tomato);	IPR023329;	Chlorophyll a/b binding protein domain;
Q8LSZ2	NADPH:protochlorophyllide oxidoreductase	POR2	5	1		Unclustered	0	0.710526	0	0	chloroplast	single-organism process; metabolic process; oxidation-reduction process; single-organism metabolic process;		"oxidoreductase activity, acting on the CH-CH group of donors; oxidoreductase activity, acting on the CH-CH group of donors, NAD or NADP as acceptor; catalytic activity; protochlorophyllide reductase activity; oxidoreductase activity; "	E1.3.1.33; protochlorophyllide reductase [EC:1.3.1.33]	K00218	sly00860 Porphyrin and chlorophyll metabolism - Solanum lycopersicum (tomato); sly01110 Biosynthesis of secondary metabolites - Solanum lycopersicum (tomato); sly01100 Metabolic pathways - Solanum lycopersicum (tomato);	IPR016040;	NAD(P)-binding domain;
O24149	Caffeoyl-CoA O-methyltransferase 2	Solyc02g093270.2.1	1	1		Unclustered	0	0.5273	0	0	cytoskeleton			"transferase activity, transferring one-carbon groups; O-methyltransferase activity; methyltransferase activity; catalytic activity; transferase activity; "	E2.1.1.104; caffeoyl-CoA O-methyltransferase [EC:2.1.1.104]	K00588	"sly01110 Biosynthesis of secondary metabolites - Solanum lycopersicum (tomato); sly00945 Stilbenoid, diarylheptanoid and gingerol biosynthesis - Solanum lycopersicum (tomato); sly00941 Flavonoid biosynthesis - Solanum lycopersicum (tomato); sly00940 Phenylpropanoid biosynthesis - Solanum lycopersicum (tomato); sly01100 Metabolic pathways - Solanum lycopersicum (tomato); sly00360 Phenylalanine me…	IPR029063;	S-adenosyl-L-methionine-dependent methyltransferase;
Q8LSZ3	NADPH:protochlorophyllide oxidoreductase	Solyc10g006900.2.1	2	1		Unclustered	0	0.710526	0	0	chloroplast	single-organism process; metabolic process; oxidation-reduction process; single-organism metabolic process;		"oxidoreductase activity, acting on the CH-CH group of donors; oxidoreductase activity, acting on the CH-CH group of donors, NAD or NADP as acceptor; catalytic activity; protochlorophyllide reductase activity; oxidoreductase activity; "	E1.3.1.33; protochlorophyllide reductase [EC:1.3.1.33]	K00218	sly00860 Porphyrin and chlorophyll metabolism - Solanum lycopersicum (tomato); sly01110 Biosynthesis of secondary metabolites - Solanum lycopersicum (tomato); sly01100 Metabolic pathways - Solanum lycopersicum (tomato);	IPR016040;	NAD(P)-binding domain;
O04899	Caffeoyl-CoA O-methyltransferase 5	Solyc10g050160.1.1	1	1		Unclustered	0	0.5273	0	0	cytosol			"transferase activity, transferring one-carbon groups; O-methyltransferase activity; methyltransferase activity; catalytic activity; transferase activity; "	E2.1.1.104; caffeoyl-CoA O-methyltransferase [EC:2.1.1.104]	K00588	"sly01110 Biosynthesis of secondary metabolites - Solanum lycopersicum (tomato); sly00945 Stilbenoid, diarylheptanoid and gingerol biosynthesis - Solanum lycopersicum (tomato); sly00941 Flavonoid biosynthesis - Solanum lycopersicum (tomato); sly00940 Phenylpropanoid biosynthesis - Solanum lycopersicum (tomato); sly01100 Metabolic pathways - Solanum lycopersicum (tomato); sly00360 Phenylalanine me…	IPR029063;	S-adenosyl-L-methionine-dependent methyltransferase;
W8SRK9	Imidazole glycerol phosphate synthase	Solyc07g064810.2.1	4	1		Unclustered	0	0.595475	0	0	chloroplast	cellular aromatic compound metabolic process; organic acid biosynthetic process; imidazole-containing compound metabolic process; single-organism process; biosynthetic process; histidine biosynthetic process; organonitrogen compound biosynthetic process; cellular metabolic process; organic substance metabolic process; metabolic process; cellular amino acid metabolic process; heterocycle metabolic…	intracellular part; cell; cell part; intracellular; cytoplasm;	"transferase activity, transferring pentosyl groups; oxo-acid-lyase activity; catalytic activity; carbon-carbon lyase activity; lyase activity; transferase activity, transferring glycosyl groups; transferase activity; imidazoleglycerol-phosphate synthase activity; "	HIS7; glutamine amidotransferase / cyclase [EC:2.4.2.- 4.1.3.-]	K01663	sly01110 Biosynthesis of secondary metabolites - Solanum lycopersicum (tomato); sly00340 Histidine metabolism - Solanum lycopersicum (tomato); sly01230 Biosynthesis of amino acids - Solanum lycopersicum (tomato); sly01100 Metabolic pathways - Solanum lycopersicum (tomato);	IPR013785; IPR011060; IPR017926; IPR029062;	Aldolase-type TIM barrel; Ribulose-phosphate binding barrel; Glutamine amidotransferase; Class I glutamine amidotransferase-like;
Q9SQ56	Nuclear RNA binding protein (Fragment)	Solyc08g007220.2.1	7	1		Unclustered	0	0.720965	0	0	nuclear					K13199		IPR006861;	Hyaluronan/mRNA-binding protein;
Q04065	Catechol O-methyltransferase	Solyc03g080180.2.1	3	6	Cluster 7	Clustered	1.4	0.594268	84	0.416667	chloroplast			"transferase activity, transferring one-carbon groups; protein binding; O-methyltransferase activity; methyltransferase activity; catalytic activity; transferase activity; binding; protein dimerization activity; "	E2.1.1.68; caffeic acid 3-O-methyltransferase [EC:2.1.1.68]	K13066	sly01110 Biosynthesis of secondary metabolites - Solanum lycopersicum (tomato); sly00940 Phenylpropanoid biosynthesis - Solanum lycopersicum (tomato); sly01100 Metabolic pathways - Solanum lycopersicum (tomato);	IPR011991; IPR012967; IPR029063; IPR001077;	"Winged helix-turn-helix DNA-binding domain; Plant methyltransferase dimerisation; S-adenosyl-L-methionine-dependent methyltransferase; O-methyltransferase, family 2; "
P30360	Probable cinnamyl alcohol dehydrogenase 2	Solyc01g107590.2.1	1	4	Cluster 7	Seed	1.4	0.59276	6	0.583333	cytosol	single-organism process; metabolic process; oxidation-reduction process; single-organism metabolic process;		transition metal ion binding; catalytic activity; binding; ion binding; metal ion binding; cation binding; zinc ion binding; oxidoreductase activity;	E1.1.1.195; cinnamyl-alcohol dehydrogenase [EC:1.1.1.195]	K00083	sly01110 Biosynthesis of secondary metabolites - Solanum lycopersicum (tomato); sly00940 Phenylpropanoid biosynthesis - Solanum lycopersicum (tomato); sly01100 Metabolic pathways - Solanum lycopersicum (tomato);	IPR011032; IPR020843; IPR016040; IPR013154; IPR013149;	"GroES-like; Polyketide synthase, enoylreductase domain; NAD(P)-binding domain; Alcohol dehydrogenase, N-terminal; Alcohol dehydrogenase, C-terminal; "
Q8W4Q7	Asparagine synthetase (Fragment)	AS1	1	1		Unclustered	0	0.646456	0	0	mitochondria	organic acid biosynthetic process; aspartate family amino acid metabolic process; single-organism process; biosynthetic process; organonitrogen compound biosynthetic process; cellular metabolic process; organic substance metabolic process; metabolic process; cellular amino acid metabolic process; alpha-amino acid biosynthetic process; cellular nitrogen compound metabolic process; cellular process…		"ligase activity, forming carbon-nitrogen bonds; carbon-nitrogen ligase activity, with glutamine as amido-N-donor; catalytic activity; asparagine synthase (glutamine-hydrolyzing) activity; ligase activity; "	asnB; asparagine synthase (glutamine-hydrolysing) [EC:6.3.5.4]	K01953	"sly01110 Biosynthesis of secondary metabolites - Solanum lycopersicum (tomato); sly00250 Alanine, aspartate and glutamate metabolism - Solanum lycopersicum (tomato); sly01100 Metabolic pathways - Solanum lycopersicum (tomato); "	IPR014729; IPR001962;	Rossmann-like alpha/beta/alpha sandwich fold; Asparagine synthase;
Q8VZH4	Tetratricoredoxin	Solyc03g118550.2.1	2	2		Unclustered	0.666667	0.75083	2	1	cytosol	regulation of cellular process; homeostatic process; regulation of biological quality; regulation of biological process; cell redox homeostasis; single-organism cellular process; cellular homeostasis; single-organism process; cellular process; biological regulation;		protein binding; binding;				IPR011990; IPR013026; IPR012336; IPR013766;	Tetratricopeptide-like helical domain; Tetratricopeptide repeat-containing domain; Thioredoxin-like fold; Thioredoxin domain;
Q9ZT13	101 kDa heat shock protein	Solyc03g115230.2.1	1	1		Unclustered	0	0.703469	0	0	cytosol	metabolic process; protein metabolic process; macromolecule metabolic process; primary metabolic process; organic substance metabolic process;		ATP binding; nucleoside phosphate binding; nucleoside binding; ion binding; nucleotide binding; organic cyclic compound binding; heterocyclic compound binding; ribonucleoside binding; carbohydrate derivative binding; ribonucleotide binding; binding; purine ribonucleoside binding; anion binding; purine ribonucleotide binding; adenyl ribonucleotide binding; adenyl nucleotide binding; purine nucleos…		K03695		IPR019489; IPR003593; IPR003959; IPR027417; IPR004176;	"Clp ATPase, C-terminal; AAA+ ATPase domain; ATPase, AAA-type, core; P-loop containing nucleoside triphosphate hydrolase; Clp, N-terminal; "
O22402	GDP dissociation inhibitor	Solyc08g015860.2.1	6	1		Unclustered	0	0.447662	0	0	cytosol	regulation of cellular process; single organism signaling; cellular response to stimulus; intracellular signal transduction; oxidation-reduction process; single-organism cellular process; single-organism process; organic substance transport; small GTPase mediated signal transduction; signaling; response to stimulus; protein transport; establishment of localization; establishment of protein locali…		enzyme regulator activity; catalytic activity; Rab GDP-dissociation inhibitor activity; nucleoside-triphosphatase regulator activity; GDP-dissociation inhibitor activity; GTPase regulator activity; molecular function regulator; oxidoreductase activity;		K17255		IPR023753;	FAD/NAD(P)-binding domain;
Q43797	Inorganic pyrophosphatase	vp1.1	5	7		Unclustered	4	0.715234	48614	0.47619	vacuolar membrane	transport; single-organism localization; cation transport; ion transport; single-organism process; localization; monovalent inorganic cation transport; hydrogen transport; proton transport; single-organism transport; establishment of localization;	membrane;	"active transmembrane transporter activity; P-P-bond-hydrolysis-driven transmembrane transporter activity; inorganic diphosphatase activity; pyrophosphatase activity; catalytic activity; primary active transmembrane transporter activity; hydrolase activity, acting on acid anhydrides; hydrolase activity; hydrolase activity, acting on acid anhydrides, in phosphorus-containing anhydrides; transmembr…
Q43798	Inorganic pyrophosphatase	Solyc03g117480.2.1	3	7		Unclustered	4	0.715234	48614	0.47619	plasma membrane	transport; single-organism localization; cation transport; ion transport; single-organism process; localization; monovalent inorganic cation transport; hydrogen transport; proton transport; single-organism transport; establishment of localization;	membrane;	"active transmembrane transporter activity; P-P-bond-hydrolysis-driven transmembrane transporter activity; inorganic diphosphatase activity; pyrophosphatase activity; catalytic activity; primary active transmembrane transporter activity; hydrolase activity, acting on acid anhydrides; hydrolase activity; hydrolase activity, acting on acid anhydrides, in phosphorus-containing anhydrides; transmembr…	ppa; inorganic pyrophosphatase [EC:3.6.1.1]	K01507	sly00190 Oxidative phosphorylation - Solanum lycopersicum (tomato);
Q94IQ1	Peroxidase	Solyc04g071900.2.1	1	3		Unclustered	2	0.655204	11886	0.564103	extracellular	metabolic process; response to stress; oxidation-reduction process; single-organism metabolic process; response to oxidative stress; single-organism process; response to stimulus;		"organic cyclic compound binding; heterocyclic compound binding; heme binding; catalytic activity; binding; antioxidant activity; peroxidase activity; tetrapyrrole binding; oxidoreductase activity; oxidoreductase activity, acting on peroxide as acceptor; "	E1.11.1.7; peroxidase [EC:1.11.1.7]	K00430	sly01110 Biosynthesis of secondary metabolites - Solanum lycopersicum (tomato); sly00940 Phenylpropanoid biosynthesis - Solanum lycopersicum (tomato); sly01100 Metabolic pathways - Solanum lycopersicum (tomato);	IPR002016;	"Haem peroxidase, plant/fungal/bacterial; "
Q50LG5	Peroxidase	TAP1	3	5	Cluster 7	Clustered	1.2	0.656109	35684	0.414286	chloroplast	metabolic process; response to stress; oxidation-reduction process; single-organism metabolic process; response to oxidative stress; single-organism process; response to stimulus;		"organic cyclic compound binding; heterocyclic compound binding; heme binding; catalytic activity; binding; antioxidant activity; peroxidase activity; tetrapyrrole binding; oxidoreductase activity; oxidoreductase activity, acting on peroxide as acceptor; "	E1.11.1.7; peroxidase [EC:1.11.1.7]	K00430	sly01110 Biosynthesis of secondary metabolites - Solanum lycopersicum (tomato); sly00940 Phenylpropanoid biosynthesis - Solanum lycopersicum (tomato); sly01100 Metabolic pathways - Solanum lycopersicum (tomato);	IPR002016;	"Haem peroxidase, plant/fungal/bacterial; "
Q42964	Peroxidase	CEVI-1	1	5	Cluster 7	Clustered	1.2	0.656109	35684	0.414286	extracellular	metabolic process; response to stress; oxidation-reduction process; single-organism metabolic process; response to oxidative stress; single-organism process; response to stimulus;		"organic cyclic compound binding; heterocyclic compound binding; heme binding; catalytic activity; binding; antioxidant activity; peroxidase activity; tetrapyrrole binding; oxidoreductase activity; oxidoreductase activity, acting on peroxide as acceptor; "	E1.11.1.7; peroxidase [EC:1.11.1.7]	K00430	sly01110 Biosynthesis of secondary metabolites - Solanum lycopersicum (tomato); sly00940 Phenylpropanoid biosynthesis - Solanum lycopersicum (tomato); sly01100 Metabolic pathways - Solanum lycopersicum (tomato);	IPR002016;	"Haem peroxidase, plant/fungal/bacterial; "
D4P3S0	Sinapyl alcohol dehydrogenase 2	Solyc11g011330.1.1	2	3		Unclustered	0.5	0.59095	6	1	cytosol	single-organism process; metabolic process; oxidation-reduction process; single-organism metabolic process;		transition metal ion binding; catalytic activity; binding; ion binding; metal ion binding; cation binding; zinc ion binding; oxidoreductase activity;	E1.1.1.195; cinnamyl-alcohol dehydrogenase [EC:1.1.1.195]	K00083	sly01110 Biosynthesis of secondary metabolites - Solanum lycopersicum (tomato); sly00940 Phenylpropanoid biosynthesis - Solanum lycopersicum (tomato); sly01100 Metabolic pathways - Solanum lycopersicum (tomato);	IPR011032; IPR020843; IPR016040; IPR013154; IPR013149;	"GroES-like; Polyketide synthase, enoylreductase domain; NAD(P)-binding domain; Alcohol dehydrogenase, N-terminal; Alcohol dehydrogenase, C-terminal; "
Q9XIV9	Peroxidase	Solyc05g052280.2.1	2	5	Cluster 7	Clustered	1.2	0.656109	35684	0.414286	chloroplast	metabolic process; response to stress; oxidation-reduction process; single-organism metabolic process; response to oxidative stress; single-organism process; response to stimulus;		"organic cyclic compound binding; heterocyclic compound binding; heme binding; catalytic activity; binding; antioxidant activity; peroxidase activity; tetrapyrrole binding; oxidoreductase activity; oxidoreductase activity, acting on peroxide as acceptor; "	E1.11.1.7; peroxidase [EC:1.11.1.7]	K00430	sly01110 Biosynthesis of secondary metabolites - Solanum lycopersicum (tomato); sly00940 Phenylpropanoid biosynthesis - Solanum lycopersicum (tomato); sly01100 Metabolic pathways - Solanum lycopersicum (tomato);	IPR002016;	"Haem peroxidase, plant/fungal/bacterial; "
F5BFT0	Alpha-galactosidase	AGAL	3	1		Unclustered	0	0.464253	0	0	chloroplast	metabolic process; carbohydrate metabolic process; primary metabolic process; organic substance metabolic process;		"hydrolase activity, hydrolyzing O-glycosyl compounds; hydrolase activity; catalytic activity; hydrolase activity, acting on glycosyl bonds; "	E3.2.1.22B; alpha-galactosidase [EC:3.2.1.22]	K07407	sly00600 Sphingolipid metabolism - Solanum lycopersicum (tomato); sly00603 Glycosphingolipid biosynthesis - globo series - Solanum lycopersicum (tomato); sly00561 Glycerolipid metabolism - Solanum lycopersicum (tomato); sly00052 Galactose metabolism - Solanum lycopersicum (tomato);	IPR013785; IPR013780; IPR017853;	"Aldolase-type TIM barrel; Glycosyl hydrolase, all-beta; Glycoside hydrolase superfamily; "
